# Supplementary material for: Seed Quality Traits Can Be Predicted with High Accuracy in Brassica napus Using Genomic Data
Source: PLoS One. 2016 Nov 23;11(11):e0166624. doi: 10.1371/journal.pone.0166624 (PMC5120799; doi:10.1371/journal.pone.0166624)
Supplement: S2 Table — (XLSX) [file pone.0166624.s004.xlsx]

## Sheet: Genotypes
S2 Table The SNP genotypes of the TN DH population and the physical alignment information of the SNP to the reference "Darmor-bzh" genome of B. napus
Order	#ID	Marker name	Genetic bin code	Chr.	Physical position(bp)	TN001	TN002	TN004	TN005	TN008	TN009	TN010	TN011	TN012	TN014	TN015	TN016	TN017	TN018	TN019	TN020	TN021	TN022	TN023	TN024	TN025	TN026	TN027	TN028	TN029	TN030	TN031	TN032	TN033	TN034	TN035	TN036	TN037	TN038	TN039	TN040	TN041	TN042	TN043	TN044	TN045	TN046	TN047	TN048
1	A01-p108225	Bn-A01-p108225	1	A01	2489644	CC	CC	TT	CC	TT	CC	CC	TT	TT	CC	TT	TT	CC	TT	CC	CC	CC	CC	TT	--	TT	CC	CC	CC	TT	CC	TT	CC	CC	CC	TT	CC	CC	CC	CC	CC	CC	--	CC	TT	TT	CC	CC	TT
2	A01-p442492	Bn-A01-p442492	1	A01	36517	TT	TT	TC	TT	TC	TT	TT	TC	TC	TT	TC	TC	TT	TC	TT	TT	TT	TT	TC	TT	TC	TT	TT	TT	TC	TT	TC	TT	TT	TT	TC	TT	TT	TT	TT	TT	TT	TT	TT	TC	TC	TT	TT	TC
3	A01-p108136	Bn-A01-p108136	1	A01	2489555	TC	TC	CC	TC	CC	TC	TC	CC	CC	TC	CC	CC	TC	CC	TC	TC	TC	TC	CC	CC	CC	TC	TC	TC	CC	TC	CC	TC	TC	TC	CC	TC	TC	TC	TC	TC	TC	CC	TC	CC	CC	TC	--	CC
4	A01-p120225	Bn-A01-p120225	1	A01	2501623	AC	AC	AA	AC	AA	AC	AC	AA	AA	AC	AA	AA	AC	AA	AC	AC	AC	AC	AA	AA	AA	AC	AC	AC	AA	AC	AA	AC	AC	AC	AA	AC	AC	AC	AC	AC	AC	AA	AC	AA	AA	AC	AC	AA
5	A01-p137814	Bn-A01-p137814	1	A01	2518688	TT	TT	--	TT	CC	TT	TT	CC	CC	TT	CC	CC	TT	CC	TT	TT	TT	TT	CC	--	CC	TT	TT	TT	CC	TT	CC	TT	TT	TT	CC	TT	TT	TT	TT	TT	TT	--	TT	CC	CC	TT	TT	CC
6	A01-p137869	Bn-A01-p137869	1	A01	2518692	GG	GG	--	GG	AA	GG	GG	AA	AA	GG	AA	AA	GG	AA	GG	GG	GG	GG	AA	--	AA	GG	GG	GG	AA	GG	AA	GG	GG	GG	AA	GG	GG	GG	GG	GG	GG	--	GG	AA	AA	GG	GG	AA
7	A01-p145676	Bn-A01-p145676	1	A01	2527556	TT	TT	CC	TT	CC	TT	TT	CC	CC	TT	CC	CC	TT	CC	TT	TT	TT	TT	CC	--	CC	TT	TT	TT	CC	TT	CC	TT	TT	TT	CC	TT	TT	TT	TT	TT	TT	--	TT	CC	CC	TT	TT	CC
8	A01-p147360	Bn-A01-p147360	1	A01	2529283	TT	TT	CC	TT	CC	TT	TT	CC	CC	TT	CC	CC	TT	CC	TT	TT	TT	TT	CC	--	CC	TT	TT	TT	CC	TT	CC	TT	TT	TT	CC	TT	TT	TT	TT	TT	TT	--	TT	CC	CC	TT	TT	CC
9	A01-p150028	Bn-A01-p150028	1	A01	2535567	GG	GG	--	GG	TT	GG	GG	TT	TT	GG	TT	TT	GG	TT	GG	GG	GG	GG	TT	--	TT	GG	GG	GG	TT	GG	TT	GG	GG	GG	TT	GG	GG	GG	GG	GG	GG	--	GG	TT	TT	GG	GG	TT
10	A01-p161237	Bn-A01-p161237	1	A01	2544426	TT	TT	TG	TT	TG	TT	TT	TG	TG	TT	TG	TG	TT	TG	TT	TT	TT	TT	TG	TT	TG	TT	TT	TT	TG	TT	TG	TT	TT	TT	TG	TT	TT	TT	TT	TT	TT	TT	TT	TG	TG	TT	TT	TG
11	A01-p176052	Bn-A01-p176052	1	A01	2560094	GG	GG	TG	GG	TG	GG	GG	TG	TG	GG	TG	TG	GG	TG	GG	GG	GG	GG	TG	GG	TG	GG	GG	GG	TG	GG	TG	GG	GG	GG	TG	GG	GG	GG	GG	GG	GG	GG	GG	TG	TG	GG	GG	TG
12	A01-p178709	Bn-A01-p178709	1	A01	2562724	GG	GG	--	GG	AA	GG	GG	AA	AA	GG	AA	AA	GG	AA	GG	GG	GG	GG	AA	--	AA	GG	GG	GG	AA	GG	AA	GG	GG	GG	AA	GG	GG	GG	GG	GG	GG	--	GG	AA	AA	GG	GG	AA
13	A01-p206610	Bn-A01-p206610	1	A01	2590706	AA	AA	CC	AA	CC	AA	AA	CC	CC	AA	CC	CC	AA	CC	AA	AA	AA	AA	CC	--	CC	AA	AA	AA	CC	AA	CC	AA	AA	AA	CC	AA	AA	AA	AA	AA	AA	--	AA	CC	CC	AA	AA	CC
14	A01-p207098	Bn-A01-p207098	1	A01	2591194	TT	TT	--	TT	CC	TT	TT	CC	CC	TT	CC	CC	TT	CC	TT	TT	TT	TT	CC	--	CC	TT	TT	TT	CC	TT	CC	TT	TT	TT	CC	TT	TT	TT	TT	TT	TT	--	TT	CC	CC	TT	TT	CC
15	A01-p207363	Bn-A01-p207363	1	A01	2591408	TT	TT	CC	TT	CC	TT	TT	CC	CC	TT	CC	CC	TT	CC	TT	TT	TT	TT	CC	--	CC	TT	TT	TT	CC	TT	CC	TT	TT	TT	CC	TT	TT	TT	TT	TT	TT	--	TT	CC	CC	TT	TT	CC
16	A01-p220693	Bn-A01-p220693	1	A01	2604717	AG	AG	GG	AG	GG	AG	AG	GG	GG	AG	GG	GG	AG	GG	AG	AG	AG	AG	GG	GG	GG	AG	AG	AG	GG	AG	GG	AG	AG	AG	GG	AG	AG	AG	AG	AG	AG	GG	AG	GG	GG	AG	AG	GG
17	A01-p224469	Bn-A01-p224469	1	A01	2607253	TC	TC	CC	TC	CC	TC	TC	CC	CC	TC	CC	CC	TC	CC	TC	TC	TC	TC	CC	CC	CC	TC	TC	TC	CC	TC	CC	TC	TC	TC	CC	TC	TC	TC	TC	TC	TC	CC	TC	CC	CC	TC	TC	CC
18	A01-p250759	Bn-A01-p250759	1	A01	2628312	CC	CC	AC	CC	AC	CC	CC	AC	AC	CC	AC	AC	CC	AC	CC	CC	CC	CC	AC	CC	AC	CC	CC	CC	AC	CC	AC	CC	CC	CC	AC	CC	CC	CC	CC	CC	CC	CC	CC	AC	AC	CC	CC	AC
19	A01-p285120	Bn-A01-p285120	1	A01	2660666	AC	AC	CC	AC	CC	AC	AC	CC	CC	AC	CC	CC	AC	CC	AC	AC	AC	AC	CC	--	CC	AC	AC	AC	CC	AC	CC	AC	AC	AC	CC	AC	AC	AC	AC	AC	AC	--	AC	CC	CC	AC	AC	CC
20	A01-p309524	Bn-A01-p309524	1	A01	2683478	TC	TC	CC	TC	CC	TC	TC	CC	CC	TC	CC	CC	TC	CC	TC	TC	TC	TC	CC	CC	CC	TC	TC	TC	CC	TC	CC	TC	TC	TC	CC	TC	TC	TC	TC	TC	TC	CC	TC	CC	CC	TC	TC	CC
21	A01-p314983	Bn-A01-p314983	1	A01	2687801	AA	AA	GG	AA	GG	AA	AA	GG	GG	AA	GG	GG	AA	GG	AA	AA	AA	AA	GG	--	GG	AA	AA	AA	GG	AA	GG	AA	AA	AA	GG	AA	AA	AA	AA	AA	AA	--	AA	GG	GG	AA	AA	GG
22	A01-p324562	Bn-A01-p324562	1	A01	2700422	CC	CC	AA	CC	AA	CC	CC	AA	AA	CC	AA	AA	CC	AA	CC	CC	CC	CC	AA	CC	AA	CC	CC	CC	AA	CC	AA	CC	CC	CC	AA	CC	CC	CC	CC	CC	CC	CC	CC	AA	AA	CC	CC	AA
23	A01-p344884	Bn-A01-p344884	1	C01	300021	AG	AG	AA	AG	AA	AG	AG	AA	AA	AG	AA	AA	AG	AA	AG	AG	AG	AG	AA	AA	AA	AG	AG	AG	AA	AG	AA	AG	AG	AG	AA	AG	AG	AG	AG	AG	AG	AA	AG	AA	AA	AG	AG	AA
24	A01-p234898	Bn-A01-p234898	1	NA	NA	AA	AA	AG	AA	AG	AA	AA	AG	AG	AA	AG	AG	AA	AG	AA	AA	AA	AA	AG	AA	AG	AA	AA	AA	AG	AA	AG	AA	AA	AA	AG	AA	AA	AA	AA	AA	AA	AA	AA	AG	AG	AA	AA	AG
25	A01-p235115	Bn-A01-p235115	1	NA	NA	GG	GG	TG	GG	TG	GG	GG	TG	TG	GG	TG	TG	GG	TG	GG	GG	GG	GG	TG	GG	TG	GG	GG	GG	TG	GG	TG	GG	GG	GG	TG	GG	GG	GG	GG	GG	GG	GG	GG	TG	TG	GG	GG	TG
26	A01-p235484	Bn-A01-p235484	1	NA	NA	AA	AA	GG	AA	GG	AA	AA	GG	GG	AA	GG	GG	AA	GG	AA	AA	AA	AA	GG	--	GG	AA	AA	AA	GG	AA	GG	AA	AA	AA	GG	AA	AA	AA	AA	AA	AA	--	AA	GG	GG	AA	AA	GG
27	A01-p235781	Bn-A01-p235781	1	NA	NA	AA	AA	--	AA	GG	AA	AA	GG	GG	AA	GG	GG	AA	GG	AA	AA	AA	AA	GG	--	GG	AA	AA	AA	GG	AA	GG	AA	AA	AA	GG	AA	AA	AA	AA	AA	AA	--	AA	GG	GG	AA	AA	GG
28	A01-p276866	Bn-A01-p276866	1	NA	NA	TT	TT	TC	TT	TC	TT	TT	TC	TC	TT	TC	TC	TT	TC	TT	TT	TT	TT	TC	TT	TC	TT	TT	TT	--	TT	TC	TT	TT	TT	TC	TT	TT	TT	TT	TT	TT	TT	TT	TC	TC	TT	TT	TC
29	A01-p340954	Bn-A01-p340954	1	NA	NA	AA	AA	AC	AA	AC	AA	AA	AC	AC	AA	AC	AC	AA	AC	AA	AA	AA	AA	AC	AA	AC	AA	AA	AA	AC	AA	AC	AA	AA	AA	AC	AA	AA	AA	AA	AA	AA	AA	AA	AC	AC	AA	AA	AC
30	s_19244_1-p441730	Bn-scaff_19244_1-p441730	1	NA	NA	CC	CC	TC	CC	TC	CC	CC	TC	TC	CC	TC	TC	CC	TC	CC	CC	CC	CC	TC	CC	TC	CC	CC	CC	TC	CC	TC	CC	CC	CC	TC	CC	CC	CC	CC	CC	CC	CC	CC	TC	TC	CC	CC	TC
31	A01-p345182	Bn-A01-p345182	1	A01_random	79094	TC	TC	CC	TC	CC	TC	TC	CC	CC	TC	CC	CC	TC	CC	TC	TC	TC	TC	CC	CC	CC	TC	TC	TC	CC	TC	CC	TC	TC	TC	CC	TC	TC	TC	TC	TC	TC	CC	TC	CC	CC	TC	TC	CC
32	A01-p5593317	Bn-A01-p5593317	1	NA	NA	TC	TC	CC	TC	CC	TC	TC	CC	CC	TC	CC	CC	TC	CC	TC	TC	TC	TC	CC	CC	CC	TC	TC	TC	CC	TC	CC	TC	TC	TC	CC	TC	TC	TC	TC	TC	TC	CC	TC	CC	CC	TC	TC	CC
33	s_19244_1-p355868	Bn-scaff_19244_1-p355868	1	NA	NA	TG	TG	GG	TG	GG	TG	TG	GG	GG	TG	GG	GG	TG	GG	TG	TG	TG	TG	GG	GG	GG	TG	TG	TG	GG	TG	GG	TG	TG	TG	GG	TG	TG	TG	TG	TG	TG	GG	TG	GG	GG	TG	TG	GG
34	A01-p597363	Bn-A01-p597363	2	A01	180115	AG	AG	GG	AG	GG	AG	AG	GG	GG	AG	GG	GG	AG	GG	AG	AG	AG	AG	GG	GG	GG	AG	AG	AG	GG	AG	AG	AG	AG	AG	GG	AG	AG	AG	AG	AG	AG	GG	AG	GG	GG	AG	GG	GG
35	A01-p599910	Bn-A01-p599910	2	A01	182629	GG	GG	--	GG	TG	GG	GG	TG	TG	GG	TG	TG	GG	TG	GG	GG	GG	GG	TG	--	TG	GG	GG	GG	TG	GG	GG	GG	GG	GG	TG	GG	GG	GG	GG	GG	GG	--	GG	TG	TG	GG	TG	TG
36	A01-p622550	Bn-A01-p622550	2	A01	212755	TT	TT	CC	TT	CC	TT	TT	CC	CC	TT	CC	CC	TT	CC	TT	TT	TT	TT	CC	--	CC	TT	TT	TT	CC	TT	TT	TT	TT	TT	CC	TT	TT	TT	TT	TT	TT	--	TT	CC	CC	TT	CC	CC
37	s_19244_1-p698816	Bn-scaff_19244_1-p698816	2	C01	633287	AG	AG	GG	AG	GG	AG	AG	GG	GG	AG	GG	GG	AG	GG	AG	AG	AG	AG	GG	GG	GG	AG	AG	AG	GG	AG	AG	AG	AG	AG	GG	AG	AG	AG	AG	AG	AG	GG	AG	GG	GG	AG	GG	GG
38	A01-p649805	Bn-A01-p649805	3	NA	NA	AA	AA	AG	AA	AG	AA	AA	AG	AG	AA	AG	AG	AA	AG	AA	AA	AA	AA	AG	AA	AG	AA	AA	AA	AG	AA	AA	AA	AA	AA	AG	AA	AA	AA	AA	AA	AA	AA	AA	AG	AG	AA	AG	AG
39	A01-p644410	Bn-A01-p644410	3	NA	NA	GG	GG	AA	GG	AA	GG	GG	AA	AA	GG	AA	AA	GG	AA	GG	GG	GG	GG	AA	--	AA	GG	GG	GG	AA	GG	GG	GG	GG	GG	AA	GG	GG	GG	GG	GG	GG	--	GG	AA	AA	GG	AA	AA
40	A01-p648196	Bn-A01-p648196	3	A01	238913	GG	GG	TT	GG	TT	GG	GG	TT	TT	GG	TT	TT	GG	TT	GG	GG	GG	GG	TT	--	TT	GG	GG	GG	TT	GG	GG	GG	GG	GG	TT	GG	GG	GG	GG	GG	GG	--	GG	TT	TT	GG	TT	TT
41	A01-p657852	Bn-A01-p657852	3	NA	NA	CC	CC	TT	CC	TT	CC	CC	TT	TT	CC	TT	TT	CC	TT	CC	CC	CC	CC	TT	--	TT	CC	CC	CC	TT	CC	CC	CC	CC	CC	TT	CC	CC	CC	CC	CC	CC	--	CC	TT	TT	CC	TT	TT
42	s_19244_1-p699318	Bn-scaff_19244_1-p699318	3	C01	633789	AA	AA	AG	AA	AG	AA	AA	AG	AG	AA	AG	AG	AA	AG	AA	AA	AA	AA	AG	AA	AG	AA	AA	AA	AG	AA	AA	AA	AA	AA	AG	AA	AA	AA	AA	AA	AA	AA	AA	AG	AG	AA	AG	AG
43	A01-p663088	Bn-A01-p663088	3	NA	NA	GG	GG	AG	GG	AG	GG	GG	AG	AG	GG	AG	AG	GG	AG	GG	GG	GG	GG	AG	GG	AG	GG	GG	GG	AG	GG	GG	GG	GG	GG	AG	GG	GG	GG	GG	GG	GG	GG	GG	AG	AG	GG	--	AG
44	A01-p678018	Bn-A01-p678018	4	A01	265594	TC	CC	CC	CC	TC	TC	CC	CC	TC	CC	CC	CC	CC	TC	TC	TC	CC	TC	TC	TT	TC	TC	TC	CC	CC	TC	TC	TC	TC	CC	CC	CC	CC	CC	CC	TC	CC	TT	CC	TC	CC	TC	CC	TC
45	s_19244_1-p816342	Bn-scaff_19244_1-p816342	4	C04	15152936	AA	AG	AG	AG	AA	AA	AG	AG	AA	AG	AG	AG	AG	AA	AA	AA	AG	AA	AA	AA	AA	AA	AA	AG	AG	AA	AA	AA	AA	AG	AG	AG	AG	AG	AG	AA	AG	AA	AG	AA	AG	AA	AG	AA
46	A01-p710239	Bn-A01-p710239	single marker	C04	15629588	AC	AC	CC	AC	CC	AC	AC	CC	CC	AC	CC	CC	AC	CC	AC	--	AC	AC	CC	CC	CC	AC	AC	AC	CC	AC	AC	AC	AC	AC	CC	AC	AC	AC	AC	AC	AC	CC	AC	CC	CC	AC	CC	CC
47	A01-p713562	Bn-A01-p713562	5	C04	15636206	CC	CC	AC	CC	AC	CC	CC	AC	AC	CC	AC	AC	CC	AC	CC	CC	CC	CC	AC	AC	AC	CC	CC	CC	AC	CC	CC	CC	CC	CC	AC	CC	CC	CC	CC	CC	CC	CC	CC	AC	AC	CC	--	AC
48	sold010693-p54	Bn-Scaffold010693-p54	5	C04	16024379	TT	TT	CC	TT	CC	TT	TT	CC	CC	TT	CC	CC	TT	CC	TT	TT	TT	TT	CC	CC	CC	TT	TT	TT	CC	TT	TT	TT	TT	TT	CC	TT	TT	TT	TT	TT	TT	--	TT	CC	CC	TT	CC	CC
49	A01-p737560	Bn-A01-p737560	5	C04	16585699	TT	TT	GG	TT	GG	TT	TT	GG	GG	TT	GG	GG	TT	GG	TT	TT	TT	TT	GG	GG	GG	TT	TT	TT	GG	TT	TT	TT	TT	TT	GG	TT	TT	TT	TT	TT	TT	--	TT	GG	GG	TT	GG	GG
50	A01-p739098	Bn-A01-p739098	5	C04	17039851	AA	AA	GG	AA	GG	AA	AA	GG	GG	AA	GG	GG	AA	GG	AA	AA	AA	AA	GG	GG	GG	AA	AA	AA	GG	AA	AA	AA	AA	AA	GG	AA	AA	AA	AA	AA	AA	--	AA	GG	GG	AA	GG	GG
51	A01-p777123	Bn-A01-p777123	6	C04	17863770	CC	CC	AC	CC	AC	CC	CC	AC	AC	CC	AC	AC	CC	AC	CC	CC	CC	CC	AC	AC	AC	CC	CC	CC	AC	CC	CC	CC	CC	CC	AC	CC	CC	CC	CC	CC	CC	CC	CC	AC	AC	CC	AC	AC
52	A01-p778048	Bn-A01-p778048	6	C04	18427676	CC	CC	TT	CC	TT	CC	CC	TT	TT	CC	TT	TT	CC	TT	CC	CC	CC	CC	TT	TT	TT	CC	CC	CC	TT	CC	CC	CC	CC	CC	TT	CC	CC	CC	CC	CC	CC	CC	CC	TT	TT	CC	TT	TT
53	A01-p797684	Bn-A01-p797684	6	C04	18498488	CC	CC	AC	CC	AC	CC	CC	AC	AC	CC	AC	AC	CC	AC	CC	CC	CC	CC	AC	AC	AC	CC	CC	CC	AC	CC	CC	CC	CC	CC	AC	CC	CC	CC	CC	CC	CC	CC	CC	AC	AC	CC	AC	AC
54	A01-p830221	Bn-A01-p830221	7	C04	18884313	AA	AA	CC	AA	CC	AA	AA	CC	CC	AA	CC	CC	AA	CC	AA	AA	AA	AA	CC	CC	CC	AA	AA	AA	CC	AA	AA	AA	AA	AA	CC	AA	AA	AA	AA	AA	AA	--	AA	CC	CC	AA	CC	CC
55	A01-p849125	Bn-A01-p849125	7	C04	18933007	TT	TT	CC	TT	CC	TT	TT	CC	CC	TT	CC	CC	TT	CC	TT	TT	TT	TT	CC	CC	CC	TT	TT	TT	CC	TT	TT	TT	TT	TT	CC	TT	TT	TT	TT	TT	TT	--	TT	CC	CC	TT	CC	CC
56	A01-p866260	Bn-A01-p866260	8	C04	18989688	TT	TT	CC	TT	CC	TT	TT	CC	CC	TT	CC	CC	TT	CC	TT	TT	TT	TT	CC	CC	CC	TT	TT	TT	CC	TT	TT	TT	TT	TT	CC	TT	TT	TT	TT	TT	TT	--	TT	CC	CC	TT	CC	CC
57	A01-p878256	Bn-A01-p878256	8	C04	19365835	CC	CC	TC	CC	TC	CC	CC	TC	TC	CC	TC	TC	CC	TC	CC	CC	CC	CC	TC	TC	TC	CC	CC	CC	TC	CC	CC	CC	CC	CC	TC	CC	CC	CC	CC	CC	CC	CC	CC	TC	TC	CC	--	TC
58	A01-p887815	Bn-A01-p887815	8	NA	NA	GC	GC	CC	GC	CC	GC	GC	CC	CC	GC	CC	CC	GC	CC	GC	GC	GC	GC	CC	CC	CC	GC	GC	GC	CC	GC	--	GC	GC	GC	CC	GC	GC	GC	GC	GC	GC	CC	GC	CC	CC	GC	CC	CC
59	A01-p912298	Bn-A01-p912298	8	A01	530542	TT	TT	CC	TT	CC	TT	TT	CC	CC	TT	CC	CC	TT	CC	TT	TT	TT	TT	CC	CC	CC	TT	TT	TT	CC	TT	TT	TT	TT	TT	CC	TT	TT	TT	TT	TT	TT	--	TT	CC	CC	TT	CC	CC
60	A01-p916774	Bn-A01-p916774	8	A01	534049	TT	TT	GG	TT	GG	TT	TT	GG	GG	TT	GG	GG	TT	GG	TT	TT	TT	TT	GG	GG	GG	TT	TT	TT	GG	TT	TT	TT	TT	TT	GG	TT	TT	TT	TT	TT	TT	--	TT	GG	GG	TT	GG	GG
61	A01-p916852	Bn-A01-p916852	8	A01	534178	AG	AG	GG	AG	GG	AG	AG	GG	GG	AG	GG	GG	AG	GG	AG	AG	AG	AG	GG	GG	GG	AG	AG	AG	GG	AG	AG	AG	AG	AG	GG	AG	AG	AG	AG	AG	AG	GG	AG	GG	GG	AG	GG	GG
62	A01-p923356	Bn-A01-p923356	8	A01	540944	TT	TT	TC	TT	TC	TT	TT	TC	TC	TT	TC	TC	TT	TC	TT	TT	TT	TT	TC	TC	TC	TT	TT	TT	TC	TT	TT	TT	TT	TT	TC	TT	TT	TT	TT	TT	TT	TT	TT	TC	TC	TT	TC	TC
63	A01-p939202	Bn-A01-p939202	8	A01	554995	CC	CC	--	CC	TT	CC	CC	TT	TT	CC	TT	TT	CC	TT	CC	CC	CC	CC	TT	TT	TT	CC	CC	CC	TT	CC	CC	CC	CC	CC	TT	CC	CC	CC	CC	CC	CC	--	CC	TT	TT	CC	TT	TT
64	A01-p941792	Bn-A01-p941792	8	A01	557582	GG	GG	CG	GG	CG	GG	GG	CG	CG	GG	CG	CG	GG	CG	GG	GG	GG	GG	CG	CG	CG	GG	GG	GG	CG	GG	GG	GG	GG	GG	CG	GG	GG	GG	GG	GG	GG	GG	GG	CG	CG	GG	CG	CG
65	A01-p1000115	Bn-A01-p1000115	9	A01	617758	AA	AA	--	AA	TT	AA	AA	TT	TT	AA	TT	TT	AA	TT	AA	AA	AA	AA	TT	TT	TT	AA	AA	AA	TT	AA	AA	AA	AA	AA	TT	AA	AA	AA	AA	AA	AA	--	AA	TT	TT	AA	TT	TT
66	A01-p968378	Bn-A01-p968378	9	A01	586075	TC	TC	--	TC	TT	TC	TC	TT	TT	TC	TT	TT	TC	TT	TC	TC	TC	TC	TT	TT	TT	TC	TC	TC	TT	TC	TC	TC	TC	TC	TT	TC	TC	TC	TC	TC	TC	TT	TC	TT	TT	TC	TT	TT
67	A01-p968465	Bn-A01-p968465	9	A01	586111	CC	CC	--	CC	TT	CC	CC	TT	TT	CC	TT	TT	CC	TT	CC	CC	CC	CC	TT	TT	TT	CC	CC	CC	TT	CC	CC	CC	CC	CC	TT	CC	CC	CC	CC	CC	CC	--	CC	TT	TT	CC	TT	TT
68	A01-p1012990	Bn-A01-p1012990	9	A01	631918	TG	TG	GG	TG	GG	TG	TG	GG	GG	TG	GG	GG	TG	GG	TG	TG	TG	TG	GG	GG	GG	TG	TG	TG	GG	TG	TG	TG	TG	TG	GG	TG	TG	TG	TG	TG	TG	GG	TG	GG	GG	TG	GG	GG
69	A01-p1062520	Bn-A01-p1062520	9	A01	647649	AA	AA	AC	AA	AC	AA	AA	AC	AC	AA	AC	AC	AA	AC	AA	AA	AA	AA	AC	AC	AC	AA	AA	AA	AC	AA	AA	AA	AA	AA	AC	AA	AA	AA	AA	AA	AA	AA	AA	AC	AC	AA	AC	AC
70	A01-p1067371	Bn-A01-p1067371	9	A01	652819	TT	TT	GG	TT	GG	TT	TT	GG	GG	TT	GG	GG	TT	GG	TT	TT	TT	TT	GG	GG	GG	TT	TT	TT	GG	TT	TT	TT	TT	TT	GG	TT	TT	TT	TT	TT	TT	--	TT	GG	GG	TT	GG	GG
71	A01-p1026631	Bn-A01-p1026631	9	A01_random	24012	CC	CC	AC	CC	AC	CC	CC	AC	AC	CC	AC	AC	CC	AC	CC	CC	CC	CC	AC	AC	AC	CC	CC	CC	AC	CC	CC	CC	CC	CC	AC	CC	CC	CC	CC	CC	CC	CC	CC	AC	AC	CC	AC	AC
72	A01-p1045881	Bn-A01-p1045881	9	A01_random	2305	TT	TT	CC	TT	CC	TT	TT	CC	CC	TT	CC	CC	TT	CC	TT	TT	TT	TT	CC	CC	CC	TT	TT	TT	CC	TT	TT	TT	TT	TT	CC	TT	TT	TT	TT	TT	TT	TT	TT	CC	CC	TT	CC	CC
73	A01-p974934	Bn-A01-p974934	9	NA	NA	CC	CC	AA	CC	AA	CC	CC	AA	AA	CC	AA	AA	CC	AA	CC	CC	CC	CC	AA	AA	AA	CC	CC	CC	AA	CC	CC	CC	CC	CC	AA	CC	CC	CC	CC	CC	CC	--	CC	AA	AA	CC	AA	AA
74	s_15712_7-p57159	Bn-scaff_15712_7-p57159	10	C09	28652961	GG	GG	TG	GG	GG	TG	TG	GG	TG	TG	TG	TG	TG	TG	TG	TG	TG	TG	TG	TG	TG	GG	GG	GG	TG	GG	TG	TG	TG	GG	GG	GG	TG	TG	GG	TG	TG	GG	GG	TG	GG	TG	TG	GG
75	s_17316_1-p14331	Bn-scaff_17316_1-p14331	10	NA	NA	AG	AG	GG	AG	AG	GG	GG	AG	GG	GG	GG	GG	GG	GG	GG	GG	GG	GG	GG	GG	GG	AG	AG	AG	GG	AG	GG	GG	GG	AG	AG	AG	GG	GG	AG	GG	GG	AG	AG	GG	AG	GG	GG	AG
76	s_16301_1-p4240	Bn-scaff_16301_1-p4240	10	A09	16311091	TT	TT	GG	TT	TT	GG	GG	TT	GG	GG	GG	GG	GG	GG	GG	GG	GG	GG	GG	GG	GG	TT	TT	TT	GG	TT	GG	GG	GG	TT	TT	TT	GG	GG	TT	GG	GG	TT	TT	GG	TT	GG	GG	TT
77	s_19575_1-p177799	Bn-scaff_19575_1-p177799	10	A10	723209	AC	AC	CC	AC	AC	CC	CC	AC	CC	CC	CC	CC	CC	CC	CC	CC	CC	CC	CC	CC	CC	AC	AC	AC	CC	AC	CC	CC	CC	AC	AC	AC	CC	CC	AC	CC	CC	AC	AC	CC	AC	CC	CC	AC
78	s_19253_1-p24494	Bn-scaff_19253_1-p24494	10	C04	15008343	CC	CC	AA	CC	CC	AA	AA	CC	AA	AA	AA	AA	AA	AA	AA	AA	AA	AA	AA	AA	AA	CC	CC	CC	AA	CC	AA	AA	AA	CC	CC	CC	AA	AA	CC	AA	AA	CC	CC	AA	CC	AA	AA	CC
79	s_19253_1-p24802	Bn-scaff_19253_1-p24802	10	C04	15008702	CC	CC	--	CC	CC	TT	TT	CC	TT	TT	TT	TT	TT	TT	TT	TT	TT	TT	TT	TT	TT	CC	CC	CC	TT	CC	TT	TT	TT	CC	CC	CC	TT	TT	CC	TT	TT	CC	CC	TT	CC	TT	TT	CC
80	s_19253_1-p25504	Bn-scaff_19253_1-p25504	10	C04	15009404	TT	TT	GG	TT	TT	GG	GG	TT	GG	GG	GG	GG	GG	GG	GG	GG	GG	GG	GG	GG	GG	TT	TT	TT	GG	TT	GG	GG	GG	TT	TT	TT	GG	GG	TT	GG	GG	TT	TT	GG	TT	GG	GG	TT
81	s_19253_1-p25939	Bn-scaff_19253_1-p25939	10	C04	15009908	TT	TT	--	TT	TT	CC	CC	TT	CC	CC	CC	CC	CC	CC	CC	CC	CC	CC	CC	CC	CC	TT	TT	TT	CC	TT	CC	CC	CC	TT	TT	TT	CC	CC	TT	CC	CC	TT	TT	CC	TT	CC	CC	TT
82	s_19253_1-p26030	Bn-scaff_19253_1-p26030	10	C04	15009948	CC	CC	TT	CC	CC	TT	TT	CC	TT	TT	TT	TT	TT	TT	TT	TT	TT	TT	TT	TT	TT	CC	CC	CC	TT	CC	TT	TT	TT	CC	CC	CC	TT	TT	CC	TT	TT	CC	CC	TT	CC	TT	TT	CC
83	s_19253_1-p30095	Bn-scaff_19253_1-p30095	10	C04	15015624	AA	AA	--	AA	AA	CC	CC	AA	CC	CC	CC	CC	CC	CC	CC	CC	CC	CC	CC	CC	CC	AA	AA	AA	CC	AA	CC	CC	CC	AA	AA	AA	CC	CC	AA	CC	CC	AA	AA	CC	AA	CC	CC	AA
84	s_19253_1-p30153	Bn-scaff_19253_1-p30153	10	C04	15015733	CC	CC	AA	CC	CC	AA	AA	CC	AA	AA	AA	AA	AA	AA	AA	AA	AA	AA	AA	AA	AA	CC	CC	CC	AA	CC	AA	AA	AA	CC	CC	CC	AA	AA	CC	AA	AA	CC	CC	AA	CC	AA	AA	CC
85	s_19253_1-p30405	Bn-scaff_19253_1-p30405	10	C04	15015985	CC	CC	AA	CC	CC	AA	AA	CC	AA	AA	AA	AA	AA	AA	AA	AA	AA	AA	AA	AA	AA	CC	CC	CC	AA	CC	AA	AA	AA	CC	CC	CC	AA	AA	CC	AA	AA	CC	CC	AA	CC	AA	AA	CC
86	s_19253_1-p31161	Bn-scaff_19253_1-p31161	10	C04	15016741	CC	CC	AA	CC	CC	AA	AA	CC	AA	AA	AA	AA	AA	AA	AA	AA	AA	AA	AA	AA	AA	CC	CC	CC	AA	CC	AA	AA	AA	CC	CC	CC	AA	AA	CC	AA	AA	CC	CC	AA	CC	AA	AA	CC
87	s_19253_1-p31253	Bn-scaff_19253_1-p31253	10	C04	15016833	GG	GG	--	GG	GG	AA	AA	GG	AA	AA	AA	AA	AA	AA	AA	AA	AA	AA	AA	AA	AA	GG	GG	GG	AA	GG	AA	AA	AA	GG	GG	GG	AA	AA	GG	AA	AA	GG	GG	AA	GG	AA	AA	GG
88	s_19253_1-p31721	Bn-scaff_19253_1-p31721	10	C04	15017301	AA	AA	--	AA	AA	GG	GG	AA	GG	GG	GG	GG	GG	GG	GG	GG	GG	GG	GG	GG	GG	AA	AA	AA	GG	AA	GG	GG	GG	AA	AA	AA	GG	GG	AA	GG	GG	AA	AA	GG	AA	GG	GG	AA
89	s_19253_1-p56138	Bn-scaff_19253_1-p56138	10	C04	15027744	TT	TT	CC	TT	TT	CC	CC	TT	CC	CC	CC	CC	CC	CC	CC	CC	CC	CC	CC	CC	CC	TT	TT	TT	CC	TT	CC	CC	CC	TT	TT	TT	CC	CC	TT	CC	CC	TT	TT	CC	TT	CC	CC	TT
90	s_19253_1-p56432	Bn-scaff_19253_1-p56432	10	C04	15028038	CC	CC	--	CC	CC	TT	TT	CC	TT	TT	TT	TT	TT	TT	TT	TT	TT	TT	TT	TT	TT	CC	CC	CC	TT	CC	TT	TT	TT	CC	CC	CC	TT	TT	CC	TT	TT	CC	CC	TT	CC	TT	TT	CC
91	s_19253_1-p75285	Bn-scaff_19253_1-p75285	10	C04	15047163	TT	TT	GG	TT	TT	GG	GG	TT	GG	GG	GG	GG	GG	GG	GG	GG	GG	GG	GG	GG	GG	TT	TT	TT	GG	TT	GG	GG	GG	TT	TT	TT	GG	GG	TT	GG	GG	TT	TT	GG	TT	GG	GG	TT
92	s_19253_1-p82507	Bn-scaff_19253_1-p82507	10	NA	NA	AA	AA	--	AA	AA	CC	CC	AA	CC	CC	CC	CC	CC	CC	CC	CC	CC	CC	CC	CC	CC	AA	AA	AA	CC	AA	CC	CC	CC	AA	AA	AA	CC	CC	AA	CC	CC	AA	AA	CC	AA	CC	CC	AA
93	s_19253_1-p91871	Bn-scaff_19253_1-p91871	10	C04	15075696	AA	AA	AG	AA	AA	AG	AG	AA	AG	AG	AG	AG	AG	AG	AG	AG	AG	AG	AG	AG	AG	AA	AA	AA	AG	AA	AG	AG	AG	AA	AA	AA	AG	AG	AA	AG	AG	AA	AA	AG	AA	AG	AG	AA
94	s_19253_1-p93586	Bn-scaff_19253_1-p93586	10	C04	15077357	AA	AA	GG	AA	AA	GG	GG	AA	GG	GG	GG	GG	GG	GG	GG	GG	GG	GG	GG	GG	GG	AA	AA	AA	GG	AA	GG	GG	GG	AA	AA	AA	GG	GG	AA	GG	GG	AA	AA	GG	AA	GG	GG	AA
95	s_19253_1-p94993	Bn-scaff_19253_1-p94993	10	C04	15078770	AA	AA	GG	AA	AA	GG	GG	AA	GG	GG	GG	GG	GG	GG	GG	GG	GG	GG	GG	GG	GG	AA	AA	AA	GG	AA	GG	GG	GG	AA	AA	AA	GG	GG	AA	GG	GG	AA	AA	GG	AA	GG	GG	AA
96	s_19253_1-p95446	Bn-scaff_19253_1-p95446	10	NA	NA	TT	TT	CC	TT	TT	CC	CC	TT	CC	CC	CC	CC	CC	CC	CC	CC	CC	CC	CC	CC	CC	TT	TT	TT	CC	TT	CC	CC	CC	TT	TT	TT	CC	CC	TT	CC	CC	TT	TT	CC	TT	CC	CC	TT
97	s_19253_1-p102356	Bn-scaff_19253_1-p102356	10	C04	15086174	CC	CC	TT	CC	CC	TT	TT	CC	TT	TT	TT	TT	TT	TT	TT	TT	TT	TT	TT	TT	TT	CC	CC	CC	TT	CC	TT	TT	TT	CC	CC	CC	TT	TT	CC	TT	TT	CC	CC	TT	CC	TT	TT	CC
98	s_19253_1-p162003	Bn-scaff_19253_1-p162003	10	C04	15146699	AA	AA	GG	AA	AA	GG	GG	AA	GG	GG	GG	GG	GG	GG	GG	GG	GG	GG	GG	GG	GG	AA	AA	AA	GG	AA	GG	GG	GG	AA	AA	AA	GG	GG	AA	GG	GG	AA	AA	GG	AA	GG	GG	AA
99	s_19253_1-p162095	Bn-scaff_19253_1-p162095	10	C04	15146791	TT	TT	--	TT	TT	CC	CC	TT	CC	CC	CC	CC	CC	CC	CC	CC	CC	CC	CC	CC	CC	TT	TT	TT	CC	TT	CC	CC	CC	TT	TT	TT	CC	CC	TT	CC	CC	TT	TT	CC	TT	CC	CC	TT
100	s_19253_1-p162234	Bn-scaff_19253_1-p162234	10	C04	15146930	TT	TT	CC	TT	TT	CC	CC	TT	CC	CC	CC	CC	CC	CC	CC	CC	CC	CC	CC	CC	CC	TT	TT	TT	CC	TT	CC	CC	CC	TT	TT	TT	CC	CC	TT	CC	CC	TT	TT	CC	TT	CC	CC	TT
101	s_19253_1-p162787	Bn-scaff_19253_1-p162787	10	C04	15147534	CC	CC	TT	CC	CC	TT	TT	CC	TT	TT	TT	TT	TT	TT	TT	TT	TT	TT	TT	TT	TT	CC	CC	CC	TT	CC	TT	TT	TT	CC	CC	CC	TT	TT	CC	TT	TT	CC	CC	TT	CC	TT	TT	CC
102	s_19253_1-p163080	Bn-scaff_19253_1-p163080	10	C04	15147776	TT	TT	GG	TT	TT	GG	GG	TT	GG	GG	GG	GG	GG	GG	GG	GG	GG	GG	GG	GG	GG	TT	TT	TT	GG	TT	GG	GG	GG	TT	TT	TT	GG	GG	TT	GG	GG	TT	TT	GG	TT	GG	GG	TT
103	s_19253_1-p163148	Bn-scaff_19253_1-p163148	10	C04	15147895	AA	AA	GG	AA	AA	GG	GG	AA	GG	GG	GG	GG	GG	GG	GG	GG	GG	GG	GG	GG	GG	AA	AA	AA	GG	AA	GG	GG	GG	AA	AA	AA	GG	GG	AA	GG	GG	AA	AA	GG	AA	GG	GG	AA
104	s_19253_1-p163252	Bn-scaff_19253_1-p163252	10	C04	15147999	AA	AA	--	AA	AA	GG	GG	AA	GG	GG	GG	GG	GG	GG	GG	GG	GG	GG	GG	GG	GG	AA	AA	AA	GG	AA	GG	GG	GG	AA	AA	AA	GG	GG	AA	GG	GG	AA	AA	GG	AA	GG	GG	AA
105	s_19253_1-p163327	Bn-scaff_19253_1-p163327	10	C04	15148074	AA	AA	--	AA	AA	GG	GG	AA	GG	GG	GG	GG	GG	GG	GG	GG	GG	GG	GG	GG	GG	AA	AA	AA	GG	AA	GG	GG	GG	AA	AA	AA	GG	GG	AA	GG	GG	AA	AA	GG	AA	GG	GG	AA
106	s_19253_1-p163433	Bn-scaff_19253_1-p163433	10	C04	15148129	GG	GG	--	GG	GG	AA	AA	GG	AA	AA	AA	AA	AA	AA	AA	AA	AA	AA	AA	AA	AA	GG	GG	GG	AA	GG	AA	AA	AA	GG	GG	GG	AA	AA	GG	AA	AA	GG	GG	AA	GG	AA	AA	GG
107	s_19253_1-p167431	Bn-scaff_19253_1-p167431	10	C04	15152290	GG	GG	AG	GG	GG	AG	AG	GG	AG	AG	AG	AG	AG	AG	AG	AG	AG	AG	AG	AG	AG	GG	GG	GG	AG	GG	AG	AG	AG	GG	GG	GG	AG	AG	GG	AG	AG	GG	GG	AG	GG	AG	AG	GG
108	s_19253_1-p168128	Bn-scaff_19253_1-p168128	10	C04	15152936	GG	GG	--	GG	GG	AA	AA	GG	AA	AA	AA	AA	AA	AA	AA	AA	AA	AA	AA	AA	AA	GG	GG	GG	AA	GG	AA	AA	AA	GG	GG	GG	AA	AA	GG	AA	AA	GG	GG	AA	GG	AA	AA	GG
109	s_19253_1-p170640	Bn-scaff_19253_1-p170640	10	C04	15155516	AA	AA	GG	AA	AA	GG	GG	AA	GG	GG	GG	GG	GG	GG	GG	GG	GG	GG	GG	GG	GG	AA	AA	AA	GG	AA	GG	GG	GG	AA	AA	AA	GG	GG	AA	GG	GG	AA	AA	GG	AA	GG	GG	AA
110	s_19253_1-p171249	Bn-scaff_19253_1-p171249	10	NA	NA	CC	CC	TT	CC	CC	TT	TT	CC	TT	TT	TT	TT	TT	TT	TT	TT	TT	TT	TT	TT	TT	CC	CC	CC	TT	CC	TT	TT	TT	CC	CC	CC	TT	TT	CC	TT	TT	CC	CC	TT	CC	TT	TT	CC
111	s_19253_1-p180506	Bn-scaff_19253_1-p180506	10	C04	15165384	AA	AA	GG	AA	AA	GG	GG	AA	GG	GG	GG	GG	GG	GG	GG	GG	GG	GG	GG	GG	GG	AA	AA	AA	GG	AA	GG	GG	GG	AA	AA	AA	GG	GG	AA	GG	GG	AA	AA	GG	AA	GG	GG	AA
112	s_19253_1-p195659	Bn-scaff_19253_1-p195659	10	C04	15179530	AA	AA	GG	AA	AA	GG	GG	AA	GG	GG	GG	GG	GG	GG	GG	GG	GG	GG	GG	GG	GG	AA	AA	AA	GG	AA	GG	GG	GG	AA	AA	AA	GG	GG	AA	GG	GG	AA	AA	GG	AA	GG	GG	AA
113	s_19253_1-p197419	Bn-scaff_19253_1-p197419	10	C04	15181217	AG	AG	AA	AG	AG	AA	AA	AG	AA	AA	AA	AA	AA	AA	AA	AA	AA	AA	AA	AA	AA	AG	AG	AG	AA	AG	AA	AA	AA	AG	AG	AG	AA	AA	AG	AA	AA	AG	AG	AA	AG	AA	AA	AG
114	s_19253_1-p200129	Bn-scaff_19253_1-p200129	10	C04	15183913	GG	GG	--	GG	GG	AA	AA	GG	AA	AA	AA	AA	AA	AA	AA	AA	AA	AA	AA	AA	--	GG	GG	GG	AA	GG	AA	AA	AA	GG	GG	GG	AA	AA	GG	AA	AA	GG	GG	AA	GG	AA	AA	GG
115	s_19253_1-p201970	Bn-scaff_19253_1-p201970	10	C04	15185708	GG	GG	--	GG	GG	AA	AA	GG	AA	AA	AA	AA	AA	AA	AA	AA	AA	AA	AA	AA	AA	GG	GG	GG	AA	GG	AA	AA	AA	GG	GG	GG	AA	AA	GG	AA	AA	GG	GG	AA	GG	AA	AA	GG
116	s_19253_1-p223958	Bn-scaff_19253_1-p223958	10	C04	15212683	GG	GG	--	GG	GG	AA	AA	GG	AA	AA	AA	AA	AA	AA	AA	AA	AA	AA	AA	AA	AA	GG	GG	GG	AA	GG	AA	AA	AA	GG	GG	GG	AA	AA	GG	AA	AA	GG	GG	AA	GG	AA	AA	GG
117	s_19253_1-p224938	Bn-scaff_19253_1-p224938	10	C04	15213663	TT	TT	CC	TT	TT	CC	CC	TT	CC	CC	CC	CC	CC	CC	CC	CC	CC	CC	CC	CC	CC	TT	TT	TT	CC	TT	CC	CC	CC	TT	TT	TT	CC	CC	TT	CC	CC	TT	TT	CC	TT	CC	CC	TT
118	s_19253_1-p225186	Bn-scaff_19253_1-p225186	10	C04	15213911	AA	AA	GG	AA	AA	GG	GG	AA	GG	GG	GG	GG	GG	GG	GG	GG	GG	GG	GG	GG	GG	AA	AA	AA	GG	AA	GG	GG	GG	AA	AA	AA	GG	GG	AA	GG	GG	AA	AA	GG	AA	GG	GG	AA
119	s_19253_1-p228274	Bn-scaff_19253_1-p228274	10	C04	15217021	CC	CC	TC	CC	CC	TC	TC	CC	TC	TC	TC	TC	TC	TC	TC	TC	TC	TC	TC	TC	TC	CC	CC	CC	TC	CC	TC	TC	TC	CC	CC	CC	TC	TC	CC	TC	TC	CC	CC	TC	CC	TC	TC	CC
120	s_19253_1-p248879	Bn-scaff_19253_1-p248879	10	C04	15255071	GG	GG	TT	GG	GG	TT	TT	GG	TT	TT	TT	TT	TT	TT	TT	TT	TT	TT	TT	TT	TT	GG	GG	GG	TT	GG	TT	TT	TT	GG	GG	GG	TT	TT	GG	TT	TT	GG	GG	TT	GG	TT	TT	GG
121	s_19253_1-p253157	Bn-scaff_19253_1-p253157	10	C04	15257797	CC	CC	--	CC	CC	TT	TT	CC	TT	TT	TT	TT	TT	TT	TT	TT	TT	TT	TT	TT	TT	CC	CC	CC	TT	CC	TT	TT	TT	CC	CC	CC	TT	TT	CC	TT	TT	CC	CC	TT	CC	TT	TT	CC
122	s_19253_1-p257226	Bn-scaff_19253_1-p257226	10	C04	15261865	CC	CC	TT	CC	CC	TT	TT	CC	TT	TT	TT	TT	TT	TT	TT	TT	TT	TT	TT	TT	TT	CC	CC	CC	TT	CC	TT	TT	TT	CC	CC	CC	TT	TT	CC	TT	TT	CC	CC	TT	CC	TT	TT	CC
123	s_19253_1-p258981	Bn-scaff_19253_1-p258981	10	C04	15263620	AA	AA	GG	AA	AA	GG	GG	AA	GG	GG	GG	GG	GG	GG	GG	GG	GG	GG	GG	GG	GG	AA	AA	AA	GG	AA	GG	GG	GG	AA	AA	AA	GG	GG	AA	GG	GG	AA	AA	GG	AA	GG	GG	AA
124	s_19253_1-p259205	Bn-scaff_19253_1-p259205	10	C04	15263793	TT	TT	--	TT	TT	CC	CC	TT	CC	CC	CC	CC	CC	CC	CC	CC	CC	CC	CC	CC	CC	TT	TT	TT	CC	TT	CC	CC	CC	TT	TT	TT	CC	CC	TT	CC	CC	TT	TT	CC	TT	CC	CC	TT
125	s_19253_1-p266378	Bn-scaff_19253_1-p266378	10	C04	15270997	CC	CC	--	CC	CC	TT	TT	CC	TT	TT	TT	TT	TT	TT	TT	TT	TT	TT	TT	TT	TT	CC	CC	CC	TT	CC	TT	TT	TT	CC	CC	CC	TT	TT	CC	TT	TT	CC	CC	TT	CC	TT	TT	CC
126	s_19253_1-p433423	Bn-scaff_19253_1-p433423	10	C04	15519800	CC	CC	--	CC	CC	TT	TT	CC	TT	TT	TT	TT	TT	TT	TT	TT	TT	TT	TT	TT	TT	CC	CC	CC	TT	CC	TT	TT	TT	CC	CC	CC	TT	TT	CC	TT	TT	CC	CC	TT	CC	TT	TT	CC
127	s_19253_1-p434375	Bn-scaff_19253_1-p434375	10	C04	15520806	CC	CC	--	CC	CC	TT	TT	CC	TT	TT	TT	TT	TT	TT	TT	TT	TT	TT	TT	TT	TT	CC	CC	CC	TT	CC	TT	TT	TT	CC	CC	CC	TT	TT	CC	TT	TT	CC	CC	TT	CC	TT	TT	CC
128	s_19253_1-p436498	Bn-scaff_19253_1-p436498	10	C04	15523120	TT	TT	GG	TT	TT	GG	GG	TT	GG	GG	GG	GG	GG	GG	GG	GG	GG	GG	GG	GG	GG	TT	TT	TT	GG	TT	GG	GG	GG	TT	TT	TT	GG	GG	TT	GG	GG	TT	TT	GG	TT	GG	GG	TT
129	s_19253_1-p437521	Bn-scaff_19253_1-p437521	10	NA	NA	GG	GG	AG	GG	GG	AA	AA	GG	AA	AA	AA	AA	AA	AA	AA	AA	AA	AA	AA	AA	AA	GG	GG	GG	AA	GG	AA	AA	AA	GG	GG	GG	AA	AA	GG	AA	AA	GG	GG	AA	GG	AA	AA	GG
130	s_19253_1-p454202	Bn-scaff_19253_1-p454202	10	C04	15544168	GG	GG	AG	GG	GG	AG	AG	GG	AG	AG	AG	AG	AG	AG	AG	AG	AG	AG	AG	AG	AG	GG	GG	GG	AG	GG	AG	AG	AG	GG	GG	GG	AG	AG	GG	AG	AG	GG	GG	AG	GG	AG	AG	GG
131	s_19253_1-p474050	Bn-scaff_19253_1-p474050	10	C04	15558677	TC	TC	--	TC	TC	TT	TT	TC	TT	TT	TT	TT	TT	TT	TT	TT	TT	TT	TT	TT	TT	TC	TC	TC	TT	TC	TT	TT	TT	TC	TC	TC	TT	TT	TC	TT	TT	TC	TC	TT	TC	TT	TT	TC
132	s_19253_1-p490329	Bn-scaff_19253_1-p490329	10	C04	15568553	GG	GG	AA	GG	GG	AA	AA	GG	AA	AA	AA	AA	AA	AA	AA	AA	AA	AA	AA	AA	AA	GG	GG	GG	AA	GG	AA	AA	AA	GG	GG	GG	AA	AA	GG	AA	AA	GG	GG	AA	GG	AA	AA	GG
133	s_19253_1-p490594	Bn-scaff_19253_1-p490594	10	C04	15568818	TT	TT	CC	TT	TT	CC	CC	TT	CC	CC	CC	CC	CC	CC	CC	CC	CC	CC	CC	CC	CC	TT	TT	TT	CC	TT	CC	CC	CC	TT	TT	TT	CC	CC	TT	CC	CC	TT	TT	CC	TT	CC	CC	TT
134	s_19253_1-p490663	Bn-scaff_19253_1-p490663	10	C04	15568887	TT	TT	--	TT	TT	CC	CC	TT	CC	CC	CC	CC	CC	CC	CC	CC	CC	CC	CC	CC	CC	TT	TT	TT	CC	TT	CC	CC	CC	TT	TT	TT	CC	CC	TT	CC	CC	TT	TT	CC	TT	CC	CC	TT
135	s_19253_1-p490955	Bn-scaff_19253_1-p490955	10	C04	15569229	TT	TT	--	TT	TT	CC	CC	TT	CC	CC	CC	CC	CC	CC	CC	CC	CC	CC	CC	CC	CC	TT	TT	TT	CC	TT	CC	CC	CC	TT	TT	TT	CC	CC	TT	CC	CC	TT	TT	CC	TT	CC	CC	TT
136	s_19253_1-p491380	Bn-scaff_19253_1-p491380	10	C04	15569603	GG	GG	--	GG	GG	AA	AA	GG	AA	AA	AA	AA	AA	AA	AA	AA	AA	AA	AA	AA	AA	GG	GG	GG	AA	GG	AA	AA	AA	GG	GG	GG	AA	AA	GG	AA	AA	GG	GG	AA	GG	AA	AA	GG
137	s_19253_1-p491418	Bn-scaff_19253_1-p491418	10	C04	15569692	AA	AA	GG	AA	AA	GG	GG	AA	GG	GG	GG	GG	GG	GG	GG	GG	GG	GG	GG	GG	GG	AA	AA	AA	GG	AA	GG	GG	GG	AA	AA	AA	GG	GG	AA	GG	GG	AA	AA	GG	AA	GG	GG	AA
138	s_19253_1-p502532	Bn-scaff_19253_1-p502532	10	C04	15583585	GG	GG	--	GG	GG	TT	TT	GG	TT	TT	TT	TT	TT	TT	TT	TT	TT	TT	TT	TT	TT	GG	GG	GG	TT	GG	TT	TT	TT	GG	GG	GG	TT	TT	GG	TT	TT	GG	GG	TT	GG	TT	TT	GG
139	s_19253_1-p502560	Bn-scaff_19253_1-p502560	10	C04	15583664	GG	GG	AA	GG	GG	AA	AA	GG	AA	AA	AA	AA	AA	AA	AA	AA	AA	AA	AA	AA	AA	GG	GG	GG	AA	GG	AA	AA	AA	GG	GG	GG	AA	AA	GG	AA	AA	GG	GG	AA	GG	AA	AA	GG
140	s_19253_1-p508042	Bn-scaff_19253_1-p508042	10	NA	NA	TT	TT	GG	TT	TT	GG	GG	TT	GG	GG	GG	GG	GG	GG	GG	GG	GG	GG	GG	GG	GG	TT	TT	TT	GG	TT	GG	GG	GG	TT	TT	TT	GG	GG	TT	GG	GG	TT	TT	GG	TT	GG	GG	TT
141	s_19253_1-p508981	Bn-scaff_19253_1-p508981	10	C04	15590864	AA	AA	GG	AA	AA	GG	GG	AA	GG	GG	GG	GG	GG	GG	GG	GG	GG	GG	GG	GG	GG	AA	AA	AA	GG	AA	GG	GG	GG	AA	AA	AA	GG	GG	AA	GG	GG	AA	AA	GG	AA	GG	GG	AA
142	s_19253_1-p509022	Bn-scaff_19253_1-p509022	10	NA	NA	AA	AA	--	AA	AA	GG	GG	AA	GG	GG	GG	GG	GG	GG	GG	GG	GG	GG	GG	GG	GG	AA	AA	AA	GG	AA	GG	GG	GG	AA	AA	AA	GG	GG	AA	GG	GG	AA	AA	GG	AA	GG	GG	AA
143	s_19253_1-p512688	Bn-scaff_19253_1-p512688	10	C04	15594580	TT	TT	GG	TT	TT	GG	GG	TT	GG	GG	GG	GG	GG	GG	GG	GG	GG	GG	GG	GG	GG	TT	TT	TT	GG	TT	GG	GG	GG	TT	TT	TT	GG	GG	TT	GG	GG	TT	TT	GG	TT	GG	GG	TT
144	s_19253_1-p513020	Bn-scaff_19253_1-p513020	10	C04	15594962	CC	CC	TT	CC	CC	TT	TT	CC	TT	TT	TT	TT	TT	TT	TT	TT	TT	TT	TT	TT	TT	CC	CC	CC	TT	CC	TT	TT	TT	CC	CC	CC	TT	TT	CC	TT	TT	CC	CC	TT	CC	TT	TT	CC
145	s_19253_1-p513100	Bn-scaff_19253_1-p513100	10	C04	15594991	TT	TT	CC	TT	TT	CC	CC	TT	CC	CC	CC	CC	CC	CC	CC	CC	CC	CC	CC	CC	CC	TT	TT	TT	CC	TT	CC	CC	CC	TT	TT	TT	CC	CC	TT	CC	CC	TT	TT	CC	TT	CC	CC	TT
146	s_19253_1-p513378	Bn-scaff_19253_1-p513378	10	C04	15595268	GG	GG	TT	GG	GG	TT	TT	GG	TT	TT	TT	TT	TT	TT	TT	TT	TT	TT	TT	TT	TT	GG	GG	GG	TT	GG	TT	TT	TT	GG	GG	GG	TT	TT	GG	TT	TT	GG	GG	TT	GG	TT	TT	GG
147	s_19253_1-p513784	Bn-scaff_19253_1-p513784	10	C04	15595725	CC	CC	--	CC	CC	TT	TT	CC	TT	TT	TT	TT	TT	TT	TT	TT	TT	TT	TT	TT	TT	CC	CC	CC	TT	CC	TT	TT	TT	CC	CC	CC	TT	TT	CC	TT	TT	CC	CC	TT	CC	TT	TT	CC
148	s_19253_1-p513900	Bn-scaff_19253_1-p513900	10	C04	15595790	TC	TC	TT	TC	TC	TT	TT	TC	TT	TT	TT	TT	TT	TT	TT	TT	TT	TT	TT	TT	TT	TC	TC	TC	TT	TC	TT	TT	TT	TC	TC	TC	TT	TT	TC	TT	TT	TC	TC	TT	TC	TT	TT	TC
149	s_19253_1-p514045	Bn-scaff_19253_1-p514045	10	C04	15595935	GG	GG	--	GG	GG	TT	TT	GG	TT	TT	TT	TT	TT	TT	TT	TT	TT	TT	TT	TT	TT	GG	GG	GG	TT	GG	TT	TT	TT	GG	GG	GG	TT	TT	GG	TT	TT	GG	GG	TT	GG	TT	TT	GG
150	s_19253_1-p514050	Bn-scaff_19253_1-p514050	10	C04	15595991	CC	CC	TT	CC	CC	TT	TT	CC	TT	TT	TT	TT	TT	TT	TT	TT	TT	TT	TT	TT	TT	CC	CC	CC	TT	CC	TT	TT	TT	CC	CC	CC	TT	TT	CC	TT	TT	CC	CC	TT	CC	TT	TT	CC
151	s_19253_1-p514550	Bn-scaff_19253_1-p514550	10	C04	15596442	GG	GG	TT	GG	GG	TT	TT	GG	TT	TT	TT	TT	TT	TT	TT	TT	TT	TT	TT	TT	TT	GG	GG	GG	TT	GG	TT	TT	TT	GG	GG	GG	TT	TT	GG	TT	TT	GG	GG	TT	GG	TT	TT	GG
152	s_19253_1-p514600	Bn-scaff_19253_1-p514600	10	C04	15596543	TC	TC	CC	TC	TC	CC	CC	TC	CC	CC	CC	CC	CC	CC	CC	CC	CC	CC	CC	CC	CC	TC	TC	TC	CC	TC	CC	CC	CC	TC	TC	TC	CC	CC	TC	CC	CC	TC	TC	CC	TC	CC	CC	TC
153	s_19253_1-p515040	Bn-scaff_19253_1-p515040	10	C04	15596983	CC	CC	--	CC	CC	AA	AA	CC	AA	AA	AA	AA	AA	AA	AA	AA	AA	AA	AA	AA	AA	CC	CC	CC	AA	CC	AA	AA	AA	CC	CC	CC	AA	AA	CC	AA	AA	CC	CC	AA	CC	AA	AA	CC
154	s_19253_1-p516729	Bn-scaff_19253_1-p516729	10	C04	15598672	GG	GG	AA	GG	GG	AA	AA	GG	AA	AA	AA	AA	AA	AA	AA	AA	AA	AA	AA	AA	AA	GG	GG	GG	AA	GG	AA	AA	AA	GG	GG	GG	AA	AA	GG	AA	AA	GG	GG	AA	GG	AA	AA	GG
155	s_19253_1-p522875	Bn-scaff_19253_1-p522875	10	C04	15605247	AA	AA	GG	AA	AA	GG	GG	AA	GG	GG	GG	GG	GG	GG	GG	GG	GG	GG	GG	GG	GG	AA	AA	AA	GG	AA	GG	GG	GG	AA	AA	AA	GG	GG	AA	GG	GG	AA	AA	GG	AA	GG	GG	AA
156	s_19253_1-p524372	Bn-scaff_19253_1-p524372	10	C04	15606744	AA	AA	CC	AA	AA	CC	CC	AA	CC	CC	CC	CC	CC	CC	CC	CC	CC	CC	CC	CC	CC	AA	AA	AA	CC	AA	CC	CC	CC	AA	AA	AA	CC	CC	AA	CC	CC	AA	AA	CC	AA	CC	CC	AA
157	s_19253_1-p524524	Bn-scaff_19253_1-p524524	10	C04	15606946	CC	CC	AA	CC	CC	AA	AA	CC	AA	AA	AA	AA	AA	AA	AA	AA	AA	AA	AA	AA	AA	CC	CC	CC	AA	CC	AA	AA	AA	CC	CC	CC	AA	AA	CC	AA	AA	CC	CC	AA	CC	AA	AA	CC
158	s_19253_1-p524809	Bn-scaff_19253_1-p524809	10	C04	15607220	GG	GG	TT	GG	GG	TT	TT	GG	TT	TT	TT	TT	TT	TT	TT	TT	TT	TT	TT	TT	TT	GG	GG	GG	TT	GG	TT	TT	TT	GG	GG	GG	TT	TT	GG	TT	TT	GG	GG	TT	GG	TT	TT	GG
159	s_19253_1-p524896	Bn-scaff_19253_1-p524896	10	C04	15607307	AA	AA	GG	AA	AA	GG	GG	AA	GG	GG	GG	GG	GG	GG	GG	GG	GG	GG	GG	GG	GG	AA	AA	AA	GG	AA	GG	GG	GG	AA	AA	AA	GG	GG	AA	GG	GG	AA	AA	GG	AA	GG	GG	AA
160	s_19253_1-p525969	Bn-scaff_19253_1-p525969	10	C04	15608431	CC	CC	AA	CC	CC	AA	AA	CC	AA	AA	AA	AA	AA	AA	AA	AA	AA	AA	AA	AA	AA	CC	CC	CC	AA	CC	AA	AA	AA	CC	CC	CC	AA	AA	CC	AA	AA	CC	CC	AA	CC	AA	AA	CC
161	s_19253_1-p526277	Bn-scaff_19253_1-p526277	10	C04	15608688	TT	TT	CC	TT	TT	CC	CC	TT	CC	CC	CC	CC	CC	CC	CC	CC	CC	CC	CC	CC	CC	TT	TT	TT	CC	TT	CC	CC	CC	TT	TT	TT	CC	CC	TT	CC	CC	TT	TT	CC	TT	CC	CC	TT
162	s_19253_1-p526285	Bn-scaff_19253_1-p526285	10	C04	15608747	AA	AA	GG	AA	AA	GG	GG	AA	GG	GG	GG	GG	GG	GG	GG	GG	GG	GG	GG	GG	GG	AA	AA	AA	GG	AA	GG	GG	GG	AA	AA	AA	GG	GG	AA	GG	GG	AA	AA	GG	AA	GG	GG	AA
163	s_19253_1-p531806	Bn-scaff_19253_1-p531806	10	C04	15616919	CC	CC	--	CC	CC	TT	TT	CC	TT	TT	TT	TT	TT	TT	TT	TT	TT	TT	TT	TT	TT	CC	CC	CC	TT	CC	TT	TT	TT	CC	CC	CC	TT	TT	CC	TT	TT	CC	CC	TT	CC	TT	TT	CC
164	s_19253_1-p531831	Bn-scaff_19253_1-p531831	10	C04	15616995	CC	CC	--	CC	CC	TT	TT	CC	TT	TT	TT	TT	TT	TT	TT	TT	TT	TT	TT	TT	TT	CC	CC	CC	TT	CC	TT	TT	TT	CC	CC	CC	TT	TT	CC	TT	TT	CC	CC	TT	CC	TT	TT	CC
165	s_19253_1-p532208	Bn-scaff_19253_1-p532208	10	C04	15617320	GG	GG	--	GG	GG	AA	AA	GG	AA	AA	AA	AA	AA	AA	AA	AA	AA	AA	AA	AA	AA	GG	GG	GG	AA	GG	AA	AA	AA	GG	GG	GG	AA	AA	GG	AA	AA	GG	GG	AA	GG	AA	AA	GG
166	s_19253_1-p533287	Bn-scaff_19253_1-p533287	10	C04	15617611	CC	CC	TT	CC	CC	TT	TT	CC	TT	TT	TT	TT	TT	TT	TT	TT	TT	TT	TT	TT	TT	CC	CC	CC	TT	CC	TT	TT	TT	CC	CC	CC	TT	TT	CC	TT	TT	CC	CC	TT	CC	TT	TT	CC
167	s_19253_1-p533545	Bn-scaff_19253_1-p533545	10	C04	15617920	GG	GG	--	GG	GG	AA	AA	GG	AA	AA	AA	AA	AA	AA	AA	AA	AA	AA	AA	AA	AA	GG	GG	GG	AA	GG	AA	AA	AA	GG	GG	GG	AA	AA	GG	AA	AA	GG	GG	AA	GG	AA	AA	GG
168	s_19253_1-p535009	Bn-scaff_19253_1-p535009	10	C04	15619132	CC	CC	--	CC	CC	TT	TT	CC	TT	TT	TT	TT	TT	TT	TT	TT	TT	TT	TT	TT	TT	CC	CC	CC	TT	CC	TT	TT	TT	CC	CC	CC	TT	TT	CC	TT	TT	CC	CC	TT	CC	TT	TT	CC
169	s_19253_1-p542639	Bn-scaff_19253_1-p542639	10	C04	15628823	AA	AA	CC	AA	AA	CC	CC	AA	CC	CC	CC	CC	CC	CC	CC	CC	CC	CC	CC	CC	CC	AA	AA	AA	CC	AA	CC	CC	CC	AA	AA	AA	CC	CC	AA	CC	CC	AA	AA	CC	AA	CC	CC	AA
170	s_19253_1-p542704	Bn-scaff_19253_1-p542704	10	C04	15628888	GG	GG	AA	GG	GG	AA	AA	GG	AA	AA	AA	AA	AA	AA	AA	AA	AA	AA	AA	AA	AA	GG	GG	GG	AA	GG	AA	AA	AA	GG	GG	GG	AA	AA	GG	AA	AA	GG	GG	AA	GG	AA	AA	GG
171	s_19253_1-p543013	Bn-scaff_19253_1-p543013	10	C04	15629250	CC	CC	TT	CC	CC	TT	TT	CC	TT	TT	TT	TT	TT	TT	TT	TT	TT	TT	TT	TT	TT	CC	CC	CC	TT	CC	TT	TT	TT	CC	CC	CC	TT	TT	CC	TT	TT	CC	CC	TT	CC	TT	TT	CC
172	s_19253_1-p543159	Bn-scaff_19253_1-p543159	10	C04	15629396	GG	GG	--	GG	GG	AA	AA	GG	AA	AA	AA	AA	AA	AA	AA	AA	AA	AA	AA	AA	AA	GG	GG	GG	AA	GG	AA	AA	AA	GG	GG	GG	AA	AA	GG	AA	AA	GG	GG	AA	GG	AA	AA	GG
173	s_19253_1-p543342	Bn-scaff_19253_1-p543342	10	C04	15629588	TT	TT	TC	TT	TT	TC	TC	TT	TC	TC	TC	--	TC	TC	TC	TC	TC	TC	TC	TC	TC	TT	TT	TT	TC	TT	TC	TC	TC	TT	TT	TT	TC	--	TT	TC	TC	TT	TT	--	TT	TC	TC	TT
174	s_19253_1-p555473	Bn-scaff_19253_1-p555473	10	C04	15636206	CC	CC	TC	CC	CC	TC	TC	CC	TC	TC	TC	TC	TC	TC	TC	--	TC	TC	TC	TC	--	CC	CC	CC	TC	CC	TC	--	TC	CC	CC	CC	TC	TC	CC	TC	TC	CC	CC	TC	CC	TC	TC	CC
175	s_19253_1-p555515	Bn-scaff_19253_1-p555515	10	C04	15636323	TT	TT	--	TT	TT	CC	CC	TT	CC	CC	CC	CC	CC	CC	CC	CC	CC	CC	CC	CC	CC	TT	TT	TT	CC	TT	CC	CC	CC	TT	TT	TT	CC	CC	TT	CC	CC	TT	TT	CC	TT	CC	CC	TT
176	s_19253_1-p556898	Bn-scaff_19253_1-p556898	10	C04	15637656	AA	AA	GG	AA	AA	GG	GG	AA	GG	GG	GG	GG	GG	GG	GG	GG	GG	GG	GG	GG	GG	AA	AA	AA	GG	AA	GG	GG	GG	AA	AA	AA	GG	GG	AA	GG	GG	AA	AA	GG	AA	GG	GG	AA
177	s_19253_1-p559851	Bn-scaff_19253_1-p559851	10	C04	15640582	CC	CC	TT	CC	CC	TT	TT	CC	TT	TT	TT	TT	TT	TT	TT	TT	TT	TT	TT	TT	TT	CC	CC	CC	TT	CC	TT	TT	TT	CC	CC	CC	TT	TT	CC	TT	TT	CC	CC	TT	CC	TT	TT	CC
178	s_19253_1-p560044	Bn-scaff_19253_1-p560044	10	C04	15640826	CC	CC	--	CC	CC	AA	AA	CC	AA	AA	AA	AA	AA	AA	AA	AA	AA	AA	AA	AA	AA	CC	CC	CC	AA	CC	AA	AA	AA	CC	CC	CC	AA	AA	CC	AA	AA	CC	CC	AA	CC	AA	AA	CC
179	s_19253_1-p560484	Bn-scaff_19253_1-p560484	10	C04	15641266	TT	TT	GG	TT	TT	GG	GG	TT	GG	GG	GG	GG	GG	GG	GG	GG	GG	GG	GG	GG	GG	TT	TT	TT	GG	TT	GG	GG	GG	TT	TT	TT	GG	GG	TT	GG	GG	TT	TT	GG	TT	GG	GG	TT
180	s_19253_1-p561362	Bn-scaff_19253_1-p561362	10	C04	15642144	CC	CC	--	CC	CC	TT	TT	CC	TT	TT	TT	TT	TT	TT	TT	TT	TT	TT	TT	TT	TT	CC	CC	CC	TT	CC	TT	TT	TT	CC	CC	CC	TT	TT	CC	TT	TT	CC	CC	TT	CC	TT	TT	CC
181	s_19253_1-p561416	Bn-scaff_19253_1-p561416	10	C04	15642198	CC	CC	--	CC	CC	TT	TT	CC	TT	TT	TT	TT	TT	TT	TT	TT	TT	TT	TT	TT	TT	CC	CC	CC	TT	CC	TT	TT	TT	CC	CC	CC	TT	TT	CC	TT	TT	CC	CC	TT	CC	TT	TT	CC
182	s_19253_1-p562157	Bn-scaff_19253_1-p562157	10	C04	15642888	AA	AA	CC	AA	AA	CC	CC	AA	CC	CC	CC	CC	CC	CC	CC	CC	CC	CC	CC	CC	CC	AA	AA	AA	CC	AA	CC	CC	CC	AA	AA	AA	CC	CC	AA	CC	CC	AA	AA	CC	AA	CC	CC	AA
183	s_19253_1-p562926	Bn-scaff_19253_1-p562926	10	C04	15643657	AA	AA	--	AA	AA	GG	GG	AA	GG	GG	GG	GG	GG	GG	GG	GG	GG	GG	GG	GG	GG	AA	AA	AA	GG	AA	GG	GG	GG	AA	AA	AA	GG	GG	AA	GG	GG	AA	AA	GG	AA	GG	GG	AA
184	s_19253_1-p564266	Bn-scaff_19253_1-p564266	10	C04	15645047	TT	TT	CC	TT	TT	CC	CC	TT	CC	CC	CC	CC	CC	CC	CC	CC	CC	CC	CC	CC	CC	TT	TT	TT	CC	TT	CC	CC	CC	TT	TT	TT	CC	CC	TT	CC	CC	TT	TT	CC	TT	CC	CC	TT
185	s_19253_1-p564733	Bn-scaff_19253_1-p564733	10	C04	15645464	AA	AA	GG	AA	AA	GG	GG	AA	GG	GG	GG	GG	GG	GG	GG	GG	GG	GG	GG	GG	GG	AA	AA	AA	GG	AA	GG	GG	GG	AA	AA	AA	GG	GG	AA	GG	GG	AA	AA	GG	AA	GG	GG	AA
186	s_19253_1-p565506	Bn-scaff_19253_1-p565506	10	C04	15646288	TT	TT	GG	TT	TT	GG	GG	TT	GG	GG	GG	GG	GG	GG	GG	GG	GG	GG	GG	GG	GG	TT	TT	TT	GG	TT	GG	GG	GG	TT	TT	TT	GG	GG	TT	GG	GG	TT	TT	GG	TT	GG	GG	TT
187	s_19253_1-p565597	Bn-scaff_19253_1-p565597	10	C04	15646328	CC	CC	--	CC	CC	TT	TT	CC	TT	TT	TT	TT	TT	TT	TT	TT	TT	TT	TT	TT	TT	CC	CC	CC	TT	CC	TT	TT	TT	CC	CC	CC	TT	TT	CC	TT	TT	CC	CC	TT	CC	TT	TT	CC
188	s_19253_1-p566160	Bn-scaff_19253_1-p566160	10	C04	15646944	GG	GG	TT	GG	GG	TT	TT	GG	TT	TT	TT	TT	TT	TT	TT	TT	TT	TT	TT	TT	TT	GG	GG	GG	TT	GG	TT	TT	TT	GG	GG	GG	TT	TT	GG	TT	TT	GG	GG	TT	GG	TT	TT	GG
189	s_19253_1-p566218	Bn-scaff_19253_1-p566218	10	C04	15646951	CC	CC	--	CC	CC	AA	AA	CC	AA	AA	AA	AA	AA	AA	AA	AA	AA	AA	AA	AA	AA	CC	CC	CC	AA	CC	AA	AA	AA	CC	CC	CC	AA	AA	CC	AA	AA	CC	CC	AA	CC	AA	AA	CC
190	s_19253_1-p567175	Bn-scaff_19253_1-p567175	10	C04	15647946	AA	AA	GG	AA	AA	GG	GG	AA	GG	GG	GG	GG	GG	GG	GG	GG	GG	GG	GG	GG	GG	AA	AA	AA	GG	AA	GG	GG	GG	AA	AA	AA	GG	GG	AA	GG	GG	AA	AA	GG	AA	GG	GG	AA
191	s_19253_1-p567237	Bn-scaff_19253_1-p567237	10	C04	15648008	CC	CC	TT	CC	CC	TT	TT	CC	TT	TT	TT	TT	TT	TT	TT	TT	TT	TT	TT	TT	TT	CC	CC	CC	TT	CC	TT	TT	TT	CC	CC	CC	TT	TT	CC	TT	TT	CC	CC	TT	CC	TT	TT	CC
192	s_19253_1-p567492	Bn-scaff_19253_1-p567492	10	C04	15648212	GG	GG	AA	GG	GG	AA	AA	GG	AA	AA	AA	AA	AA	AA	AA	AA	AA	AA	AA	AA	AA	GG	GG	GG	AA	GG	AA	AA	AA	GG	GG	GG	AA	AA	GG	AA	AA	GG	GG	AA	GG	AA	AA	GG
193	s_19253_1-p567494	Bn-scaff_19253_1-p567494	10	C04	15648265	AA	AA	CC	AA	AA	CC	CC	AA	CC	CC	CC	CC	CC	CC	CC	CC	CC	CC	CC	CC	CC	AA	AA	AA	CC	AA	CC	CC	CC	AA	AA	AA	CC	CC	AA	CC	CC	AA	AA	CC	AA	CC	CC	AA
194	s_19253_1-p573788	Bn-scaff_19253_1-p573788	10	C04	15655652	GG	GG	AA	GG	GG	AA	AA	GG	AA	AA	AA	AA	AA	AA	AA	AA	AA	AA	AA	AA	AA	GG	GG	GG	AA	GG	AA	AA	AA	GG	GG	GG	AA	AA	GG	AA	AA	GG	GG	AA	GG	AA	AA	GG
195	s_19253_1-p574363	Bn-scaff_19253_1-p574363	10	C04	15656278	AA	AA	--	AA	AA	GG	GG	AA	GG	GG	GG	GG	GG	GG	GG	GG	GG	GG	GG	GG	GG	AA	AA	AA	GG	AA	GG	GG	GG	AA	AA	AA	GG	GG	AA	GG	GG	AA	AA	GG	AA	GG	GG	AA
196	s_19253_1-p574611	Bn-scaff_19253_1-p574611	10	C04	15656475	CC	CC	--	CC	CC	AA	AA	CC	AA	AA	AA	AA	AA	AA	AA	AA	AA	AA	AA	AA	AA	CC	CC	CC	AA	CC	AA	AA	AA	CC	CC	CC	AA	AA	CC	AA	AA	CC	CC	AA	CC	AA	AA	CC
197	s_19253_1-p583540	Bn-scaff_19253_1-p583540	10	C04	15665370	AA	AA	CC	AA	AA	CC	CC	AA	CC	CC	CC	CC	CC	CC	CC	CC	CC	CC	CC	CC	CC	AA	AA	AA	CC	AA	CC	CC	CC	AA	AA	AA	CC	CC	AA	CC	CC	AA	AA	CC	AA	CC	CC	AA
198	s_19253_1-p587143	Bn-scaff_19253_1-p587143	10	C04	15669036	CC	CC	--	CC	CC	TT	TT	CC	TT	TT	TT	TT	TT	TT	TT	TT	TT	TT	TT	TT	TT	CC	CC	CC	TT	CC	TT	TT	TT	CC	CC	CC	TT	TT	CC	TT	TT	CC	CC	TT	CC	TT	TT	CC
199	s_19253_1-p593481	Bn-scaff_19253_1-p593481	10	C04	15674110	TT	TT	CC	TT	TT	CC	CC	TT	CC	CC	CC	CC	CC	CC	CC	CC	CC	CC	CC	CC	CC	TT	TT	TT	CC	TT	CC	CC	CC	TT	TT	TT	CC	CC	TT	CC	CC	TT	TT	CC	TT	CC	CC	TT
200	s_19253_1-p593982	Bn-scaff_19253_1-p593982	10	C04	15674662	GG	GG	--	GG	GG	AA	AA	GG	AA	AA	AA	AA	AA	AA	AA	AA	AA	AA	AA	AA	AA	GG	GG	GG	AA	GG	AA	AA	AA	GG	GG	GG	AA	AA	GG	AA	AA	GG	GG	AA	GG	AA	AA	GG
201	s_19253_1-p594187	Bn-scaff_19253_1-p594187	10	C04	15674867	AA	AA	GG	AA	AA	GG	GG	AA	GG	GG	GG	GG	GG	GG	GG	GG	GG	GG	GG	GG	GG	AA	AA	AA	GG	AA	GG	GG	GG	AA	AA	AA	GG	GG	AA	GG	GG	AA	AA	GG	AA	GG	GG	AA
202	s_19253_1-p596949	Bn-scaff_19253_1-p596949	10	C04	15677578	AA	AA	GG	AA	AA	GG	GG	AA	GG	GG	GG	GG	GG	GG	GG	GG	GG	GG	GG	GG	GG	AA	AA	AA	GG	AA	GG	GG	GG	AA	AA	AA	GG	GG	AA	GG	GG	AA	AA	GG	AA	GG	GG	AA
203	s_19253_1-p597893	Bn-scaff_19253_1-p597893	10	C04	15678523	GG	GG	TT	GG	GG	TT	TT	GG	TT	TT	TT	TT	TT	TT	TT	TT	TT	TT	TT	TT	TT	GG	GG	GG	TT	GG	TT	TT	TT	GG	GG	GG	TT	TT	GG	TT	TT	GG	GG	TT	GG	TT	TT	GG
204	s_19253_1-p599480	Bn-scaff_19253_1-p599480	10	C04	15680111	TT	TT	CC	TT	TT	CC	CC	TT	CC	CC	CC	CC	CC	CC	CC	CC	CC	CC	CC	CC	CC	TT	TT	TT	CC	TT	CC	CC	CC	TT	TT	TT	CC	CC	TT	CC	CC	TT	TT	CC	TT	CC	CC	TT
205	s_19253_1-p600747	Bn-scaff_19253_1-p600747	10	C04	15681428	CC	CC	TT	CC	CC	TT	TT	CC	TT	TT	TT	TT	TT	TT	TT	TT	TT	TT	TT	TT	TT	CC	CC	CC	TT	CC	TT	TT	TT	CC	CC	CC	TT	TT	CC	TT	TT	CC	CC	TT	CC	TT	TT	CC
206	s_19253_1-p601140	Bn-scaff_19253_1-p601140	10	C04	15681821	CC	CC	TT	CC	CC	TT	TT	CC	TT	TT	TT	TT	TT	TT	TT	TT	TT	TT	TT	TT	TT	CC	CC	CC	TT	CC	TT	TT	TT	CC	CC	CC	TT	TT	CC	TT	TT	CC	CC	TT	CC	TT	TT	CC
207	s_19253_1-p601238	Bn-scaff_19253_1-p601238	10	C04	15681868	CC	CC	AA	CC	CC	AA	AA	CC	AA	AA	AA	AA	AA	AA	AA	AA	AA	AA	AA	AA	AA	CC	CC	CC	AA	CC	AA	AA	AA	CC	CC	CC	AA	AA	CC	AA	AA	CC	CC	AA	CC	AA	AA	CC
208	s_19253_1-p611015	Bn-scaff_19253_1-p611015	10	C04	15692381	GG	GG	--	GG	GG	TT	TT	GG	TT	TT	TT	TT	TT	TT	TT	TT	TT	TT	TT	TT	TT	GG	GG	GG	TT	GG	TT	TT	TT	GG	GG	GG	TT	TT	GG	TT	TT	GG	GG	TT	GG	TT	TT	GG
209	s_19253_1-p614151	Bn-scaff_19253_1-p614151	10	C04	15695517	AG	AG	GG	AG	AG	GG	GG	AG	GG	GG	GG	GG	GG	GG	GG	GG	GG	GG	GG	GG	GG	AG	AG	AG	GG	AG	GG	GG	GG	AG	AG	AG	GG	GG	AG	GG	GG	AG	AG	GG	AG	GG	GG	AG
210	s_19253_1-p627873	Bn-scaff_19253_1-p627873	10	C04	15710229	CC	CC	TT	CC	CC	TT	TT	CC	TT	TT	TT	TT	TT	TT	TT	TT	TT	TT	TT	TT	TT	CC	CC	CC	TT	CC	TT	TT	TT	CC	CC	CC	TT	TT	CC	TT	TT	CC	CC	TT	CC	TT	TT	CC
211	s_19253_1-p629822	Bn-scaff_19253_1-p629822	10	C04	15712229	AA	AA	GG	AA	AA	GG	GG	AA	GG	GG	GG	GG	GG	GG	GG	GG	GG	GG	GG	GG	GG	AA	AA	AA	GG	AA	GG	GG	GG	AA	AA	AA	GG	GG	AA	GG	GG	AA	AA	GG	AA	GG	GG	AA
212	s_19253_1-p630125	Bn-scaff_19253_1-p630125	10	C04	15712483	AA	AA	GG	AA	AA	GG	GG	AA	GG	GG	GG	GG	GG	GG	GG	GG	GG	GG	GG	GG	GG	AA	AA	AA	GG	AA	GG	GG	GG	AA	AA	AA	GG	GG	AA	GG	GG	AA	AA	GG	AA	GG	GG	AA
213	s_19253_1-p630356	Bn-scaff_19253_1-p630356	10	C04	15712765	CC	CC	--	CC	CC	TT	TT	CC	TT	TT	TT	TT	TT	TT	TT	TT	TT	TT	TT	TT	TT	CC	CC	CC	TT	CC	TT	TT	TT	CC	CC	CC	TT	TT	CC	TT	TT	CC	CC	TT	CC	TT	TT	CC
214	s_19253_1-p630622	Bn-scaff_19253_1-p630622	10	C04	15713031	GG	GG	--	GG	GG	AA	AA	GG	AA	AA	AA	AA	AA	AA	AA	AA	AA	AA	AA	AA	AA	GG	GG	GG	AA	GG	AA	AA	AA	GG	GG	GG	AA	AA	GG	AA	AA	GG	GG	AA	GG	AA	AA	GG
215	s_16511_1-p1514270	Bn-scaff_16511_1-p1514270	10	C04	15771082	TC	TC	--	TC	TC	CC	CC	TC	CC	CC	CC	CC	CC	CC	CC	CC	CC	CC	CC	CC	CC	TC	TC	TC	CC	TC	CC	CC	CC	TC	TC	TC	CC	CC	TC	CC	CC	TC	TC	CC	TC	CC	CC	TC
216	s_16511_1-p1500246	Bn-scaff_16511_1-p1500246	10	C04	15783535	TT	TT	GG	TT	TT	GG	GG	TT	GG	GG	GG	GG	GG	GG	GG	GG	GG	GG	GG	GG	GG	TT	TT	TT	GG	TT	GG	GG	GG	TT	TT	TT	GG	GG	TT	GG	GG	TT	TT	GG	TT	GG	GG	TT
217	s_16511_1-p1500112	Bn-scaff_16511_1-p1500112	10	C04	15783618	CC	CC	AA	CC	CC	AA	AA	CC	AA	AA	AA	AA	AA	AA	AA	AA	AA	AA	AA	AA	AA	CC	CC	CC	AA	CC	AA	AA	AA	CC	CC	CC	AA	AA	CC	AA	AA	CC	CC	AA	CC	AA	AA	CC
218	s_16511_1-p1499243	Bn-scaff_16511_1-p1499243	10	C04	15784487	CC	CC	TT	CC	CC	TT	TT	CC	TT	TT	TT	TT	TT	TT	TT	TT	TT	TT	TT	TT	TT	CC	CC	CC	TT	CC	TT	TT	TT	CC	CC	CC	TT	TT	CC	TT	TT	CC	CC	TT	CC	TT	TT	CC
219	s_16511_1-p1495707	Bn-scaff_16511_1-p1495707	10	C04	15788035	CC	CC	TT	CC	CC	TT	TT	CC	TT	TT	TT	TT	TT	TT	TT	TT	TT	TT	TT	TT	TT	CC	CC	CC	TT	CC	TT	TT	TT	CC	CC	CC	TT	TT	CC	TT	TT	CC	CC	TT	CC	TT	TT	CC
220	s_16511_1-p1495515	Bn-scaff_16511_1-p1495515	10	C04	15788227	TT	TT	GG	TT	TT	GG	GG	TT	GG	GG	GG	GG	GG	GG	GG	GG	GG	GG	GG	GG	GG	TT	TT	TT	GG	TT	GG	GG	GG	TT	TT	TT	GG	GG	TT	GG	GG	TT	TT	GG	TT	GG	GG	TT
221	s_16511_1-p1482495	Bn-scaff_16511_1-p1482495	10	C04	15801500	CC	CC	TT	CC	CC	TT	TT	CC	TT	TT	TT	TT	TT	TT	TT	TT	TT	TT	TT	TT	TT	CC	CC	CC	TT	CC	TT	TT	TT	CC	CC	CC	TT	TT	CC	TT	TT	CC	CC	TT	CC	TT	TT	CC
222	s_16511_1-p1482292	Bn-scaff_16511_1-p1482292	10	C04	15801754	TT	TT	GG	TT	TT	GG	GG	TT	GG	GG	GG	GG	GG	GG	GG	GG	GG	GG	GG	GG	GG	TT	TT	TT	GG	TT	GG	GG	GG	TT	TT	TT	GG	GG	TT	GG	GG	TT	TT	GG	TT	GG	GG	TT
223	s_16511_1-p1481186	Bn-scaff_16511_1-p1481186	10	C04	15802821	CC	CC	TT	CC	CC	TT	TT	CC	TT	TT	TT	TT	TT	TT	TT	TT	TT	TT	TT	TT	TT	CC	CC	CC	TT	CC	TT	TT	TT	CC	CC	CC	TT	TT	CC	TT	TT	CC	CC	TT	CC	TT	TT	CC
224	s_16511_1-p1479844	Bn-scaff_16511_1-p1479844	10	C04	15804214	GG	GG	--	GG	GG	TT	TT	GG	TT	TT	TT	TT	TT	TT	TT	TT	TT	TT	TT	TT	TT	GG	GG	GG	TT	GG	TT	TT	TT	GG	GG	GG	TT	TT	GG	TT	TT	GG	GG	TT	GG	TT	TT	GG
225	s_16511_1-p1425857	Bn-scaff_16511_1-p1425857	10	C04	15834297	AA	AA	GG	AA	AA	GG	GG	AA	GG	GG	GG	GG	GG	GG	GG	GG	GG	GG	GG	GG	GG	AA	AA	AA	GG	AA	GG	GG	GG	AA	AA	AA	GG	GG	AA	GG	GG	AA	AA	GG	AA	GG	GG	AA
226	s_16511_1-p1425460	Bn-scaff_16511_1-p1425460	10	C04	15834694	TT	TT	CC	TT	TT	CC	CC	TT	CC	CC	CC	CC	CC	CC	CC	CC	CC	CC	CC	CC	CC	TT	TT	TT	CC	TT	CC	CC	CC	TT	TT	TT	CC	CC	TT	CC	CC	TT	TT	CC	TT	CC	CC	TT
227	s_16511_1-p1411308	Bn-scaff_16511_1-p1411308	10	C04	15849261	TT	TT	CC	TT	TT	CC	CC	TT	CC	CC	CC	CC	CC	CC	CC	CC	CC	CC	CC	CC	CC	TT	TT	TT	CC	TT	CC	CC	CC	TT	TT	TT	CC	CC	TT	CC	CC	TT	TT	CC	TT	CC	CC	TT
228	s_16511_1-p1410100	Bn-scaff_16511_1-p1410100	10	C04	15850469	GG	GG	--	GG	GG	AA	AA	GG	AA	AA	AA	AA	AA	AA	AA	AA	AA	AA	AA	AA	AA	GG	GG	GG	AA	GG	AA	AA	AA	GG	GG	GG	AA	AA	GG	AA	AA	GG	GG	AA	GG	AA	AA	GG
229	s_16511_1-p1410052	Bn-scaff_16511_1-p1410052	10	C04	15850568	GG	GG	--	GG	GG	TT	TT	GG	TT	TT	TT	TT	TT	TT	TT	TT	TT	TT	TT	TT	TT	GG	GG	GG	TT	GG	TT	TT	TT	GG	GG	GG	TT	TT	GG	TT	TT	GG	GG	TT	GG	TT	TT	GG
230	s_16511_1-p1408941	Bn-scaff_16511_1-p1408941	10	C04	15851628	AA	AA	GG	AA	AA	GG	GG	AA	GG	GG	GG	GG	GG	GG	GG	GG	GG	GG	GG	GG	GG	AA	AA	AA	GG	AA	GG	GG	GG	AA	AA	AA	GG	GG	AA	GG	GG	AA	AA	GG	AA	GG	GG	AA
231	s_16511_1-p1406725	Bn-scaff_16511_1-p1406725	10	C04	15853838	GG	GG	--	GG	GG	AA	AA	GG	AA	AA	AA	AA	AA	AA	AA	AA	AA	AA	AA	AA	AA	GG	GG	GG	AA	GG	AA	AA	AA	GG	GG	GG	AA	AA	GG	AA	AA	GG	GG	AA	GG	AA	AA	GG
232	s_16511_1-p1406301	Bn-scaff_16511_1-p1406301	10	C04	15854313	TT	TT	GG	TT	TT	GG	GG	TT	GG	GG	GG	GG	GG	GG	GG	GG	GG	GG	GG	GG	GG	TT	TT	TT	GG	TT	GG	GG	GG	TT	TT	TT	GG	GG	TT	GG	GG	TT	TT	GG	TT	GG	GG	TT
233	s_16511_1-p1406018	Bn-scaff_16511_1-p1406018	10	C04	15854545	GG	GG	AA	GG	GG	AA	AA	GG	AA	AA	AA	AA	AA	AA	AA	AA	AA	AA	AA	AA	AA	GG	GG	GG	AA	GG	AA	AA	AA	GG	GG	GG	AA	AA	GG	AA	AA	GG	GG	AA	GG	AA	AA	GG
234	s_16511_1-p1405444	Bn-scaff_16511_1-p1405444	10	C04	15855117	AA	AA	GG	AA	AA	GG	GG	AA	GG	GG	GG	GG	GG	GG	GG	GG	GG	GG	GG	GG	GG	AA	AA	AA	GG	AA	GG	GG	GG	AA	AA	AA	GG	GG	AA	GG	GG	AA	AA	GG	AA	GG	GG	AA
235	s_16511_1-p1404575	Bn-scaff_16511_1-p1404575	10	C04	15856037	CC	CC	--	CC	CC	TT	TT	CC	TT	TT	TT	TT	TT	TT	TT	TT	TT	TT	TT	TT	TT	CC	CC	CC	TT	CC	TT	TT	TT	CC	CC	CC	TT	TT	CC	TT	TT	CC	CC	TT	CC	TT	TT	CC
236	s_16511_1-p1403944	Bn-scaff_16511_1-p1403944	10	C04	15856669	CC	CC	AA	CC	CC	AA	AA	CC	AA	AA	AA	AA	AA	AA	AA	AA	AA	AA	AA	AA	AA	CC	CC	CC	AA	CC	AA	AA	AA	CC	CC	CC	AA	AA	CC	AA	AA	CC	CC	AA	CC	AA	AA	CC
237	s_16511_1-p1403378	Bn-scaff_16511_1-p1403378	10	C04	15857171	AA	AA	--	AA	AA	GG	GG	AA	GG	GG	GG	GG	GG	GG	GG	GG	GG	GG	GG	GG	GG	AA	AA	AA	GG	AA	GG	GG	GG	AA	AA	AA	GG	GG	AA	GG	GG	AA	AA	GG	AA	GG	GG	AA
238	s_16511_1-p1403121	Bn-scaff_16511_1-p1403121	10	C04	15857428	TT	TT	--	TT	TT	GG	GG	TT	GG	GG	GG	GG	GG	GG	GG	GG	GG	GG	GG	GG	GG	TT	TT	TT	GG	TT	GG	GG	GG	TT	TT	TT	GG	GG	TT	GG	GG	TT	TT	GG	TT	GG	GG	TT
239	s_16511_1-p1401922	Bn-scaff_16511_1-p1401922	10	C04	15858411	CC	CC	TT	CC	CC	TT	TT	CC	TT	TT	TT	TT	TT	TT	TT	TT	TT	TT	TT	TT	TT	CC	CC	CC	TT	CC	TT	TT	TT	CC	CC	CC	TT	TT	CC	TT	TT	CC	CC	TT	CC	TT	TT	CC
240	s_16511_1-p1401019	Bn-scaff_16511_1-p1401019	10	C04	15859264	AA	AA	CC	AA	AA	CC	CC	AA	CC	CC	CC	CC	CC	CC	CC	CC	CC	CC	CC	CC	CC	AA	AA	AA	CC	AA	CC	CC	CC	AA	AA	AA	CC	CC	AA	CC	CC	AA	AA	CC	AA	CC	CC	AA
241	s_16511_1-p1394884	Bn-scaff_16511_1-p1394884	10	C04	15865807	GG	GG	TT	GG	GG	TT	TT	GG	TT	TT	TT	TT	TT	TT	TT	TT	TT	TT	TT	TT	TT	GG	GG	GG	TT	GG	TT	TT	TT	GG	GG	GG	TT	TT	GG	TT	TT	GG	GG	TT	GG	TT	TT	GG
242	s_16511_1-p1394862	Bn-scaff_16511_1-p1394862	10	C04	15865880	TT	TT	CC	TT	TT	CC	CC	TT	CC	CC	CC	CC	CC	CC	CC	CC	CC	CC	CC	CC	CC	TT	TT	TT	CC	TT	CC	CC	CC	TT	TT	TT	CC	CC	TT	CC	CC	TT	TT	CC	TT	CC	CC	TT
243	s_16511_1-p1394759	Bn-scaff_16511_1-p1394759	10	C04	15865932	AA	AA	--	AA	AA	CC	CC	AA	CC	CC	CC	CC	CC	CC	CC	CC	CC	CC	CC	CC	CC	AA	AA	AA	CC	AA	CC	CC	CC	AA	AA	AA	CC	CC	AA	CC	CC	AA	AA	CC	AA	CC	CC	AA
244	s_16511_1-p1392867	Bn-scaff_16511_1-p1392867	10	C04	15867875	AA	AA	CC	AA	AA	CC	CC	AA	CC	CC	CC	CC	CC	CC	CC	CC	CC	CC	CC	CC	CC	AA	AA	AA	CC	AA	CC	CC	CC	AA	AA	AA	CC	CC	AA	CC	CC	AA	AA	CC	AA	CC	CC	AA
245	s_16511_1-p1319829	Bn-scaff_16511_1-p1319829	10	C04	15951866	AG	AG	GG	AG	AG	GG	GG	AG	GG	GG	GG	GG	GG	GG	GG	GG	GG	GG	GG	GG	GG	AG	AG	AG	GG	AG	GG	GG	GG	AG	AG	AG	GG	GG	AG	GG	GG	AG	AG	GG	AG	GG	GG	AG
246	s_16511_1-p1316676	Bn-scaff_16511_1-p1316676	10	C04	15955003	TC	TC	--	TC	TC	CC	CC	TC	CC	CC	CC	CC	CC	CC	CC	CC	CC	CC	CC	CC	CC	TC	TC	TC	CC	TC	CC	CC	CC	TC	TC	TC	CC	CC	TC	CC	CC	TC	TC	CC	TC	CC	CC	TC
247	s_16511_1-p1316564	Bn-scaff_16511_1-p1316564	10	C04	15955064	CC	CC	TT	CC	CC	TT	TT	CC	TT	TT	TT	TT	TT	TT	TT	TT	TT	TT	TT	TT	TT	CC	CC	CC	TT	CC	TT	TT	TT	CC	CC	CC	TT	TT	CC	TT	TT	CC	CC	TT	CC	TT	TT	CC
248	s_16511_1-p1316545	Bn-scaff_16511_1-p1316545	10	C04	15955134	AC	AC	--	AC	AC	CC	CC	AC	CC	CC	CC	CC	CC	CC	CC	CC	CC	CC	CC	CC	CC	AC	AC	AC	CC	AC	CC	CC	CC	AC	AC	AC	CC	CC	AC	CC	CC	AC	AC	CC	AC	CC	CC	AC
249	s_16511_1-p1316156	Bn-scaff_16511_1-p1316156	10	C04	15955472	CC	CC	TT	CC	CC	TT	TT	CC	TT	TT	TT	TT	TT	TT	TT	TT	TT	TT	TT	TT	TT	CC	CC	CC	TT	CC	TT	TT	TT	CC	CC	CC	TT	TT	CC	TT	TT	CC	CC	TT	CC	TT	TT	CC
250	s_16511_1-p1315965	Bn-scaff_16511_1-p1315965	10	C04	15955663	CC	CC	TT	CC	CC	TT	TT	CC	TT	TT	TT	TT	TT	TT	TT	TT	TT	TT	TT	TT	TT	CC	CC	CC	TT	CC	TT	TT	TT	CC	CC	CC	TT	TT	CC	TT	TT	CC	CC	TT	CC	TT	TT	CC
251	s_16511_1-p1291488	Bn-scaff_16511_1-p1291488	10	C04	15980711	GG	GG	--	GG	GG	AA	AA	GG	AA	AA	AA	AA	AA	AA	AA	AA	AA	AA	AA	AA	AA	GG	GG	GG	AA	GG	AA	AA	AA	GG	GG	GG	AA	AA	GG	AA	AA	GG	GG	AA	GG	AA	AA	GG
252	s_16511_1-p1291299	Bn-scaff_16511_1-p1291299	10	C04	15980900	TT	TT	GG	TT	TT	GG	GG	TT	GG	GG	GG	GG	GG	GG	GG	GG	GG	GG	GG	GG	GG	TT	TT	TT	GG	TT	GG	GG	GG	TT	TT	TT	GG	GG	TT	GG	GG	TT	TT	GG	TT	GG	GG	TT
253	s_16511_1-p1291045	Bn-scaff_16511_1-p1291045	10	C04	15981103	AA	AA	GG	AA	AA	GG	GG	AA	GG	GG	GG	GG	GG	GG	GG	GG	GG	GG	GG	GG	GG	AA	AA	AA	GG	AA	GG	GG	GG	AA	AA	AA	GG	GG	AA	GG	GG	AA	AA	GG	AA	GG	GG	AA
254	s_16511_1-p1290994	Bn-scaff_16511_1-p1290994	10	C04	15981205	TT	TT	GG	TT	TT	GG	GG	TT	GG	GG	GG	GG	GG	GG	GG	GG	GG	GG	GG	GG	GG	TT	TT	TT	GG	TT	GG	GG	GG	TT	TT	TT	GG	GG	TT	GG	GG	TT	TT	GG	TT	GG	GG	TT
255	s_16511_1-p1289959	Bn-scaff_16511_1-p1289959	10	C04	15982240	GG	GG	AA	GG	GG	AA	AA	GG	AA	AA	AA	AA	AA	AA	AA	AA	AA	AA	AA	AA	AA	GG	GG	GG	AA	GG	AA	AA	AA	GG	GG	GG	AA	AA	GG	AA	AA	GG	GG	AA	GG	AA	AA	GG
256	s_16511_1-p1289538	Bn-scaff_16511_1-p1289538	10	C04	15982610	GG	GG	--	GG	GG	AA	AA	GG	AA	AA	AA	AA	AA	AA	AA	AA	AA	AA	AA	AA	AA	GG	GG	GG	AA	GG	AA	AA	AA	GG	GG	GG	AA	AA	GG	AA	AA	GG	GG	AA	GG	AA	AA	GG
257	s_16511_1-p1289452	Bn-scaff_16511_1-p1289452	10	C04	15982696	AA	AA	--	AA	AA	GG	GG	AA	GG	GG	GG	GG	GG	GG	GG	GG	GG	GG	GG	GG	GG	AA	AA	AA	GG	AA	GG	GG	GG	AA	AA	AA	GG	GG	AA	GG	GG	AA	AA	GG	AA	GG	GG	AA
258	s_16511_1-p1289174	Bn-scaff_16511_1-p1289174	10	C04	15982974	CC	CC	AA	CC	CC	AA	AA	CC	AA	AA	AA	AA	AA	AA	AA	AA	AA	AA	AA	AA	AA	CC	CC	CC	AA	CC	AA	AA	AA	CC	CC	CC	AA	AA	CC	AA	AA	CC	CC	AA	CC	AA	AA	CC
259	s_16511_1-p1289155	Bn-scaff_16511_1-p1289155	10	C04	15983044	AA	AA	--	AA	AA	GG	GG	AA	GG	GG	GG	GG	GG	GG	GG	GG	GG	GG	GG	GG	GG	AA	AA	AA	GG	AA	GG	GG	GG	AA	AA	AA	GG	GG	AA	GG	GG	AA	AA	GG	AA	GG	GG	AA
260	s_16511_1-p1285115	Bn-scaff_16511_1-p1285115	10	C04	15987031	AA	AA	GG	AA	AA	GG	GG	AA	GG	GG	GG	GG	GG	GG	GG	GG	GG	GG	GG	GG	GG	AA	AA	AA	GG	AA	GG	GG	GG	AA	AA	AA	GG	GG	AA	GG	GG	AA	AA	GG	AA	GG	GG	AA
261	s_16511_1-p1283757	Bn-scaff_16511_1-p1283757	10	C04	15988442	CC	CC	TT	CC	CC	TT	TT	CC	TT	TT	TT	TT	TT	TT	TT	TT	TT	TT	TT	TT	TT	CC	CC	CC	TT	CC	TT	TT	TT	CC	CC	CC	TT	TT	CC	TT	TT	CC	CC	TT	CC	TT	TT	CC
262	s_16511_1-p1282880	Bn-scaff_16511_1-p1282880	10	C04	15989321	AA	AA	--	AA	AA	CC	CC	AA	CC	CC	CC	CC	CC	CC	CC	CC	CC	CC	CC	CC	CC	AA	AA	AA	CC	AA	CC	CC	CC	AA	AA	AA	CC	CC	AA	CC	CC	AA	AA	CC	AA	CC	CC	AA
263	s_16511_1-p1281414	Bn-scaff_16511_1-p1281414	10	NA	NA	CC	CC	AA	CC	CC	AA	AA	CC	AA	AA	AA	AA	AA	AA	AA	AA	AA	AA	AA	AA	AA	CC	CC	CC	AA	CC	AA	AA	AA	CC	CC	CC	AA	AA	CC	AA	AA	CC	CC	AA	CC	AA	AA	CC
264	s_16511_1-p1281222	Bn-scaff_16511_1-p1281222	10	C04	15990927	TG	TG	TT	TG	TG	TT	TT	TG	TT	TT	TT	TT	TT	TT	TT	TT	TT	TT	TT	TT	TT	TG	TG	TG	TT	TG	TT	TT	TT	TG	TG	TG	TT	TT	TG	TT	TT	TG	TG	TT	TG	TT	TT	TG
265	s_16511_1-p1281050	Bn-scaff_16511_1-p1281050	10	C04	15991099	TT	TT	CC	TT	TT	CC	CC	TT	CC	CC	CC	CC	CC	CC	CC	CC	CC	CC	CC	CC	CC	TT	TT	TT	CC	TT	CC	CC	CC	TT	TT	TT	CC	CC	TT	CC	CC	TT	TT	CC	TT	CC	CC	TT
266	s_16511_1-p1281046	Bn-scaff_16511_1-p1281046	10	C04	15991154	CC	CC	TT	CC	CC	TT	TT	CC	TT	TT	TT	TT	TT	TT	TT	TT	TT	TT	TT	TT	TT	CC	CC	CC	TT	CC	TT	TT	TT	CC	CC	CC	TT	TT	CC	TT	TT	CC	CC	TT	CC	TT	TT	CC
267	s_16511_1-p1277630	Bn-scaff_16511_1-p1277630	10	C04	15994516	GG	GG	--	GG	GG	AA	AA	GG	AA	AA	AA	AA	AA	AA	AA	AA	AA	AA	AA	AA	AA	GG	GG	GG	AA	GG	AA	AA	AA	GG	GG	GG	AA	AA	GG	AA	AA	GG	GG	AA	GG	AA	AA	GG
268	s_16511_1-p1277587	Bn-scaff_16511_1-p1277587	10	C04	15994610	GG	GG	AA	GG	GG	AA	AA	GG	AA	AA	AA	AA	AA	AA	AA	AA	AA	AA	AA	AA	AA	GG	GG	GG	AA	GG	AA	AA	AA	GG	GG	GG	AA	AA	GG	AA	AA	GG	GG	AA	GG	AA	AA	GG
269	s_16511_1-p1268266	Bn-scaff_16511_1-p1268266	10	C04	16003929	GG	GG	AA	GG	GG	AA	AA	GG	AA	AA	AA	AA	AA	AA	AA	AA	AA	AA	AA	AA	AA	GG	GG	GG	AA	GG	AA	AA	AA	GG	GG	GG	AA	AA	GG	AA	AA	GG	GG	AA	GG	AA	AA	GG
270	s_16511_1-p1267973	Bn-scaff_16511_1-p1267973	10	C04	16004222	GG	GG	AA	GG	GG	AA	AA	GG	AA	AA	AA	AA	AA	AA	AA	AA	AA	AA	AA	AA	AA	GG	GG	GG	AA	GG	AA	AA	AA	GG	GG	GG	AA	AA	GG	AA	AA	GG	GG	AA	GG	AA	AA	GG
271	s_16511_1-p1267692	Bn-scaff_16511_1-p1267692	10	C04	16004452	GG	GG	AA	GG	GG	AA	AA	GG	AA	AA	AA	AA	AA	AA	AA	AA	AA	AA	AA	AA	AA	GG	GG	GG	AA	GG	AA	AA	AA	GG	GG	GG	AA	AA	GG	AA	AA	GG	GG	AA	GG	AA	AA	GG
272	s_16511_1-p1267276	Bn-scaff_16511_1-p1267276	10	C04	16004919	AA	AA	CC	AA	AA	CC	CC	AA	CC	CC	CC	CC	CC	CC	CC	CC	CC	CC	CC	CC	CC	AA	AA	AA	CC	AA	CC	CC	CC	AA	AA	AA	CC	CC	AA	CC	CC	AA	AA	CC	AA	CC	CC	AA
273	s_16511_1-p1267221	Bn-scaff_16511_1-p1267221	10	C04	16004923	TT	TT	GG	TT	TT	GG	GG	TT	GG	GG	GG	GG	GG	GG	GG	GG	GG	GG	GG	GG	GG	TT	TT	TT	GG	TT	GG	GG	GG	TT	TT	TT	GG	GG	TT	GG	GG	TT	TT	GG	TT	GG	GG	TT
274	s_16511_1-p1267057	Bn-scaff_16511_1-p1267057	10	C04	16005087	TT	TT	CC	TT	TT	CC	CC	TT	CC	CC	CC	CC	CC	CC	CC	CC	CC	CC	CC	CC	CC	TT	TT	TT	CC	TT	CC	CC	CC	TT	TT	TT	CC	CC	TT	CC	CC	TT	TT	CC	TT	CC	CC	TT
275	s_16511_1-p1265250	Bn-scaff_16511_1-p1265250	10	C04	16007003	GG	GG	--	GG	GG	AA	AA	GG	AA	AA	AA	AA	AA	AA	AA	AA	AA	AA	AA	AA	AA	GG	GG	GG	AA	GG	AA	AA	AA	GG	GG	GG	AA	AA	GG	AA	AA	GG	GG	AA	GG	AA	AA	GG
276	s_16511_1-p1265100	Bn-scaff_16511_1-p1265100	10	C04	16007153	TT	TT	CC	TT	TT	CC	CC	TT	CC	CC	CC	CC	CC	CC	CC	CC	CC	CC	CC	CC	CC	TC	TT	TT	CC	TT	CC	CC	CC	TT	TT	TT	CC	CC	TT	CC	CC	TT	TT	CC	TT	CC	CC	TT
277	s_16511_1-p1256780	Bn-scaff_16511_1-p1256780	10	C04	16019988	GG	GG	--	GG	GG	AA	AA	GG	AA	AA	AA	AA	AA	AA	AA	AA	AA	AA	AA	AA	AA	GG	GG	GG	AA	GG	AA	AA	AA	GG	GG	GG	AA	AA	GG	AA	AA	GG	GG	AA	GG	AA	AA	GG
278	s_16511_1-p1256064	Bn-scaff_16511_1-p1256064	10	C04	16020703	CC	CC	--	CC	CC	TT	TT	CC	TT	TT	TT	TT	TT	TT	TT	TT	TT	TT	TT	TT	TT	CC	CC	CC	TT	CC	TT	TT	TT	CC	CC	CC	TT	TT	CC	TT	TT	CC	CC	TT	CC	TT	TT	CC
279	s_16511_1-p1252496	Bn-scaff_16511_1-p1252496	10	C04	16024322	GG	GG	--	GG	GG	AA	AA	GG	AA	AA	AA	AA	AA	AA	AA	AA	AA	AA	AA	AA	AA	GG	GG	GG	AA	GG	AA	AA	AA	GG	GG	GG	AA	AA	GG	AA	AA	GG	GG	AA	GG	AA	AA	GG
280	s_16511_1-p1252388	Bn-scaff_16511_1-p1252388	10	C04	16024379	TT	TT	CC	TT	TT	CC	CC	TT	CC	CC	CC	CC	CC	CC	CC	CC	CC	CC	CC	CC	CC	TT	TT	TT	CC	TT	CC	CC	CC	TT	TT	TT	CC	CC	TT	CC	CC	TT	TT	CC	TT	CC	CC	TT
281	s_16511_1-p1252369	Bn-scaff_16511_1-p1252369	10	C04	16024449	GG	GG	--	GG	GG	AA	AA	GG	AA	AA	AA	AA	AA	AA	AA	AA	AA	AA	AA	AA	AA	GG	GG	GG	AA	GG	AA	AA	AA	GG	GG	GG	AA	AA	GG	AA	AA	GG	GG	AA	GG	AA	AA	GG
282	s_16511_1-p1252190	Bn-scaff_16511_1-p1252190	10	C04	16024577	AA	AA	GG	AA	AA	GG	GG	AA	GG	GG	GG	GG	GG	GG	GG	GG	GG	GG	GG	GG	GG	AA	AA	AA	GG	AA	GG	GG	GG	AA	AA	AA	GG	GG	AA	GG	GG	AA	AA	GG	AA	GG	GG	AA
283	s_16511_1-p1243453	Bn-scaff_16511_1-p1243453	10	C04	16041076	GG	GG	--	GG	GG	AA	AA	GG	AA	AA	AA	AA	AA	AA	AA	AA	AA	AA	AA	AA	AA	GG	GG	GG	AA	GG	AA	AA	AA	GG	GG	GG	AA	AA	GG	AA	AA	GG	GG	AA	GG	AA	AA	GG
284	s_16511_1-p1242880	Bn-scaff_16511_1-p1242880	10	C04	16041700	AA	AA	GG	AA	AA	GG	GG	AA	GG	GG	GG	GG	GG	GG	GG	GG	GG	GG	GG	GG	GG	AA	AA	AA	GG	AA	GG	GG	GG	AA	AA	AA	GG	GG	AA	GG	GG	AA	AA	GG	AA	GG	GG	AA
285	s_16511_1-p1242758	Bn-scaff_16511_1-p1242758	10	C04	16041822	AA	AA	GG	AA	AA	GG	GG	AA	GG	GG	GG	GG	GG	GG	GG	GG	GG	GG	GG	GG	GG	AA	AA	AA	GG	AA	GG	GG	GG	AA	AA	AA	GG	GG	AA	GG	GG	AA	AA	GG	AA	GG	GG	AA
286	s_16511_1-p1242403	Bn-scaff_16511_1-p1242403	10	C04	16042177	GG	GG	AA	GG	GG	AA	AA	GG	AA	AA	AA	AA	AA	AA	AA	AA	AA	AA	AA	AA	AA	GG	GG	GG	AA	GG	AA	AA	AA	GG	GG	GG	AA	AA	GG	AA	AA	GG	GG	AA	GG	AA	AA	GG
287	s_16511_1-p1241573	Bn-scaff_16511_1-p1241573	10	C04	16043007	CC	CC	--	CC	CC	TT	TT	CC	TT	TT	TT	TT	TT	TT	TT	TT	TT	TT	TT	TT	TT	CC	CC	CC	TT	CC	TT	TT	TT	CC	CC	CC	TT	TT	CC	TT	TT	CC	CC	TT	CC	TT	TT	CC
288	s_16511_1-p1239859	Bn-scaff_16511_1-p1239859	10	C04	16044671	AC	AC	--	AC	AC	CC	CC	AC	CC	CC	CC	CC	CC	CC	CC	CC	CC	CC	CC	CC	CC	AC	AC	AC	CC	AC	CC	CC	CC	AC	AC	AC	CC	CC	AC	CC	CC	AC	AC	CC	AC	CC	CC	AC
289	s_16511_1-p1239857	Bn-scaff_16511_1-p1239857	10	C04	16044724	CC	CC	AA	CC	CC	AA	AA	CC	AA	AA	AA	AA	AA	AA	AA	AA	AA	AA	AA	AA	AA	CC	CC	CC	AA	CC	AA	AA	AA	CC	CC	CC	AA	AA	CC	AA	AA	CC	CC	AA	CC	AA	AA	CC
290	s_16511_1-p1239108	Bn-scaff_16511_1-p1239108	10	C04	16045473	TT	TT	CC	TT	TT	CC	CC	TT	CC	CC	CC	CC	CC	CC	CC	CC	CC	CC	CC	CC	CC	TT	TT	TT	CC	TT	CC	CC	CC	TT	TT	TT	CC	CC	TT	CC	CC	TT	TT	CC	TT	CC	CC	TT
291	s_16511_1-p1238976	Bn-scaff_16511_1-p1238976	10	C04	16045605	GG	GG	--	GG	GG	TT	TT	GG	TT	TT	TT	TT	TT	TT	TT	TT	TT	TT	TT	TT	TT	GG	GG	GG	TT	GG	TT	TT	TT	GG	GG	GG	TT	TT	GG	TT	TT	GG	GG	TT	GG	TT	TT	GG
292	s_16511_1-p1238622	Bn-scaff_16511_1-p1238622	10	C04	16045968	AA	AA	--	AA	AA	GG	GG	AA	GG	GG	GG	GG	GG	GG	GG	GG	GG	GG	GG	GG	GG	AA	AA	AA	GG	AA	GG	GG	GG	AA	AA	AA	GG	GG	AA	GG	GG	AA	AA	GG	AA	GG	GG	AA
293	s_16511_1-p1236409	Bn-scaff_16511_1-p1236409	10	NA	NA	TT	TT	GG	TT	TT	GG	GG	TT	GG	GG	GG	GG	GG	GG	GG	GG	GG	GG	GG	GG	GG	TT	TT	TT	GG	TT	GG	GG	GG	TT	TT	TT	GG	GG	TT	GG	GG	TT	TT	GG	TT	GG	GG	TT
294	s_16511_1-p1231824	Bn-scaff_16511_1-p1231824	10	C04	16051850	AA	AA	GG	AA	AA	GG	GG	AA	GG	GG	GG	GG	GG	GG	GG	GG	GG	GG	GG	GG	GG	AA	AA	AA	GG	AA	GG	GG	GG	AA	AA	AA	GG	GG	AA	GG	GG	AA	AA	GG	AA	GG	GG	AA
295	s_16511_1-p1231630	Bn-scaff_16511_1-p1231630	10	C04	16052044	TT	TT	GG	TT	TT	GG	GG	TT	GG	GG	GG	GG	GG	GG	GG	GG	GG	GG	GG	GG	GG	TT	TT	TT	GG	TT	GG	GG	GG	TT	TT	TT	GG	GG	TT	GG	GG	TT	TT	GG	TT	GG	GG	TT
296	s_16511_1-p1231490	Bn-scaff_16511_1-p1231490	10	C04	16052235	CC	CC	AA	CC	CC	AA	AA	CC	AA	AA	AA	AA	AA	AA	AA	AA	AA	AA	AA	AA	AA	CC	CC	CC	AA	CC	AA	AA	AA	CC	CC	CC	AA	AA	CC	AA	AA	CC	CC	AA	CC	AA	AA	CC
297	s_16511_1-p1216429	Bn-scaff_16511_1-p1216429	10	C04	16069450	TT	TT	CC	TT	TT	CC	CC	TT	CC	CC	CC	CC	CC	CC	CC	CC	CC	CC	CC	CC	CC	TT	TT	TT	CC	TT	CC	CC	CC	TT	TT	TT	CC	CC	TT	CC	CC	TT	TT	CC	TT	CC	CC	TT
298	s_16511_1-p1216306	Bn-scaff_16511_1-p1216306	10	C04	16069624	AA	AA	CC	AA	AA	CC	CC	AA	CC	CC	CC	CC	CC	CC	CC	CC	CC	CC	CC	CC	CC	AA	AA	AA	CC	AA	CC	CC	CC	AA	AA	AA	CC	CC	AA	CC	CC	AA	AA	CC	AA	CC	CC	AA
299	s_16511_1-p1204930	Bn-scaff_16511_1-p1204930	10	C04	16079846	CC	CC	--	CC	CC	TT	TT	CC	TT	TT	TT	TT	TT	TT	TT	TT	TT	TT	TT	TT	TT	CC	CC	CC	TT	CC	TT	TT	TT	CC	CC	CC	TT	TT	CC	TT	TT	CC	CC	TT	CC	TT	TT	CC
300	s_16511_1-p1204394	Bn-scaff_16511_1-p1204394	10	C04	16080382	GG	GG	AA	GG	GG	AA	AA	GG	AA	AA	AA	AA	AA	AA	AA	AA	AA	AA	AA	AA	AA	GG	GG	GG	AA	GG	AA	AA	AA	GG	GG	GG	AA	AA	GG	AA	AA	GG	GG	AA	GG	AA	AA	GG
301	s_16511_1-p1204210	Bn-scaff_16511_1-p1204210	10	C04	16080515	AA	AA	GG	AA	AA	GG	GG	AA	GG	GG	GG	GG	GG	GG	GG	GG	GG	GG	GG	GG	GG	AA	AA	AA	GG	AA	GG	GG	GG	AA	AA	AA	GG	GG	AA	GG	GG	AA	AA	GG	AA	GG	GG	AA
302	s_16511_1-p1202164	Bn-scaff_16511_1-p1202164	10	C04	16082612	AA	AA	GG	AA	AA	GG	GG	AA	GG	GG	GG	GG	GG	GG	GG	GG	GG	GG	GG	GG	GG	AA	AA	AA	GG	AA	GG	GG	GG	AA	AA	AA	GG	GG	AA	GG	GG	AA	AA	GG	AA	GG	GG	AA
303	s_16511_1-p1201777	Bn-scaff_16511_1-p1201777	10	C04	16082948	CC	CC	--	CC	CC	TT	TT	CC	TT	TT	TT	TT	TT	TT	TT	TT	TT	TT	TT	TT	TT	CC	CC	CC	TT	CC	TT	TT	TT	CC	CC	CC	TT	TT	CC	TT	TT	CC	CC	TT	CC	TT	TT	CC
304	s_16511_1-p1197839	Bn-scaff_16511_1-p1197839	10	C04	16086643	TT	TT	GG	TT	TT	GG	GG	TT	GG	GG	GG	GG	GG	GG	GG	GG	GG	GG	GG	GG	GG	TT	TT	TT	GG	TT	GG	GG	GG	TT	TT	TT	GG	GG	TT	GG	GG	TT	TT	GG	TT	GG	GG	TT
305	s_16511_1-p1188641	Bn-scaff_16511_1-p1188641	10	C04	16095509	AA	AA	--	AA	AA	CC	CC	AA	CC	CC	CC	CC	CC	CC	CC	CC	CC	CC	CC	CC	CC	AA	AA	AA	CC	AA	CC	CC	CC	AA	AA	AA	CC	CC	AA	CC	CC	AA	AA	CC	AA	CC	CC	AA
306	s_16511_1-p1188486	Bn-scaff_16511_1-p1188486	10	C04	16095715	GG	GG	--	GG	GG	AA	AA	GG	AA	AA	AA	AA	AA	AA	AA	AA	AA	AA	AA	AA	AA	GG	GG	GG	AA	GG	AA	AA	AA	GG	GG	GG	AA	AA	GG	AA	AA	GG	GG	AA	GG	AA	AA	GG
307	s_16511_1-p1188425	Bn-scaff_16511_1-p1188425	10	C04	16095776	AA	AA	--	AA	AA	GG	GG	AA	GG	GG	GG	GG	GG	GG	GG	GG	GG	GG	GG	GG	GG	AA	AA	AA	GG	AA	GG	GG	GG	AA	AA	AA	GG	GG	AA	GG	GG	AA	AA	GG	AA	GG	GG	AA
308	s_16511_1-p1188319	Bn-scaff_16511_1-p1188319	10	C04	16095882	GG	GG	--	GG	GG	TT	TT	GG	TT	TT	TT	TT	TT	TT	TT	TT	TT	TT	TT	TT	TT	GG	GG	GG	TT	GG	TT	TT	TT	GG	GG	GG	TT	TT	GG	TT	TT	GG	GG	TT	GG	TT	TT	GG
309	s_16511_1-p1187942	Bn-scaff_16511_1-p1187942	10	C04	16096204	GG	GG	AA	GG	GG	AA	AA	GG	AA	AA	AA	AA	AA	AA	AA	AA	AA	AA	AA	AA	AA	GG	GG	GG	AA	GG	AA	AA	AA	GG	GG	GG	AA	AA	GG	AA	AA	GG	GG	AA	GG	AA	AA	GG
310	s_16511_1-p1187832	Bn-scaff_16511_1-p1187832	10	C04	16096365	GG	GG	AA	GG	GG	AA	AA	GG	AA	AA	AA	AA	AA	AA	AA	AA	AA	AA	AA	AA	AA	GG	GG	GG	AA	GG	AA	AA	AA	GG	GG	GG	AA	AA	GG	AA	AA	GG	GG	AA	GG	AA	AA	GG
311	s_16511_1-p1187604	Bn-scaff_16511_1-p1187604	10	C04	16096542	GG	GG	--	GG	GG	AA	AA	GG	AA	AA	AA	AA	AA	AA	AA	AA	AA	AA	AA	AA	AA	GG	GG	GG	AA	GG	AA	AA	AA	GG	GG	GG	AA	AA	GG	AA	AA	GG	GG	AA	GG	AA	AA	GG
312	s_16511_1-p1187475	Bn-scaff_16511_1-p1187475	10	C04	16096722	CC	CC	AA	CC	CC	AA	AA	CC	AA	AA	AA	AA	AA	AA	AA	AA	AA	AA	AA	AA	AA	CC	CC	CC	AA	CC	AA	AA	AA	CC	CC	CC	AA	AA	CC	AA	AA	CC	CC	AA	CC	AA	AA	CC
313	s_16511_1-p1187260	Bn-scaff_16511_1-p1187260	10	C04	16096937	CC	CC	TT	CC	CC	TT	TT	CC	TT	TT	TT	TT	TT	TT	TT	TT	TT	TT	TT	TT	TT	CC	CC	CC	TT	CC	TT	TT	TT	CC	CC	CC	TT	TT	CC	TT	TT	CC	CC	TT	CC	TT	TT	CC
314	s_16511_1-p1186543	Bn-scaff_16511_1-p1186543	10	C04	16097603	AA	AA	GG	AA	AA	GG	GG	AA	GG	GG	GG	GG	GG	GG	GG	GG	GG	GG	GG	GG	GG	AA	AA	AA	GG	AA	GG	GG	GG	AA	AA	AA	GG	GG	AA	GG	GG	AA	AA	GG	AA	GG	GG	AA
315	s_16511_1-p1186518	Bn-scaff_16511_1-p1186518	10	C04	16097679	AA	AA	GG	AA	AA	GG	GG	AA	GG	GG	GG	GG	GG	GG	GG	GG	GG	GG	GG	GG	GG	AA	AA	AA	GG	AA	GG	GG	GG	AA	AA	AA	GG	GG	AA	GG	GG	AA	AA	GG	AA	GG	GG	AA
316	s_16511_1-p1186256	Bn-scaff_16511_1-p1186256	10	C04	16097890	GG	GG	AA	GG	GG	AA	AA	GG	AA	AA	AA	AA	AA	AA	AA	AA	AA	AA	AA	AA	AA	GG	GG	GG	AA	GG	AA	AA	AA	GG	GG	GG	AA	AA	GG	AA	AA	GG	GG	AA	GG	AA	AA	GG
317	s_16511_1-p1185487	Bn-scaff_16511_1-p1185487	10	C04	16098660	AA	AA	GG	AA	AA	GG	GG	AA	GG	GG	GG	GG	GG	GG	GG	GG	GG	GG	GG	GG	GG	AA	AA	AA	GG	AA	GG	GG	GG	AA	AA	AA	GG	GG	AA	GG	GG	AA	AA	GG	AA	GG	GG	AA
318	s_16511_1-p1184093	Bn-scaff_16511_1-p1184093	10	C04	16100132	CC	CC	TT	CC	CC	TT	TT	CC	TT	TT	TT	TT	TT	TT	TT	TT	TT	TT	TT	TT	TT	CC	CC	CC	TT	CC	TT	TT	TT	CC	CC	CC	TT	TT	CC	TT	TT	CC	CC	TT	CC	TT	TT	CC
319	s_16511_1-p1184019	Bn-scaff_16511_1-p1184019	10	C04	16100155	AA	AA	CC	AA	AA	CC	CC	AA	CC	CC	CC	CC	CC	CC	CC	CC	CC	CC	CC	CC	CC	AA	AA	AA	CC	AA	CC	CC	CC	AA	AA	AA	CC	CC	AA	CC	CC	AA	AA	CC	AA	CC	CC	AA
320	s_16511_1-p1183588	Bn-scaff_16511_1-p1183588	10	C04	16100661	AA	AA	GG	AA	AA	GG	GG	AA	GG	GG	GG	GG	GG	GG	GG	GG	GG	GG	GG	GG	GG	AA	AA	AA	GG	AA	GG	GG	GG	AA	AA	AA	GG	GG	AA	GG	GG	AA	AA	GG	AA	GG	GG	AA
321	s_16511_1-p1183185	Bn-scaff_16511_1-p1183185	10	C04	16101064	CC	CC	TT	CC	CC	TT	TT	CC	TT	TT	TT	TT	TT	TT	TT	TT	TT	TT	TT	TT	TT	CC	CC	CC	TT	CC	TT	TT	TT	CC	CC	CC	TT	TT	CC	TT	TT	CC	CC	TT	CC	TT	TT	CC
322	s_16511_1-p1182890	Bn-scaff_16511_1-p1182890	10	C04	16101308	CC	CC	TT	CC	CC	TT	TT	CC	TT	TT	TT	TT	TT	TT	TT	TT	TT	TT	TT	TT	TT	CC	CC	CC	TT	CC	TT	TT	TT	CC	CC	CC	TT	TT	CC	TT	TT	CC	CC	TT	CC	TT	TT	CC
323	s_16511_1-p1182645	Bn-scaff_16511_1-p1182645	10	C04	16101553	AA	AA	GG	AA	AA	GG	GG	AA	GG	GG	GG	GG	GG	GG	GG	GG	GG	GG	GG	GG	GG	AA	AA	AA	GG	AA	GG	GG	GG	AA	AA	AA	GG	GG	AA	GG	GG	AA	AA	GG	AA	GG	GG	AA
324	s_16511_1-p1182473	Bn-scaff_16511_1-p1182473	10	C04	16101776	TT	TT	CC	TT	TT	CC	CC	TT	CC	CC	CC	CC	CC	CC	CC	CC	CC	CC	CC	CC	CC	TT	TT	TT	CC	TT	CC	CC	CC	TT	TT	TT	CC	CC	TT	CC	CC	TT	TT	CC	TT	CC	CC	TT
325	s_16511_1-p1179002	Bn-scaff_16511_1-p1179002	10	C04	16105246	CC	CC	AA	CC	CC	AA	AA	CC	AA	AA	AA	AA	AA	AA	AA	AA	AA	AA	AA	AA	AA	CC	CC	CC	AA	CC	AA	AA	AA	CC	CC	CC	AA	AA	CC	AA	AA	CC	CC	AA	CC	AA	AA	CC
326	s_16511_1-p1178631	Bn-scaff_16511_1-p1178631	10	C04	16105617	AA	AA	GG	AA	AA	GG	GG	AA	GG	GG	GG	GG	GG	GG	GG	GG	GG	GG	GG	GG	GG	AA	AA	AA	GG	AA	GG	GG	GG	AA	AA	AA	GG	GG	AA	GG	GG	AA	AA	GG	AA	GG	GG	AA
327	s_16511_1-p1178226	Bn-scaff_16511_1-p1178226	10	C04	16106023	TT	TT	CC	TT	TT	CC	CC	TT	CC	CC	CC	CC	CC	CC	CC	CC	CC	CC	CC	CC	CC	TT	TT	TT	CC	TT	CC	CC	CC	TT	TT	TT	CC	CC	TT	CC	CC	TT	TT	CC	TT	CC	CC	TT
328	s_16511_1-p1177754	Bn-scaff_16511_1-p1177754	10	C04	16106444	AA	AA	GG	AA	AA	GG	GG	AA	GG	GG	GG	GG	GG	GG	GG	GG	GG	GG	GG	GG	GG	AA	AA	AA	GG	AA	GG	GG	GG	AA	AA	AA	GG	GG	AA	GG	GG	AA	AA	GG	AA	GG	GG	AA
329	s_16511_1-p1177676	Bn-scaff_16511_1-p1177676	10	C04	16106573	CC	CC	--	CC	CC	TT	TT	CC	TT	TT	TT	TT	TT	TT	TT	TT	TT	TT	TT	TT	TT	CC	CC	CC	TT	CC	TT	TT	TT	CC	CC	CC	TT	TT	CC	TT	TT	CC	CC	TT	CC	TT	TT	CC
330	s_16511_1-p1177347	Bn-scaff_16511_1-p1177347	10	C04	16106857	AA	AA	GG	AA	AA	GG	GG	AA	GG	GG	GG	GG	GG	GG	GG	GG	GG	GG	GG	GG	GG	AA	AA	AA	GG	AA	GG	GG	GG	AA	AA	AA	GG	GG	AA	GG	GG	AA	AA	GG	AA	GG	GG	AA
331	s_16511_1-p1177229	Bn-scaff_16511_1-p1177229	10	C04	16107026	AA	AA	--	AA	AA	CC	CC	AA	CC	CC	CC	CC	CC	CC	CC	CC	CC	CC	CC	CC	CC	AA	AA	AA	CC	AA	CC	CC	CC	AA	AA	AA	CC	CC	AA	CC	CC	AA	AA	CC	AA	CC	CC	AA
332	s_16511_1-p1176978	Bn-scaff_16511_1-p1176978	10	C04	16107277	TT	TT	CC	TT	TT	CC	CC	TT	CC	CC	CC	CC	CC	CC	CC	CC	CC	CC	CC	CC	CC	TT	TT	TT	CC	TT	CC	CC	CC	TT	TT	TT	CC	CC	TT	CC	CC	TT	TT	CC	TT	CC	CC	TT
333	s_16511_1-p1176908	Bn-scaff_16511_1-p1176908	10	C04	16107347	CC	CC	TT	CC	CC	TT	TT	CC	TT	TT	TT	TT	TT	TT	TT	TT	TT	TT	TT	TT	TT	CC	CC	CC	TT	CC	TT	TT	TT	CC	CC	CC	TT	TT	CC	TT	TT	CC	CC	TT	CC	TT	TT	CC
334	s_16511_1-p1176826	Bn-scaff_16511_1-p1176826	10	C04	16107378	CC	CC	--	CC	CC	TT	TT	CC	TT	TT	TT	TT	TT	TT	TT	TT	TT	TT	TT	TT	TT	CC	CC	CC	TT	CC	TT	TT	TT	CC	CC	CC	TT	TT	CC	TT	TT	CC	CC	TT	CC	TT	TT	CC
335	s_16511_1-p1176666	Bn-scaff_16511_1-p1176666	10	C04	16107589	CC	CC	--	CC	CC	AA	AA	CC	AA	AA	AA	AA	AA	AA	AA	AA	AA	AA	AA	AA	AA	CC	CC	CC	AA	CC	AA	AA	AA	CC	CC	CC	AA	AA	CC	AA	AA	CC	CC	AA	CC	AA	AA	CC
336	s_16511_1-p1176581	Bn-scaff_16511_1-p1176581	10	C04	16107674	AA	AA	--	AA	AA	CC	CC	AA	CC	CC	CC	CC	CC	CC	CC	CC	CC	CC	CC	CC	CC	AA	AA	AA	CC	AA	CC	CC	CC	AA	AA	AA	CC	CC	AA	CC	CC	AA	AA	CC	AA	CC	CC	AA
337	s_16511_1-p1176516	Bn-scaff_16511_1-p1176516	10	C04	16107688	TT	TT	--	TT	TT	CC	CC	TT	CC	CC	CC	CC	CC	CC	CC	CC	CC	CC	CC	CC	CC	TT	TT	TT	CC	TT	CC	CC	CC	TT	TT	TT	CC	CC	TT	CC	CC	TT	TT	CC	TT	CC	CC	TT
338	s_16511_1-p1146766	Bn-scaff_16511_1-p1146766	10	C04	16136837	AA	AA	CC	AA	AA	CC	CC	AA	CC	CC	CC	CC	CC	CC	CC	CC	CC	CC	CC	CC	CC	AA	AA	AA	CC	AA	CC	CC	CC	AA	AA	AA	CC	CC	AA	CC	CC	AA	AA	CC	AA	CC	CC	AA
339	s_16511_1-p1146552	Bn-scaff_16511_1-p1146552	10	C04	16137000	AA	AA	GG	AA	AA	GG	GG	AA	GG	GG	GG	GG	GG	GG	GG	GG	GG	GG	GG	GG	GG	AA	AA	AA	GG	AA	GG	GG	GG	AA	AA	AA	GG	GG	AA	GG	GG	AA	AA	GG	AA	GG	GG	AA
340	s_16511_1-p1146125	Bn-scaff_16511_1-p1146125	10	C04	16137479	TT	TT	CC	TT	TT	CC	CC	TT	CC	CC	CC	CC	CC	CC	CC	CC	CC	CC	CC	CC	CC	TT	TT	TT	CC	TT	CC	CC	CC	TT	TT	TT	CC	CC	TT	CC	CC	TT	TT	CC	TT	CC	CC	TT
341	s_16511_1-p1144594	Bn-scaff_16511_1-p1144594	10	C04	16138941	CC	CC	TT	CC	CC	TT	TT	CC	TT	TT	TT	TT	TT	TT	TT	TT	TT	TT	TT	TT	TT	CC	CC	CC	TT	CC	TT	TT	TT	CC	CC	CC	TT	TT	CC	TT	TT	CC	CC	TT	CC	TT	TT	CC
342	s_16511_1-p1127999	Bn-scaff_16511_1-p1127999	10	C04	16155513	AA	AA	GG	AA	AA	GG	GG	AA	GG	GG	GG	GG	GG	GG	GG	GG	GG	GG	GG	GG	GG	AA	AA	AA	GG	AA	GG	GG	GG	AA	AA	AA	GG	GG	AA	GG	GG	AA	AA	GG	AA	GG	GG	AA
343	s_16511_1-p1127666	Bn-scaff_16511_1-p1127666	10	C04	16155795	CC	CC	AA	CC	CC	AA	AA	CC	AA	AA	AA	AA	AA	AA	AA	AA	AA	AA	AA	AA	AA	CC	CC	CC	AA	CC	AA	AA	AA	CC	CC	CC	AA	AA	CC	AA	AA	CC	CC	AA	CC	AA	AA	CC
344	s_16511_1-p1127039	Bn-scaff_16511_1-p1127039	10	C04	16156423	GG	GG	TT	GG	GG	TT	TT	GG	TT	TT	TT	TT	TT	TT	TT	TT	TT	TT	TT	TT	TT	GG	GG	GG	TT	GG	TT	TT	TT	GG	GG	GG	TT	TT	GG	TT	TT	GG	GG	TT	GG	TT	TT	GG
345	s_16511_1-p1127000	Bn-scaff_16511_1-p1127000	10	C04	16156513	TT	TT	CC	TT	TT	CC	CC	TT	CC	CC	CC	CC	CC	CC	CC	CC	CC	CC	CC	CC	CC	TT	TT	TT	CC	TT	CC	CC	CC	TT	TT	TT	CC	CC	TT	CC	CC	TT	TT	CC	TT	CC	CC	TT
346	s_16511_1-p1126834	Bn-scaff_16511_1-p1126834	10	NA	NA	AA	AA	GG	AA	AA	GG	GG	AA	GG	GG	GG	GG	GG	GG	GG	GG	GG	GG	GG	GG	GG	AA	AA	AA	GG	AA	GG	GG	GG	AA	AA	AA	GG	GG	AA	GG	GG	AA	AA	GG	AA	GG	GG	AA
347	s_16511_1-p1126829	Bn-scaff_16511_1-p1126829	10	C04	16156685	AA	AA	--	AA	AA	CC	CC	AA	CC	CC	CC	CC	CC	CC	CC	CC	CC	CC	CC	CC	CC	AA	AA	AA	CC	AA	CC	CC	CC	AA	AA	AA	CC	CC	AA	CC	CC	AA	AA	CC	AA	CC	CC	AA
348	s_16511_1-p1126605	Bn-scaff_16511_1-p1126605	10	C04	16156909	GG	GG	AA	GG	GG	AA	AA	GG	AA	AA	AA	AA	AA	AA	AA	AA	AA	AA	AA	AA	AA	GG	GG	GG	AA	GG	AA	AA	AA	GG	GG	GG	AA	AA	GG	AA	AA	GG	GG	AA	GG	AA	AA	GG
349	s_16511_1-p1125753	Bn-scaff_16511_1-p1125753	10	C04	16157761	TT	TT	CC	TT	TT	CC	CC	TT	CC	CC	CC	CC	CC	CC	CC	CC	CC	CC	CC	CC	CC	TT	TT	TT	CC	TT	CC	CC	CC	TT	TT	TT	CC	CC	TT	CC	CC	TT	TT	CC	TT	CC	CC	TT
350	s_16511_1-p1124636	Bn-scaff_16511_1-p1124636	10	C04	16158828	TT	TT	--	TT	TT	CC	CC	TT	CC	CC	CC	CC	CC	CC	CC	CC	CC	CC	CC	CC	CC	TT	TT	TT	CC	TT	CC	CC	CC	TT	TT	TT	CC	CC	TT	CC	CC	TT	TT	CC	TT	CC	CC	TT
351	s_16511_1-p1124212	Bn-scaff_16511_1-p1124212	10	C04	16159252	AA	AA	GG	AA	AA	GG	GG	AA	GG	GG	GG	GG	GG	GG	GG	GG	GG	GG	GG	GG	GG	AA	AA	AA	GG	AA	GG	GG	GG	AA	AA	AA	GG	GG	AA	GG	GG	AA	AA	GG	AA	GG	GG	AA
352	s_16511_1-p1123940	Bn-scaff_16511_1-p1123940	10	C04	16159504	CC	CC	TT	CC	CC	TT	TT	CC	TT	TT	TT	TT	TT	TT	TT	TT	TT	TT	TT	TT	TT	CC	CC	CC	TT	CC	TT	TT	TT	CC	CC	CC	TT	TT	CC	TT	TT	CC	CC	TT	CC	TT	TT	CC
353	s_16511_1-p1123619	Bn-scaff_16511_1-p1123619	10	C04	16159825	GG	GG	AA	GG	GG	AA	AA	GG	AA	AA	AA	AA	AA	AA	AA	AA	AA	AA	AA	AA	AA	GG	GG	GG	AA	GG	AA	AA	AA	GG	GG	GG	AA	AA	GG	AA	AA	GG	GG	AA	GG	AA	AA	GG
354	s_16511_1-p1123416	Bn-scaff_16511_1-p1123416	10	C04	16160028	CC	CC	TT	CC	CC	TT	TT	CC	TT	TT	TT	TT	TT	TT	TT	TT	TT	TT	TT	TT	TT	CC	CC	CC	TT	CC	TT	TT	TT	CC	CC	CC	TT	TT	CC	TT	TT	CC	CC	TT	CC	TT	TT	CC
355	s_16511_1-p1122889	Bn-scaff_16511_1-p1122889	10	C04	16160555	TT	TT	CC	TT	TT	CC	CC	TT	CC	CC	CC	CC	CC	CC	CC	CC	CC	CC	CC	CC	CC	TT	TT	TT	CC	TT	CC	CC	CC	TT	TT	TT	CC	CC	TT	CC	CC	TT	TT	CC	TT	CC	CC	TT
356	s_16511_1-p1113583	Bn-scaff_16511_1-p1113583	10	C04	16169925	GG	GG	TT	GG	GG	TT	TT	GG	TT	TT	TT	TT	TT	TT	TT	TT	TT	TT	TT	TT	TT	GG	GG	GG	TT	GG	TT	TT	TT	GG	GG	GG	TT	TT	GG	TT	TT	GG	GG	TT	GG	TT	TT	GG
357	s_16511_1-p1108939	Bn-scaff_16511_1-p1108939	10	C04	16174668	GG	GG	--	GG	GG	AA	AA	GG	AA	AA	AA	AA	AA	AA	AA	AA	AA	AA	AA	AA	AA	GG	GG	GG	AA	GG	AA	AA	AA	GG	GG	GG	AA	AA	GG	AA	AA	GG	GG	AA	GG	AA	AA	GG
358	s_16511_1-p1108646	Bn-scaff_16511_1-p1108646	10	C04	16174910	TT	TT	GG	TT	TT	GG	GG	TT	GG	GG	GG	GG	GG	GG	GG	GG	GG	GG	GG	GG	GG	TT	TT	TT	GG	TT	GG	GG	GG	TT	TT	TT	GG	GG	TT	GG	GG	TT	TT	GG	TT	GG	GG	TT
359	s_16511_1-p1103171	Bn-scaff_16511_1-p1103171	10	C04	16180438	GG	GG	--	GG	GG	AA	AA	GG	AA	AA	AA	AA	AA	AA	AA	AA	AA	AA	AA	AA	AA	GG	GG	GG	AA	GG	AA	AA	AA	GG	GG	GG	AA	AA	GG	AA	AA	GG	GG	AA	GG	AA	AA	GG
360	s_16511_1-p1101513	Bn-scaff_16511_1-p1101513	10	C04	16182045	CC	CC	--	CC	CC	TT	TT	CC	TT	TT	TT	TT	TT	TT	TT	TT	TT	TT	TT	TT	TT	CC	CC	CC	TT	CC	TT	TT	TT	CC	CC	CC	TT	TT	CC	TT	TT	CC	CC	TT	CC	TT	TT	CC
361	s_16511_1-p1100745	Bn-scaff_16511_1-p1100745	10	C04	16182813	AA	AA	GG	AA	AA	GG	GG	AA	GG	GG	GG	GG	GG	GG	GG	GG	GG	GG	GG	GG	GG	AA	AA	AA	GG	AA	GG	GG	GG	AA	AA	AA	GG	GG	AA	GG	GG	AA	AA	GG	AA	GG	GG	AA
362	s_16511_1-p1100141	Bn-scaff_16511_1-p1100141	10	C04	16183417	TG	TG	GG	TG	TG	GG	GG	TG	GG	GG	GG	GG	GG	GG	GG	GG	GG	GG	GG	GG	GG	TG	TG	TG	GG	TG	GG	GG	GG	TG	TG	TG	GG	GG	TG	GG	GG	TG	TG	GG	TG	GG	GG	TG
363	s_16511_1-p1080858	Bn-scaff_16511_1-p1080858	10	C04	16202813	TT	TT	--	TT	TT	CC	CC	TT	CC	CC	CC	CC	CC	CC	CC	CC	CC	CC	CC	CC	CC	TT	TT	TT	CC	TT	CC	CC	CC	TT	TT	TT	CC	CC	TT	CC	CC	TT	TT	CC	TT	CC	CC	TT
364	s_16511_1-p1010867	Bn-scaff_16511_1-p1010867	10	C04	16278632	CC	CC	--	CC	CC	TT	TT	CC	TT	TT	TT	TT	TT	TT	TT	TT	TT	TT	TT	TT	TT	CC	CC	CC	TT	CC	TT	TT	TT	CC	CC	CC	TT	TT	CC	TT	TT	CC	CC	TT	CC	TT	TT	CC
365	s_16511_1-p1010331	Bn-scaff_16511_1-p1010331	10	C04	16279117	GG	GG	--	GG	GG	AA	AA	GG	AA	AA	AA	AA	AA	AA	AA	AA	AA	AA	AA	AA	AA	GG	GG	GG	AA	GG	AA	AA	AA	GG	GG	GG	AA	AA	GG	AA	AA	GG	GG	AA	GG	AA	AA	GG
366	s_16511_1-p1002524	Bn-scaff_16511_1-p1002524	10	C04	16286977	TT	TT	CC	TT	TT	CC	CC	TT	CC	CC	CC	CC	CC	CC	CC	CC	CC	CC	CC	CC	CC	TT	TT	TT	CC	TT	CC	CC	CC	TT	TT	TT	CC	CC	TT	CC	CC	TT	TT	CC	TT	CC	CC	TT
367	s_16511_1-p1001980	Bn-scaff_16511_1-p1001980	10	C04	16287521	GG	GG	TT	GG	GG	TT	TT	GG	TT	TT	TT	TT	TT	TT	TT	TT	TT	TT	TT	TT	TT	GG	GG	GG	TT	GG	TT	TT	TT	GG	GG	GG	TT	TT	GG	TT	TT	GG	GG	TT	GG	TT	TT	GG
368	s_16511_1-p1001819	Bn-scaff_16511_1-p1001819	10	NA	NA	TT	TT	CC	TT	TT	CC	CC	TT	CC	CC	CC	CC	CC	CC	CC	CC	CC	CC	CC	CC	CC	TT	TT	TT	CC	TT	CC	CC	CC	TT	TT	TT	CC	CC	TT	CC	CC	TT	TT	CC	TT	CC	CC	TT
369	s_16511_1-p1001659	Bn-scaff_16511_1-p1001659	10	C04	16287842	TT	TT	GG	TT	TT	GG	GG	TT	GG	GG	GG	GG	GG	GG	GG	GG	GG	GG	GG	GG	GG	TT	TT	TT	GG	TT	GG	GG	GG	TT	TT	TT	GG	GG	TT	GG	GG	TT	TT	GG	TT	GG	GG	TT
370	s_16511_1-p1001465	Bn-scaff_16511_1-p1001465	10	C04	16287985	TT	TT	CC	TT	TT	CC	CC	TT	CC	CC	CC	CC	CC	CC	CC	CC	CC	CC	CC	CC	CC	TT	TT	TT	CC	TT	CC	CC	CC	TT	TT	TT	CC	CC	TT	CC	CC	TT	TT	CC	TT	CC	CC	TT
371	s_16511_1-p1000815	Bn-scaff_16511_1-p1000815	10	C04	16288687	AA	AA	CC	AA	AA	CC	CC	AA	CC	CC	CC	CC	CC	CC	CC	CC	CC	CC	CC	CC	CC	AA	AA	AA	CC	AA	CC	CC	CC	AA	AA	AA	CC	CC	AA	CC	CC	AA	AA	CC	AA	CC	CC	AA
372	s_16511_1-p999676	Bn-scaff_16511_1-p999676	10	C04	16289777	CC	CC	AA	CC	CC	AA	AA	CC	AA	AA	AA	AA	AA	AA	AA	AA	AA	AA	AA	AA	AA	CC	CC	CC	AA	CC	AA	AA	AA	CC	CC	CC	AA	AA	CC	AA	AA	CC	CC	AA	CC	AA	AA	CC
373	s_16511_1-p999121	Bn-scaff_16511_1-p999121	10	C04	16290383	CC	CC	AA	CC	CC	AA	AA	CC	AA	AA	AA	AA	AA	AA	AA	AA	AA	AA	AA	AA	AA	CC	CC	CC	AA	CC	AA	AA	AA	CC	CC	CC	AA	AA	CC	AA	AA	CC	CC	AA	CC	AA	AA	CC
374	s_16511_1-p999060	Bn-scaff_16511_1-p999060	10	C04	16290393	TT	TT	CC	TT	TT	CC	CC	TT	CC	CC	CC	CC	CC	CC	CC	CC	CC	CC	CC	CC	CC	TT	TT	TT	CC	TT	CC	CC	CC	TT	TT	TT	CC	CC	TT	CC	CC	TT	TT	CC	TT	CC	CC	TT
375	s_16511_1-p997224	Bn-scaff_16511_1-p997224	10	C04	16292279	AA	AA	GG	AA	AA	GG	GG	AA	GG	GG	GG	GG	GG	GG	GG	GG	GG	GG	GG	GG	GG	AA	AA	AA	GG	AA	GG	GG	GG	AA	AA	AA	GG	GG	AA	GG	GG	AA	AA	GG	AA	GG	GG	AA
376	s_16511_1-p996633	Bn-scaff_16511_1-p996633	10	C04	16292820	GG	GG	--	GG	GG	TT	TT	GG	TT	TT	TT	TT	TT	TT	TT	TT	TT	TT	TT	TT	TT	GG	GG	GG	TT	GG	TT	TT	TT	GG	GG	GG	TT	TT	GG	TT	TT	GG	GG	TT	GG	TT	TT	GG
377	s_16511_1-p994613	Bn-scaff_16511_1-p994613	10	C04	16294893	AA	AA	GG	AA	AA	GG	GG	AA	GG	GG	GG	GG	GG	GG	GG	GG	GG	GG	GG	GG	GG	AA	AA	AA	GG	AA	GG	GG	GG	AA	AA	AA	GG	GG	AA	GG	GG	AA	AA	GG	AA	GG	GG	AA
378	s_16511_1-p991704	Bn-scaff_16511_1-p991704	10	C04	16297752	TT	TT	CC	TT	TT	CC	CC	TT	CC	CC	CC	CC	CC	CC	CC	CC	CC	CC	CC	CC	CC	TT	TT	TT	CC	TT	CC	CC	CC	TT	TT	TT	CC	CC	TT	CC	CC	TT	TT	CC	TT	CC	CC	TT
379	s_16511_1-p989821	Bn-scaff_16511_1-p989821	10	C04	16299683	GG	GG	AA	GG	GG	AA	AA	GG	AA	AA	AA	AA	AA	AA	AA	AA	AA	AA	AA	AA	AA	GG	GG	GG	AA	GG	AA	AA	AA	GG	GG	GG	AA	AA	GG	AA	AA	GG	GG	AA	GG	AA	AA	GG
380	s_16511_1-p989560	Bn-scaff_16511_1-p989560	10	C04	16299893	GG	GG	--	GG	GG	AA	AA	GG	AA	AA	AA	AA	AA	AA	AA	AA	AA	AA	AA	AA	AA	GG	GG	GG	AA	GG	AA	AA	AA	GG	GG	GG	AA	AA	GG	AA	AA	GG	GG	AA	GG	AA	AA	GG
381	s_16511_1-p985371	Bn-scaff_16511_1-p985371	10	C04	16304134	TC	TC	TT	TC	TC	TT	TT	TC	TT	TT	TT	TT	TT	TT	TT	TT	TT	TT	TT	TT	TT	TC	TC	TC	TT	TC	TT	TT	TT	TC	TC	TC	TT	TT	TC	TT	TT	TC	TC	TT	TC	TT	TT	TC
382	s_16511_1-p980172	Bn-scaff_16511_1-p980172	10	C04	16309289	TC	TC	CC	TC	TC	CC	CC	TC	CC	CC	CC	CC	CC	CC	CC	CC	CC	CC	CC	CC	CC	TC	TC	TC	CC	TC	CC	CC	CC	TC	TC	TC	CC	CC	TC	CC	CC	TC	TC	CC	TC	CC	CC	TC
383	s_16511_1-p978545	Bn-scaff_16511_1-p978545	10	C04	16310966	AA	AA	--	AA	AA	CC	CC	AA	CC	CC	CC	CC	CC	CC	CC	CC	CC	CC	CC	CC	CC	AA	AA	AA	CC	AA	CC	CC	CC	AA	AA	AA	CC	CC	AA	CC	CC	AA	AA	CC	AA	CC	CC	AA
384	s_16511_1-p978313	Bn-scaff_16511_1-p978313	10	C04	16311198	TT	TT	CC	TT	TT	CC	CC	TT	CC	CC	CC	CC	CC	CC	CC	CC	CC	CC	CC	CC	CC	TT	TT	TT	CC	TT	CC	CC	CC	TT	TT	TT	CC	CC	TT	CC	CC	TT	TT	CC	TT	CC	CC	TT
385	s_16511_1-p974858	Bn-scaff_16511_1-p974858	10	C04	16314595	GG	GG	AA	GG	GG	AA	AA	GG	AA	AA	AA	AA	AA	AA	AA	AA	AA	AA	AA	AA	AA	GG	GG	GG	AA	GG	AA	AA	AA	GG	GG	GG	AA	AA	GG	AA	AA	GG	GG	AA	GG	AA	AA	GG
386	s_16511_1-p974663	Bn-scaff_16511_1-p974663	10	C04	16314790	AA	AA	GG	AA	AA	GG	GG	AA	GG	GG	GG	GG	GG	GG	GG	GG	GG	GG	GG	GG	GG	AA	AA	AA	GG	AA	GG	GG	GG	AA	AA	AA	GG	GG	AA	GG	GG	AA	AA	GG	AA	GG	GG	AA
387	s_16511_1-p974595	Bn-scaff_16511_1-p974595	10	C04	16314909	CC	CC	AA	CC	CC	AA	AA	CC	AA	AA	AA	AA	AA	AA	AA	AA	AA	AA	AA	AA	AA	CC	CC	CC	AA	CC	AA	AA	AA	CC	CC	CC	AA	AA	CC	AA	AA	CC	CC	AA	CC	AA	AA	CC
388	s_16511_1-p972411	Bn-scaff_16511_1-p972411	10	C04	16317042	TT	TT	CC	TT	TT	CC	CC	TT	CC	CC	CC	CC	CC	CC	CC	CC	CC	CC	CC	CC	CC	TT	TT	TT	CC	TT	CC	CC	CC	TT	TT	TT	CC	CC	TT	CC	CC	TT	TT	CC	TT	CC	CC	TT
389	s_16511_1-p972299	Bn-scaff_16511_1-p972299	10	C04	16317154	CC	CC	TT	CC	CC	TT	TT	CC	TT	TT	TT	TT	TT	TT	TT	TT	TT	TT	TT	TT	TT	CC	CC	CC	TT	CC	TT	TT	TT	CC	CC	CC	TT	TT	CC	TT	TT	CC	CC	TT	CC	TT	TT	CC
390	s_16511_1-p972067	Bn-scaff_16511_1-p972067	10	C04	16317437	TT	TT	CC	TT	TT	CC	CC	TT	CC	CC	CC	CC	CC	CC	CC	CC	CC	CC	CC	CC	CC	TT	TT	TT	CC	TT	CC	CC	CC	TT	TT	TT	CC	CC	TT	CC	CC	TT	TT	CC	TT	CC	CC	TT
391	s_16511_1-p970921	Bn-scaff_16511_1-p970921	10	C04	16318466	AA	AA	CC	AA	AA	CC	CC	AA	CC	CC	CC	CC	CC	CC	CC	CC	CC	CC	CC	CC	CC	AA	AA	AA	CC	AA	CC	CC	CC	AA	AA	AA	CC	CC	AA	CC	CC	AA	AA	CC	AA	CC	CC	AA
392	s_16511_1-p970766	Bn-scaff_16511_1-p970766	10	C04	16318672	TT	TT	CC	TT	TT	CC	CC	TT	CC	CC	CC	CC	CC	CC	CC	CC	CC	CC	CC	CC	CC	TT	TT	TT	CC	TT	CC	CC	CC	TT	TT	TT	CC	CC	TT	CC	CC	TT	TT	CC	TT	CC	CC	TT
393	s_16511_1-p970674	Bn-scaff_16511_1-p970674	10	C04	16318764	TT	TT	CC	TT	TT	CC	CC	TT	CC	CC	CC	CC	CC	CC	CC	CC	CC	CC	CC	CC	CC	TT	TT	TT	CC	TT	CC	CC	CC	TT	TT	TT	CC	CC	TT	CC	CC	TT	TT	CC	TT	CC	CC	TT
394	s_16511_1-p969640	Bn-scaff_16511_1-p969640	10	C04	16319798	AA	AA	CC	AA	AA	CC	CC	AA	CC	CC	CC	CC	CC	CC	CC	CC	CC	CC	CC	CC	CC	AA	AA	AA	CC	AA	CC	CC	CC	AA	AA	AA	CC	CC	AA	CC	CC	AA	AA	CC	AA	CC	CC	AA
395	s_16511_1-p962299	Bn-scaff_16511_1-p962299	10	C04	16327182	GG	GG	AA	GG	GG	AA	AA	GG	AA	AA	AA	AA	AA	AA	AA	AA	AA	AA	AA	AA	AA	GG	GG	GG	AA	GG	AA	AA	AA	GG	GG	GG	AA	AA	GG	AA	AA	GG	GG	AA	GG	AA	AA	GG
396	s_16511_1-p962034	Bn-scaff_16511_1-p962034	10	C04	16327447	TC	TC	CC	TC	TC	CC	CC	TC	CC	CC	CC	CC	CC	CC	CC	CC	CC	CC	CC	CC	CC	TC	TC	TC	CC	TC	CC	CC	CC	TC	TC	TC	CC	CC	TC	CC	CC	TC	TC	CC	TC	CC	CC	TC
397	s_16511_1-p961621	Bn-scaff_16511_1-p961621	10	C04	16327860	GG	GG	--	GG	GG	AA	AA	GG	AA	AA	AA	AA	AA	AA	AA	AA	AA	AA	AA	AA	AA	GG	GG	GG	AA	GG	AA	AA	AA	GG	GG	GG	AA	AA	GG	AA	AA	GG	GG	AA	GG	AA	AA	GG
398	s_16511_1-p961461	Bn-scaff_16511_1-p961461	10	C04	16327969	TT	TT	GG	TT	TT	GG	GG	TT	GG	GG	GG	GG	GG	GG	GG	GG	GG	GG	GG	GG	GG	TT	TT	TT	GG	TT	GG	GG	GG	TT	TT	TT	GG	GG	TT	GG	GG	TT	TT	GG	TT	GG	GG	TT
399	s_16511_1-p958056	Bn-scaff_16511_1-p958056	10	C04	16331372	AA	AA	--	AA	AA	GG	GG	AA	GG	GG	GG	GG	GG	GG	GG	GG	GG	GG	GG	GG	GG	AA	AA	AA	GG	AA	GG	GG	GG	AA	AA	AA	GG	GG	AA	GG	GG	AA	AA	GG	AA	GG	GG	AA
400	s_16511_1-p941610	Bn-scaff_16511_1-p941610	10	C04	16347365	AA	AA	--	AA	AA	CC	CC	AA	CC	CC	CC	CC	CC	CC	CC	CC	CC	CC	CC	CC	CC	AA	AA	AA	CC	AA	CC	CC	CC	AA	AA	AA	CC	CC	AA	CC	CC	AA	AA	CC	AA	CC	CC	AA
401	s_16511_1-p940910	Bn-scaff_16511_1-p940910	10	C04	16348065	CC	CC	TT	CC	CC	TT	TT	CC	TT	TT	TT	TT	TT	TT	TT	TT	TT	TT	TT	TT	TT	CC	CC	CC	TT	CC	TT	TT	TT	CC	CC	CC	TT	TT	CC	TT	TT	CC	CC	TT	CC	TT	TT	CC
402	s_16511_1-p940888	Bn-scaff_16511_1-p940888	10	C04	16348138	AA	AA	--	AA	AA	GG	GG	AA	GG	GG	GG	GG	GG	GG	GG	GG	GG	GG	GG	GG	GG	AA	AA	AA	GG	AA	GG	GG	GG	AA	AA	AA	GG	GG	AA	GG	GG	AA	AA	GG	AA	GG	GG	AA
403	s_16511_1-p940832	Bn-scaff_16511_1-p940832	10	C04	16348143	GG	GG	--	GG	GG	TT	TT	GG	TT	TT	TT	TT	TT	TT	TT	TT	TT	TT	TT	TT	TT	GG	GG	GG	TT	GG	TT	TT	TT	GG	GG	GG	TT	TT	GG	TT	TT	GG	GG	TT	GG	TT	TT	GG
404	s_16511_1-p892867	Bn-scaff_16511_1-p892867	10	C04	16399254	AA	AA	GG	AA	AA	GG	GG	AA	GG	GG	GG	GG	GG	GG	GG	GG	GG	GG	GG	GG	GG	AA	AA	AA	GG	AA	GG	GG	GG	AA	AA	AA	GG	GG	AA	GG	GG	AA	AA	GG	AA	GG	GG	AA
405	s_16511_1-p892734	Bn-scaff_16511_1-p892734	10	C04	16399387	GG	GG	--	GG	GG	AA	AA	GG	AA	AA	AA	AA	AA	AA	AA	AA	AA	AA	AA	AA	AA	GG	GG	GG	AA	GG	AA	AA	AA	GG	GG	GG	AA	AA	GG	AA	AA	GG	GG	AA	GG	AA	AA	GG
406	s_16511_1-p892186	Bn-scaff_16511_1-p892186	10	C04	16399935	AA	AA	GG	AA	AA	GG	GG	AA	GG	GG	GG	GG	GG	GG	GG	GG	GG	GG	GG	GG	GG	AA	AA	AA	GG	AA	GG	GG	GG	AA	AA	AA	GG	GG	AA	GG	GG	AA	AA	GG	AA	GG	GG	AA
407	s_16511_1-p885479	Bn-scaff_16511_1-p885479	10	C04	16406291	TT	TT	GG	TT	TT	GG	GG	TT	GG	GG	GG	GG	GG	GG	GG	GG	GG	GG	GG	GG	GG	TT	TT	TT	GG	TT	GG	GG	GG	TT	TT	TT	GG	GG	TT	GG	GG	TT	TT	GG	TT	GG	GG	TT
408	s_16511_1-p885190	Bn-scaff_16511_1-p885190	10	C04	16406529	CC	CC	AA	CC	CC	AA	AA	CC	AA	AA	AA	AA	AA	AA	AA	AA	AA	AA	AA	AA	AA	CC	CC	CC	AA	CC	AA	AA	AA	CC	CC	CC	AA	AA	CC	AA	AA	CC	CC	AA	CC	AA	AA	CC
409	s_16511_1-p882544	Bn-scaff_16511_1-p882544	10	C04	16410120	TT	TT	CC	TT	TT	CC	CC	TT	CC	CC	CC	CC	CC	CC	CC	CC	CC	CC	CC	CC	CC	TT	TT	TT	CC	TT	CC	CC	CC	TT	TT	TT	CC	CC	TT	CC	CC	TT	TT	CC	TT	CC	CC	TT
410	s_16511_1-p880343	Bn-scaff_16511_1-p880343	10	C04	16412370	AA	AA	--	AA	AA	CC	CC	AA	CC	CC	CC	CC	CC	CC	CC	CC	CC	CC	CC	CC	CC	AA	AA	AA	CC	AA	CC	CC	CC	AA	AA	AA	CC	CC	AA	CC	CC	AA	AA	CC	AA	CC	CC	AA
411	s_16511_1-p880035	Bn-scaff_16511_1-p880035	10	C04	16412678	GG	GG	AA	GG	GG	AA	AA	GG	AA	AA	AA	AA	AA	AA	AA	AA	AA	AA	AA	AA	AA	GG	GG	GG	AA	GG	AA	AA	AA	GG	GG	GG	AA	AA	GG	AA	AA	GG	GG	AA	GG	AA	AA	GG
412	s_16511_1-p879490	Bn-scaff_16511_1-p879490	10	C04	16413172	TT	TT	CC	TT	TT	CC	CC	TT	CC	CC	CC	CC	CC	CC	CC	CC	CC	CC	CC	CC	CC	TT	TT	TT	CC	TT	CC	CC	CC	TT	TT	TT	CC	CC	TT	CC	CC	TT	TT	CC	TT	CC	CC	TT
413	s_16511_1-p879362	Bn-scaff_16511_1-p879362	10	C04	16413351	GG	GG	--	GG	GG	AA	AA	GG	AA	AA	AA	AA	AA	AA	AA	AA	AA	AA	AA	AA	AA	GG	GG	GG	AA	GG	AA	AA	AA	GG	GG	GG	AA	AA	GG	AA	AA	GG	GG	AA	GG	AA	AA	GG
414	s_16511_1-p879070	Bn-scaff_16511_1-p879070	10	C04	16413592	AA	AA	GG	AA	AA	GG	GG	AA	GG	GG	GG	GG	GG	GG	GG	GG	GG	GG	GG	GG	GG	AA	AA	AA	GG	AA	GG	GG	GG	AA	AA	AA	GG	GG	AA	GG	GG	AA	AA	GG	AA	GG	GG	AA
415	s_16511_1-p878769	Bn-scaff_16511_1-p878769	10	C04	16413944	TT	TT	GG	TT	TT	GG	GG	TT	GG	GG	GG	GG	GG	GG	GG	GG	GG	GG	GG	GG	GG	TT	TT	TT	GG	TT	GG	GG	GG	TT	TT	TT	GG	GG	TT	GG	GG	TT	TT	GG	TT	GG	GG	TT
416	s_16511_1-p874136	Bn-scaff_16511_1-p874136	10	C04	16418601	CC	CC	TT	CC	CC	TT	TT	CC	TT	TT	TT	TT	TT	TT	TT	TT	TT	TT	TT	TT	TT	CC	CC	CC	TT	CC	TT	TT	TT	CC	CC	CC	TT	TT	CC	TT	TT	CC	CC	TT	CC	TT	TT	CC
417	s_16511_1-p873787	Bn-scaff_16511_1-p873787	10	C04	16418899	CC	CC	--	CC	CC	TT	TT	CC	TT	TT	TT	TT	TT	TT	TT	TT	TT	TT	TT	TT	TT	CC	CC	CC	TT	CC	TT	TT	TT	CC	CC	CC	TT	TT	CC	TT	TT	CC	CC	TT	CC	TT	TT	CC
418	s_16511_1-p872816	Bn-scaff_16511_1-p872816	10	C04	16419921	TT	TT	GG	TT	TT	GG	GG	TT	GG	GG	GG	GG	GG	GG	GG	GG	GG	GG	GG	GG	GG	TT	TT	TT	GG	TT	GG	GG	GG	TT	TT	TT	GG	GG	TT	GG	GG	TT	TT	GG	TT	GG	GG	TT
419	s_16511_1-p860481	Bn-scaff_16511_1-p860481	10	C04	16433075	AA	AA	--	AA	AA	CC	CC	AA	CC	CC	CC	CC	CC	CC	CC	CC	CC	CC	CC	CC	CC	AA	AA	AA	CC	AA	CC	CC	CC	AA	AA	AA	CC	CC	AA	CC	CC	AA	AA	CC	AA	CC	CC	AA
420	s_16511_1-p859676	Bn-scaff_16511_1-p859676	10	C04	16433829	AA	AA	GG	AA	AA	GG	GG	AA	GG	GG	GG	GG	GG	GG	GG	GG	GG	GG	GG	GG	GG	AA	AA	AA	GG	AA	GG	GG	GG	AA	AA	AA	GG	GG	AA	GG	GG	AA	AA	GG	AA	GG	GG	AA
421	s_16511_1-p856828	Bn-scaff_16511_1-p856828	10	C04	16436681	AA	AA	GG	AA	AA	GG	GG	AA	GG	GG	GG	GG	GG	GG	GG	GG	GG	GG	GG	GG	GG	AA	AA	AA	GG	AA	GG	GG	GG	AA	AA	AA	GG	GG	AA	GG	GG	AA	AA	GG	AA	GG	GG	AA
422	s_16511_1-p855422	Bn-scaff_16511_1-p855422	10	C04	16438138	AA	AA	CC	AA	AA	CC	CC	AA	CC	CC	CC	CC	CC	CC	CC	CC	CC	CC	CC	CC	CC	AA	AA	AA	CC	AA	CC	CC	CC	AA	AA	AA	CC	CC	AA	CC	CC	AA	AA	CC	AA	CC	CC	AA
423	s_16511_1-p854981	Bn-scaff_16511_1-p854981	10	C04	16438579	TT	TT	CC	TT	TT	CC	CC	TT	CC	CC	CC	CC	CC	CC	CC	CC	CC	CC	CC	CC	CC	TT	TT	TT	CC	TT	CC	CC	CC	TT	--	TT	CC	CC	TT	CC	CC	TT	TT	CC	TT	CC	CC	TT
424	s_16511_1-p854762	Bn-scaff_16511_1-p854762	10	C04	16438747	AA	AA	CC	AA	AA	CC	CC	AA	CC	CC	CC	CC	CC	CC	CC	CC	CC	CC	CC	CC	CC	AA	AA	AA	CC	AA	CC	CC	CC	AA	AA	AA	CC	CC	AA	CC	CC	AA	AA	CC	AA	CC	CC	AA
425	s_16511_1-p854371	Bn-scaff_16511_1-p854371	10	C04	16439189	GG	GG	AA	GG	GG	AA	AA	GG	AA	AA	AA	AA	AA	AA	AA	AA	AA	AA	AA	AA	AA	GG	GG	GG	AA	GG	AA	AA	AA	GG	GG	GG	AA	AA	GG	AA	AA	GG	GG	AA	GG	AA	AA	GG
426	s_16511_1-p852569	Bn-scaff_16511_1-p852569	10	C04	16440940	GG	GG	AA	GG	GG	AA	AA	GG	AA	AA	AA	AA	AA	AA	AA	AA	AA	AA	AA	AA	AA	GG	GG	GG	AA	GG	AA	AA	AA	GG	GG	GG	AA	AA	GG	AA	AA	GG	GG	AA	GG	AA	AA	GG
427	s_16511_1-p852033	Bn-scaff_16511_1-p852033	10	C04	16441476	CC	CC	AA	CC	CC	AA	AA	CC	AA	AA	AA	AA	AA	AA	AA	AA	AA	AA	AA	AA	AA	CC	CC	CC	AA	CC	AA	AA	AA	CC	CC	CC	AA	AA	CC	AA	AA	CC	CC	AA	CC	AA	AA	CC
428	s_16511_1-p851291	Bn-scaff_16511_1-p851291	10	C04	16442267	GG	GG	AA	GG	GG	AA	AA	GG	AA	AA	AA	AA	AA	AA	AA	AA	AA	AA	AA	AA	AA	GG	GG	GG	AA	GG	AA	AA	AA	GG	GG	GG	AA	AA	GG	AA	AA	GG	GG	AA	GG	AA	AA	GG
429	s_16511_1-p851111	Bn-scaff_16511_1-p851111	10	C04	16442396	TT	TT	GG	TT	TT	GG	GG	TT	GG	GG	GG	GG	GG	GG	GG	GG	GG	GG	GG	GG	GG	TT	TT	TT	GG	TT	GG	GG	GG	TT	TT	TT	GG	GG	TT	GG	GG	TT	TT	GG	TT	GG	GG	TT
430	s_16511_1-p850252	Bn-scaff_16511_1-p850252	10	C04	16443306	TT	TT	CC	TT	TT	CC	CC	TT	CC	CC	CC	CC	CC	CC	CC	CC	CC	CC	CC	CC	CC	TT	TT	TT	CC	TT	CC	CC	CC	TT	TT	TT	CC	CC	TT	CC	CC	TT	TT	CC	TT	CC	CC	TT
431	s_16511_1-p850124	Bn-scaff_16511_1-p850124	10	C04	16443383	TT	TT	CC	TT	TT	CC	CC	TT	CC	CC	CC	CC	CC	CC	CC	CC	CC	CC	CC	CC	CC	TT	TT	TT	CC	TT	CC	CC	CC	TT	TT	TT	CC	CC	TT	CC	CC	TT	TT	CC	TT	CC	CC	TT
432	s_16511_1-p849664	Bn-scaff_16511_1-p849664	10	C04	16443894	GG	GG	--	GG	GG	TT	TT	GG	TT	TT	TT	TT	TT	TT	TT	TT	TT	TT	TT	TT	TT	GG	GG	GG	TT	GG	TT	TT	TT	GG	GG	GG	TT	TT	GG	TT	TT	GG	GG	TT	GG	TT	TT	GG
433	s_16511_1-p841284	Bn-scaff_16511_1-p841284	10	C04	16452149	AA	AA	--	AA	AA	GG	GG	AA	GG	GG	GG	GG	GG	GG	GG	GG	GG	GG	GG	GG	GG	AA	AA	AA	GG	AA	GG	GG	GG	AA	AA	AA	GG	GG	AA	GG	GG	AA	AA	GG	AA	GG	GG	AA
434	s_16511_1-p841163	Bn-scaff_16511_1-p841163	10	C04	16452270	CC	CC	TT	CC	CC	TT	TT	CC	TT	TT	TT	TT	TT	TT	TT	TT	TT	TT	TT	TT	TT	CC	CC	CC	TT	CC	TT	TT	TT	CC	CC	CC	TT	TT	CC	TT	TT	CC	CC	TT	CC	TT	TT	CC
435	s_16511_1-p840719	Bn-scaff_16511_1-p840719	10	C04	16452765	CC	CC	TT	CC	CC	TT	TT	CC	TT	TT	TT	TT	TT	TT	TT	TT	TT	TT	TT	TT	TT	CC	CC	CC	TT	CC	TT	TT	TT	CC	CC	CC	TT	TT	CC	TT	TT	CC	CC	TT	CC	TT	TT	CC
436	s_16511_1-p840631	Bn-scaff_16511_1-p840631	10	C04	16452853	AA	AA	--	AA	AA	GG	GG	AA	GG	GG	GG	GG	GG	GG	GG	GG	GG	GG	GG	GG	GG	AA	AA	AA	GG	AA	GG	GG	GG	AA	AA	AA	GG	GG	AA	GG	GG	AA	AA	GG	AA	GG	GG	AA
437	s_16511_1-p838399	Bn-scaff_16511_1-p838399	10	C04	16455033	GG	GG	AA	GG	GG	AA	AA	GG	AA	AA	AA	AA	AA	AA	AA	AA	AA	AA	AA	AA	AA	GG	GG	GG	AA	GG	AA	AA	AA	GG	GG	GG	AA	AA	GG	AA	AA	GG	GG	AA	GG	AA	AA	GG
438	s_16511_1-p837536	Bn-scaff_16511_1-p837536	10	C04	16455947	GG	GG	--	GG	GG	TT	TT	GG	TT	TT	TT	TT	TT	TT	TT	TT	TT	TT	TT	TT	TT	GG	GG	GG	TT	GG	TT	TT	TT	GG	GG	GG	TT	TT	GG	TT	TT	GG	GG	TT	GG	TT	TT	GG
439	s_16511_1-p837471	Bn-scaff_16511_1-p837471	10	C04	16455961	AA	AA	GG	AA	AA	GG	GG	AA	GG	GG	GG	GG	GG	GG	GG	GG	GG	GG	GG	GG	GG	AA	AA	AA	GG	AA	GG	GG	GG	AA	AA	AA	GG	GG	AA	GG	GG	AA	AA	GG	AA	GG	GG	AA
440	s_16511_1-p836849	Bn-scaff_16511_1-p836849	10	C04	16456634	AA	AA	CC	AA	AA	CC	CC	AA	CC	CC	CC	CC	CC	CC	CC	CC	CC	CC	CC	CC	CC	AA	AA	AA	CC	AA	CC	CC	CC	AA	AA	AA	CC	CC	AA	CC	CC	AA	AA	CC	AA	CC	CC	AA
441	s_16511_1-p836262	Bn-scaff_16511_1-p836262	10	C04	16457170	TT	TT	CC	TT	TT	CC	CC	TT	CC	CC	CC	CC	CC	CC	CC	CC	CC	CC	CC	CC	CC	TT	TT	TT	CC	TT	CC	CC	CC	TT	TT	TT	CC	CC	TT	CC	CC	TT	TT	CC	TT	CC	CC	TT
442	s_16511_1-p835008	Bn-scaff_16511_1-p835008	10	C04	16458420	TT	TT	CC	TT	TT	CC	CC	TT	CC	CC	CC	CC	CC	CC	CC	CC	CC	CC	CC	CC	CC	TT	TT	TT	CC	TT	CC	CC	CC	TT	TT	TT	CC	CC	TT	CC	CC	TT	TT	CC	TT	CC	CC	TT
443	s_16511_1-p834362	Bn-scaff_16511_1-p834362	10	C04	16459116	CC	CC	TT	CC	CC	TT	TT	CC	TT	TT	TT	TT	TT	TT	TT	TT	TT	TT	TT	TT	TT	CC	CC	CC	TT	CC	TT	TT	TT	CC	CC	CC	TT	TT	CC	TT	TT	CC	CC	TT	CC	TT	TT	CC
444	s_16511_1-p834305	Bn-scaff_16511_1-p834305	10	C04	16459122	GG	GG	--	GG	GG	TG	TG	GG	TG	TG	TG	TG	TG	TG	TG	TG	TG	TG	TG	TG	TG	GG	GG	GG	--	GG	TG	TG	TG	GG	GG	GG	TG	TG	GG	TG	TG	GG	GG	TG	GG	TG	TG	GG
445	s_16511_1-p832277	Bn-scaff_16511_1-p832277	10	C04	16461201	TC	TC	TT	TC	TC	TT	TT	TC	TT	TT	TT	TT	TT	TT	TT	TT	TT	TT	TT	TT	TT	TC	TC	TC	TT	TC	TT	TT	TT	TC	TC	TC	TT	TT	TC	TT	TT	TC	TC	TT	TC	TT	TT	TC
446	s_16511_1-p828240	Bn-scaff_16511_1-p828240	10	C04	16465238	CC	CC	--	CC	CC	TT	TT	CC	TT	TT	TT	TT	TT	TT	TT	TT	TT	TT	TT	TT	TT	CC	CC	CC	TT	CC	TT	TT	TT	CC	CC	CC	TT	TT	CC	TT	TT	CC	CC	TT	CC	TT	TT	CC
447	s_16511_1-p821715	Bn-scaff_16511_1-p821715	10	C04	16472733	TT	TT	CC	TT	TT	CC	CC	TT	CC	CC	CC	CC	CC	CC	CC	CC	CC	CC	CC	CC	CC	TT	TT	TT	CC	TT	CC	CC	CC	TT	TT	TT	CC	CC	TT	CC	CC	TT	TT	CC	TT	CC	CC	TT
448	s_16511_1-p820997	Bn-scaff_16511_1-p820997	10	C04	16473451	TT	TT	GG	TT	TT	GG	GG	TT	GG	GG	GG	GG	GG	GG	GG	GG	GG	GG	GG	GG	GG	TT	TT	TT	GG	TT	GG	GG	GG	TT	TT	TT	GG	GG	TT	GG	GG	TT	TT	GG	TT	GG	GG	TT
449	s_16511_1-p799698	Bn-scaff_16511_1-p799698	10	C04	16495030	AG	AG	--	AG	AG	GG	GG	AG	GG	GG	GG	GG	GG	GG	GG	GG	GG	GG	GG	GG	GG	AG	AG	AG	GG	AG	GG	GG	GG	AG	AG	AG	GG	GG	AG	GG	GG	AG	AG	GG	AG	GG	GG	AG
450	s_16511_1-p796774	Bn-scaff_16511_1-p796774	10	C04	16498504	AA	AA	CC	AA	AA	CC	CC	AA	CC	CC	CC	CC	CC	CC	CC	CC	CC	CC	CC	CC	CC	AA	AA	AA	CC	AA	CC	CC	CC	AA	AA	AA	CC	CC	AA	CC	CC	AA	AA	CC	AA	CC	CC	AA
451	s_16511_1-p796510	Bn-scaff_16511_1-p796510	10	C04	16498717	AA	AA	GG	AA	AA	GG	GG	AA	GG	GG	GG	GG	GG	GG	GG	GG	GG	GG	GG	GG	GG	AA	AA	AA	GG	AA	GG	GG	GG	AA	AA	AA	GG	GG	AA	GG	GG	AA	AA	GG	AA	GG	GG	AA
452	s_16511_1-p796251	Bn-scaff_16511_1-p796251	10	C04	16498977	TT	TT	CC	TT	TT	CC	CC	TT	CC	CC	CC	CC	CC	CC	CC	CC	CC	CC	CC	CC	CC	TT	TT	TT	CC	TT	CC	CC	CC	TT	TT	TT	CC	CC	TT	CC	CC	TT	TT	CC	TT	CC	CC	TT
453	s_16511_1-p795591	Bn-scaff_16511_1-p795591	10	C04	16499688	AA	AA	CC	AA	AA	CC	CC	AA	CC	CC	CC	CC	CC	CC	CC	CC	CC	CC	CC	CC	CC	AA	AA	AA	CC	AA	CC	CC	CC	AA	AA	AA	CC	CC	AA	CC	CC	AA	AA	CC	AA	CC	CC	AA
454	s_16511_1-p785341	Bn-scaff_16511_1-p785341	10	C04	16510152	GG	GG	TT	GG	GG	TT	TT	GG	TT	TT	TT	TT	TT	TT	TT	TT	TT	TT	TT	TT	TT	GG	GG	GG	TT	GG	TT	TT	TT	GG	GG	GG	TT	TT	GG	TT	TT	GG	GG	TT	GG	TT	TT	GG
455	s_16511_1-p765510	Bn-scaff_16511_1-p765510	10	C04	16535490	GG	GG	--	GG	GG	AA	AA	GG	AA	AA	AA	AA	AA	AA	AA	AA	AA	AA	AA	AA	AA	GG	GG	GG	AA	GG	AA	AA	AA	GG	GG	GG	AA	AA	GG	AA	AA	GG	GG	AA	GG	AA	AA	GG
456	s_16511_1-p732320	Bn-scaff_16511_1-p732320	10	C04	16574351	TT	TT	CC	TT	TT	CC	CC	TT	CC	CC	CC	CC	CC	CC	CC	CC	CC	CC	CC	CC	CC	TT	TT	TT	CC	TT	CC	CC	CC	TT	TT	TT	CC	CC	TT	CC	CC	TT	TT	CC	TT	CC	CC	TT
457	s_16511_1-p729125	Bn-scaff_16511_1-p729125	10	C04	16577536	TT	TT	GG	TT	TT	GG	GG	TT	GG	GG	GG	GG	GG	GG	GG	GG	GG	GG	GG	GG	GG	TT	TT	TT	GG	TT	GG	GG	GG	TT	TT	TT	GG	GG	TT	GG	GG	TT	TT	GG	TT	GG	GG	TT
458	s_16511_1-p722842	Bn-scaff_16511_1-p722842	10	C04	16584940	GG	GG	--	GG	GG	TT	TT	GG	TT	TT	TT	TT	TT	TT	TT	TT	TT	TT	TT	TT	TT	GG	GG	GG	TT	GG	TT	TT	TT	GG	GG	GG	TT	TT	GG	TT	TT	GG	GG	TT	GG	TT	TT	GG
459	s_16511_1-p722642	Bn-scaff_16511_1-p722642	10	C04	16585140	AA	AA	--	AA	AA	GG	GG	AA	GG	GG	GG	GG	GG	GG	GG	GG	GG	GG	GG	GG	GG	AA	AA	AA	GG	AA	GG	GG	GG	AA	AA	AA	GG	GG	AA	GG	GG	AA	AA	GG	AA	GG	GG	AA
460	s_16511_1-p722634	Bn-scaff_16511_1-p722634	10	C04	16585199	TT	TT	--	TT	TT	GG	GG	TT	GG	GG	GG	GG	GG	GG	GG	GG	GG	GG	GG	GG	GG	TT	TT	TT	GG	TT	GG	GG	GG	TT	TT	TT	GG	GG	TT	GG	GG	TT	TT	GG	TT	GG	GG	TT
461	s_16511_1-p722453	Bn-scaff_16511_1-p722453	10	C04	16585329	TC	TC	--	TC	TC	CC	CC	TC	CC	CC	CC	CC	CC	CC	CC	CC	CC	CC	CC	CC	CC	TC	TC	TC	CC	TC	CC	CC	CC	TC	TC	TC	CC	CC	TC	CC	CC	TC	TC	CC	TC	CC	CC	TC
462	s_16511_1-p722442	Bn-scaff_16511_1-p722442	10	C04	16585391	TT	TT	CC	TT	TT	CC	CC	TT	CC	CC	CC	CC	CC	CC	CC	CC	CC	CC	CC	CC	CC	TT	TT	TT	CC	TT	CC	CC	CC	TT	TT	TT	CC	CC	TT	CC	CC	TT	TT	CC	TT	CC	CC	TT
463	s_16511_1-p722191	Bn-scaff_16511_1-p722191	10	C04	16585642	AA	AA	--	AA	AA	CC	CC	AA	CC	CC	CC	CC	CC	CC	CC	CC	CC	CC	CC	CC	CC	AA	AA	AA	CC	AA	CC	CC	CC	AA	AA	AA	CC	CC	AA	CC	CC	AA	AA	CC	AA	CC	CC	AA
464	s_16511_1-p722134	Bn-scaff_16511_1-p722134	10	C04	16585699	CC	CC	TT	CC	CC	TT	TT	CC	TT	TT	TT	TT	TT	TT	TT	TT	TT	TT	TT	TT	TT	CC	CC	CC	TT	CC	TT	TT	TT	CC	CC	CC	TT	TT	CC	TT	TT	CC	CC	TT	CC	TT	TT	CC
465	s_16511_1-p721075	Bn-scaff_16511_1-p721075	10	C04	16586692	GG	GG	--	GG	GG	TT	TT	GG	TT	TT	TT	TT	TT	TT	TT	TT	TT	TT	TT	TT	TT	GG	GG	GG	TT	GG	TT	TT	TT	GG	GG	GG	TT	TT	GG	TT	TT	GG	GG	TT	GG	TT	TT	GG
466	s_16511_1-p719704	Bn-scaff_16511_1-p719704	10	C04	16588062	AA	AA	GG	AA	AA	GG	GG	AA	GG	GG	GG	GG	GG	GG	GG	GG	GG	GG	GG	GG	GG	AA	AA	AA	GG	AA	GG	GG	GG	AA	AA	AA	GG	GG	AA	GG	GG	AA	AA	GG	AA	GG	GG	AA
467	s_16511_1-p717330	Bn-scaff_16511_1-p717330	10	C04	16589457	AA	AA	GG	AA	AA	GG	GG	AA	GG	GG	GG	GG	GG	GG	GG	GG	GG	GG	GG	GG	GG	AA	AA	AA	GG	AA	GG	GG	GG	AA	AA	AA	GG	GG	AA	GG	GG	AA	AA	GG	AA	GG	GG	AA
468	s_16511_1-p715575	Bn-scaff_16511_1-p715575	10	C04	16591157	TT	TT	CC	TT	TT	CC	CC	TT	CC	CC	CC	CC	CC	CC	CC	CC	CC	CC	CC	CC	CC	TT	TT	TT	CC	TT	CC	CC	CC	TT	TT	TT	CC	CC	TT	CC	CC	TT	TT	CC	TT	CC	CC	TT
469	s_16511_1-p711537	Bn-scaff_16511_1-p711537	10	C04	16595196	CC	CC	--	CC	CC	TT	TT	CC	TT	TT	TT	TT	TT	TT	TT	TT	TT	TT	TT	TT	TT	CC	CC	CC	TT	CC	TT	TT	TT	CC	CC	CC	TT	TT	CC	TT	TT	CC	CC	TT	CC	TT	TT	CC
470	s_16511_1-p707879	Bn-scaff_16511_1-p707879	10	C04	16598897	CC	CC	TT	CC	CC	TT	TT	CC	TT	TT	TT	TT	TT	TT	TT	TT	TT	TT	TT	TT	TT	CC	CC	CC	TT	CC	TT	TT	TT	CC	CC	CC	TT	TT	CC	TT	TT	CC	CC	TT	CC	TT	TT	CC
471	s_16511_1-p707432	Bn-scaff_16511_1-p707432	10	C04	16599124	CC	CC	--	CC	CC	TT	TT	CC	TT	TT	TT	TT	TT	TT	TT	TT	TT	TT	TT	TT	TT	CC	CC	CC	TT	CC	TT	TT	TT	CC	CC	CC	TT	TT	CC	TT	TT	CC	CC	TT	CC	TT	TT	CC
472	s_16511_1-p707263	Bn-scaff_16511_1-p707263	10	C04	16599242	CC	CC	TT	CC	CC	TT	TT	CC	TT	TT	TT	TT	TT	TT	TT	TT	TT	TT	TT	TT	TT	CC	CC	CC	TT	CC	TT	TT	TT	CC	CC	CC	TT	TT	CC	TT	TT	CC	CC	TT	CC	TT	TT	CC
473	s_16511_1-p706876	Bn-scaff_16511_1-p706876	10	C04	16599629	AA	AA	CC	AA	AA	CC	CC	AA	CC	CC	CC	CC	CC	CC	CC	CC	CC	CC	CC	CC	CC	AA	AA	AA	CC	AA	CC	CC	CC	AA	AA	AA	CC	CC	AA	CC	CC	AA	AA	CC	AA	CC	CC	AA
474	s_16511_1-p706838	Bn-scaff_16511_1-p706838	10	C04	16599704	TT	TT	--	TT	TT	CC	CC	TT	CC	CC	CC	CC	CC	CC	CC	CC	CC	CC	CC	CC	CC	TT	TT	TT	CC	TT	CC	CC	CC	TT	TT	TT	CC	CC	TT	CC	CC	TT	TT	CC	TT	CC	CC	TT
475	s_16511_1-p706760	Bn-scaff_16511_1-p706760	10	C04	16599782	CC	CC	TT	CC	CC	TT	TT	CC	TT	TT	TT	TT	TT	TT	TT	TT	TT	TT	TT	TT	TT	CC	CC	CC	TT	CC	TT	TT	TT	CC	CC	CC	TT	TT	CC	TT	TT	CC	CC	TT	CC	TT	TT	CC
476	s_16511_1-p706573	Bn-scaff_16511_1-p706573	10	C04	16599918	TT	TT	CC	TT	TT	CC	CC	TT	CC	CC	CC	CC	CC	CC	CC	CC	CC	CC	CC	CC	CC	TT	TT	TT	CC	TT	CC	CC	CC	TT	TT	TT	CC	CC	TT	CC	CC	TT	TT	CC	TT	CC	CC	TT
477	s_16511_1-p705902	Bn-scaff_16511_1-p705902	10	C04	16600640	TT	TT	GG	TT	TT	GG	GG	TT	GG	GG	GG	GG	GG	GG	GG	GG	GG	GG	GG	GG	GG	--	TT	TT	GG	TT	GG	GG	GG	TT	--	TT	GG	GG	TT	GG	GG	TT	TT	GG	TT	GG	GG	TT
478	s_16511_1-p705591	Bn-scaff_16511_1-p705591	10	C04	16600951	TT	TT	CC	TT	TT	CC	CC	TT	CC	CC	CC	CC	CC	CC	CC	CC	CC	CC	CC	CC	CC	TT	TT	TT	CC	TT	CC	CC	CC	TT	TT	TT	CC	CC	TT	CC	CC	TT	TT	CC	TT	CC	CC	TT
479	s_16511_1-p705508	Bn-scaff_16511_1-p705508	10	C04	16600983	GG	GG	AA	GG	GG	AA	AA	GG	AA	AA	AA	AA	AA	AA	AA	AA	AA	AA	AA	AA	AA	GG	GG	GG	AA	GG	AA	AA	AA	GG	GG	GG	AA	AA	GG	AA	AA	GG	GG	AA	GG	AA	AA	GG
480	s_16511_1-p704558	Bn-scaff_16511_1-p704558	10	C04	16601933	TT	TT	GG	TT	TT	GG	GG	TT	GG	GG	GG	GG	GG	GG	GG	GG	GG	GG	GG	GG	GG	TT	TT	TT	GG	TT	GG	GG	GG	TT	TT	TT	GG	GG	TT	GG	GG	TT	TT	GG	TT	GG	GG	TT
481	s_16511_1-p704400	Bn-scaff_16511_1-p704400	10	C04	16602087	CC	CC	--	CC	CC	AA	AA	CC	AA	AA	AA	AA	AA	AA	AA	AA	AA	AA	AA	AA	AA	CC	CC	CC	AA	CC	AA	AA	AA	CC	CC	CC	AA	AA	CC	AA	AA	CC	CC	AA	CC	AA	AA	CC
482	s_16511_1-p703878	Bn-scaff_16511_1-p703878	10	C04	16602609	AA	AA	CC	AA	AA	CC	CC	AA	CC	CC	CC	CC	CC	CC	CC	CC	CC	CC	CC	CC	CC	AA	AA	AA	CC	AA	CC	CC	CC	AA	AA	AA	CC	CC	AA	CC	CC	AA	AA	CC	AA	CC	CC	AA
483	s_16511_1-p703856	Bn-scaff_16511_1-p703856	10	C04	16602682	AA	AA	--	AA	AA	CC	CC	AA	CC	CC	CC	CC	CC	CC	CC	CC	CC	CC	CC	CC	CC	AA	AA	AA	CC	AA	CC	CC	CC	AA	AA	AA	CC	CC	AA	CC	CC	AA	AA	CC	AA	CC	CC	AA
484	s_16511_1-p703161	Bn-scaff_16511_1-p703161	10	C04	16603326	GG	GG	TT	GG	GG	TT	TT	GG	TT	TT	TT	TT	TT	TT	TT	TT	TT	TT	TT	TT	TT	GG	GG	GG	TT	GG	TT	TT	TT	GG	GG	GG	TT	TT	GG	TT	TT	GG	GG	TT	GG	TT	TT	GG
485	s_16511_1-p699915	Bn-scaff_16511_1-p699915	10	C04	16606666	GG	GG	TG	GG	GG	TT	TT	GG	TT	TT	TT	TT	TT	TT	TT	TT	TT	TT	TT	TT	TT	GG	GG	GG	TT	GG	TT	TT	TT	GG	GG	GG	TT	TT	GG	TT	TT	GG	GG	TT	GG	TT	TT	GG
486	s_16511_1-p699853	Bn-scaff_16511_1-p699853	10	C04	16606677	AA	AA	GG	AA	AA	GG	GG	AA	GG	GG	GG	GG	GG	GG	GG	GG	GG	GG	GG	GG	GG	AA	AA	AA	GG	AA	GG	GG	GG	AA	AA	AA	GG	GG	AA	GG	GG	AA	AA	GG	AA	GG	GG	AA
487	s_16511_1-p699746	Bn-scaff_16511_1-p699746	10	C04	16606835	CC	CC	TT	CC	CC	TT	TT	CC	TT	TT	TT	TT	TT	TT	TT	TT	TT	TT	TT	TT	TT	CC	CC	CC	TT	CC	TT	TT	TT	CC	CC	CC	TT	TT	CC	TT	TT	CC	CC	TT	CC	TT	TT	CC
488	s_16511_1-p699488	Bn-scaff_16511_1-p699488	10	C04	16607042	GG	GG	--	GG	GG	AA	AA	GG	AA	AA	AA	AA	AA	AA	AA	AA	AA	AA	AA	AA	AA	GG	GG	GG	AA	GG	AA	AA	AA	GG	GG	GG	AA	AA	GG	AA	AA	GG	GG	AA	GG	AA	AA	GG
489	s_16511_1-p699062	Bn-scaff_16511_1-p699062	10	C04	16607468	TT	TT	--	TT	TT	GG	GG	TT	GG	GG	GG	GG	GG	GG	GG	GG	GG	GG	GG	GG	GG	TT	TT	TT	GG	TT	GG	GG	GG	TT	TT	TT	GG	GG	TT	GG	GG	TT	TT	GG	TT	GG	GG	TT
490	s_16511_1-p698816	Bn-scaff_16511_1-p698816	10	C04	16607765	AC	AC	CC	AC	AC	CC	CC	AC	CC	CC	CC	CC	CC	CC	CC	CC	CC	CC	CC	CC	CC	AC	AC	AC	CC	AC	CC	CC	CC	AC	AC	AC	CC	CC	AC	CC	CC	AC	AC	CC	AC	CC	CC	AC
491	s_16511_1-p698392	Bn-scaff_16511_1-p698392	10	C04	16608181	GG	GG	AA	GG	GG	AA	AA	GG	AA	AA	AA	AA	AA	AA	AA	AA	AA	AA	AA	AA	AA	GG	GG	GG	AA	GG	AA	AA	AA	GG	GG	GG	AA	AA	GG	AA	AA	GG	GG	AA	GG	AA	AA	GG
492	s_16511_1-p698193	Bn-scaff_16511_1-p698193	10	C04	16608329	GG	GG	AA	GG	GG	AA	AA	GG	AA	AA	AA	AA	AA	AA	AA	AA	AA	AA	AA	AA	AA	GG	GG	GG	AA	GG	AA	AA	AA	GG	GG	GG	AA	AA	GG	AA	AA	GG	GG	AA	GG	AA	AA	GG
493	s_16511_1-p697432	Bn-scaff_16511_1-p697432	10	C04	16609314	CC	CC	TT	CC	CC	TT	TT	CC	TT	TT	TT	TT	TT	TT	TT	TT	TT	TT	TT	TT	TT	CC	CC	CC	TT	CC	TT	TT	TT	CC	CC	CC	TT	TT	CC	TT	TT	CC	CC	TT	CC	TT	TT	CC
494	s_16511_1-p696958	Bn-scaff_16511_1-p696958	10	C04	16609788	GG	GG	TT	GG	GG	TT	TT	GG	TT	TT	TT	TT	TT	TT	TT	TT	TT	TT	TT	TT	TT	GG	GG	GG	TT	GG	TT	TT	TT	GG	GG	GG	TT	TT	GG	TT	TT	GG	GG	TT	GG	TT	TT	GG
495	s_16511_1-p696570	Bn-scaff_16511_1-p696570	10	C04	16610228	TT	TT	CC	TT	TT	CC	CC	TT	CC	CC	CC	CC	CC	CC	CC	CC	CC	CC	CC	CC	CC	TT	TT	TT	CC	TT	CC	CC	CC	TT	TT	TT	CC	CC	TT	CC	CC	TT	TT	CC	TT	CC	CC	TT
496	s_16511_1-p691888	Bn-scaff_16511_1-p691888	10	C04	16614644	CC	CC	--	CC	CC	TT	TT	CC	TT	TT	TT	TT	TT	TT	TT	TT	TT	TT	TT	TT	TT	CC	CC	CC	TT	CC	TT	TT	TT	CC	CC	CC	TT	TT	CC	TT	TT	CC	CC	TT	CC	TT	TT	CC
497	s_16511_1-p675653	Bn-scaff_16511_1-p675653	10	C04	16629820	CC	CC	--	CC	CC	TT	TT	CC	TT	TT	TT	TT	TT	TT	TT	TT	TT	TT	TT	TT	TT	CC	CC	CC	TT	CC	TT	TT	TT	CC	CC	CC	TT	TT	CC	TT	TT	CC	CC	TT	CC	TT	TT	CC
498	s_16511_1-p675556	Bn-scaff_16511_1-p675556	10	C04	16629968	AA	AA	GG	AA	AA	GG	GG	AA	GG	GG	GG	GG	GG	GG	GG	GG	GG	GG	GG	GG	GG	AA	AA	AA	GG	AA	GG	GG	GG	AA	AA	AA	GG	GG	AA	GG	GG	AA	AA	GG	AA	GG	GG	AA
499	s_16511_1-p675363	Bn-scaff_16511_1-p675363	10	C04	16630110	GG	GG	AA	GG	GG	AA	AA	GG	AA	AA	AA	AA	AA	AA	AA	AA	AA	AA	AA	AA	AA	GG	GG	GG	AA	GG	AA	AA	AA	GG	GG	GG	AA	AA	GG	AA	AA	GG	GG	AA	GG	AA	AA	GG
500	s_16511_1-p675135	Bn-scaff_16511_1-p675135	10	C04	16630338	CC	CC	--	CC	CC	TT	TT	CC	TT	TT	TT	TT	TT	TT	TT	TT	TT	TT	TT	TT	TT	CC	CC	CC	TT	CC	TT	TT	TT	CC	CC	CC	TT	TT	CC	TT	TT	CC	CC	TT	CC	TT	TT	CC
501	s_16511_1-p674971	Bn-scaff_16511_1-p674971	10	C04	16630553	TT	TT	CC	TT	TT	CC	CC	TT	CC	CC	CC	CC	CC	CC	CC	CC	CC	CC	CC	CC	CC	TT	TT	TT	CC	TT	CC	CC	CC	TT	TT	TT	CC	CC	TT	CC	CC	TT	TT	CC	TT	CC	CC	TT
502	s_16511_1-p674014	Bn-scaff_16511_1-p674014	10	C04	16631459	GG	GG	AA	GG	GG	AA	AA	GG	AA	AA	AA	AA	AA	AA	AA	AA	AA	AA	AA	AA	AA	GG	GG	GG	AA	GG	AA	AA	AA	GG	GG	GG	AA	AA	GG	AA	AA	GG	GG	AA	GG	AA	AA	GG
503	s_16511_1-p673738	Bn-scaff_16511_1-p673738	10	C04	16631735	TT	TT	CC	TT	TT	CC	CC	TT	CC	CC	CC	CC	CC	CC	CC	CC	CC	CC	CC	CC	CC	TT	TT	TT	CC	TT	CC	CC	CC	TT	TT	TT	CC	CC	TT	CC	CC	TT	TT	CC	TT	CC	CC	TT
504	s_16511_1-p673566	Bn-scaff_16511_1-p673566	10	C04	16631907	CC	CC	TT	CC	CC	TT	TT	CC	TT	TT	TT	TT	TT	TT	TT	TT	TT	TT	TT	TT	TT	CC	CC	CC	TT	CC	TT	TT	TT	CC	CC	CC	TT	TT	CC	TT	TT	CC	CC	TT	CC	TT	TT	CC
505	s_16511_1-p673424	Bn-scaff_16511_1-p673424	10	C04	16632049	AA	AA	GG	AA	AA	GG	GG	AA	GG	GG	GG	GG	GG	GG	GG	GG	GG	GG	GG	GG	GG	AA	AA	AA	GG	AA	GG	GG	GG	AA	AA	AA	GG	GG	AA	GG	GG	AA	AA	GG	AA	GG	GG	AA
506	s_16511_1-p673410	Bn-scaff_16511_1-p673410	10	C04	16632114	AA	AA	GG	AA	AA	GG	GG	AA	GG	GG	GG	GG	GG	GG	GG	GG	GG	GG	GG	GG	GG	AA	AA	AA	GG	AA	GG	GG	GG	AA	AA	AA	GG	GG	AA	GG	GG	AA	AA	GG	AA	GG	GG	AA
507	s_16511_1-p672960	Bn-scaff_16511_1-p672960	10	C04	16632513	CC	CC	TT	CC	CC	TT	TT	CC	TT	TT	TT	TT	TT	TT	TT	TT	TT	TT	TT	TT	TT	CC	CC	CC	TT	CC	TT	TT	TT	CC	CC	CC	TT	TT	CC	TT	TT	CC	CC	TT	CC	TT	TT	CC
508	s_16511_1-p670802	Bn-scaff_16511_1-p670802	10	C04	16634673	GG	GG	--	GG	GG	TT	TT	GG	TT	TT	TT	TT	TT	TT	TT	TT	TT	TT	TT	TT	TT	GG	GG	GG	TT	GG	TT	TT	TT	GG	GG	GG	TT	TT	GG	TT	TT	GG	GG	TT	GG	TT	TT	GG
509	s_16511_1-p666159	Bn-scaff_16511_1-p666159	10	C04	16639026	GG	GG	AA	GG	GG	AA	AA	GG	AA	AA	AA	AA	AA	AA	AA	AA	AA	AA	AA	AA	AA	GG	GG	GG	AA	GG	AA	AA	AA	GG	GG	GG	AA	AA	GG	AA	AA	GG	GG	AA	GG	AA	AA	GG
510	s_16511_1-p664237	Bn-scaff_16511_1-p664237	10	C04	16641011	CC	CC	TT	CC	CC	TT	TT	CC	TT	TT	TT	TT	TT	TT	TT	TT	TT	TT	TT	TT	TT	CC	CC	CC	TT	CC	TT	TT	TT	CC	CC	CC	TT	TT	CC	TT	TT	CC	CC	TT	CC	TT	TT	CC
511	s_16511_1-p658897	Bn-scaff_16511_1-p658897	10	C04	16650717	GG	GG	AA	GG	GG	AA	AA	GG	AA	AA	AA	AA	AA	AA	AA	AA	AA	AA	AA	AA	AA	GG	GG	GG	AA	GG	AA	AA	AA	GG	GG	GG	AA	AA	GG	AA	AA	GG	GG	AA	GG	AA	AA	GG
512	s_16511_1-p657917	Bn-scaff_16511_1-p657917	10	C04	16651698	GG	GG	--	GG	GG	TT	TT	GG	TT	TT	TT	TT	TT	TT	TT	TT	TT	TT	TT	TT	TT	GG	GG	GG	TT	GG	TT	TT	TT	GG	GG	GG	TT	TT	GG	TT	TT	GG	GG	TT	GG	TT	TT	GG
513	s_16511_1-p656974	Bn-scaff_16511_1-p656974	10	C04	16652590	CC	CC	AA	CC	CC	AA	AA	CC	AA	AA	AA	AA	AA	AA	AA	AA	AA	AA	AA	AA	AA	CC	CC	CC	AA	CC	AA	AA	AA	CC	CC	CC	AA	AA	CC	AA	AA	CC	CC	AA	CC	AA	AA	CC
514	s_16511_1-p656795	Bn-scaff_16511_1-p656795	10	C04	16652817	TT	TT	CC	TT	TT	CC	CC	TT	CC	CC	CC	CC	CC	CC	CC	CC	CC	CC	CC	CC	CC	TT	TT	TT	CC	TT	CC	CC	CC	TT	TT	TT	CC	CC	TT	CC	CC	TT	TT	CC	TT	CC	CC	TT
515	s_16511_1-p656501	Bn-scaff_16511_1-p656501	10	C04	16653110	GG	GG	TT	GG	GG	TT	TT	GG	TT	TT	TT	TT	TT	TT	TT	TT	TT	TT	TT	TT	TT	GG	GG	GG	TT	GG	TT	TT	TT	GG	GG	GG	TT	TT	GG	TT	TT	GG	GG	TT	GG	TT	TT	GG
516	s_16511_1-p655017	Bn-scaff_16511_1-p655017	10	C04	16654594	CC	CC	TT	CC	CC	TT	TT	CC	TT	TT	TT	TT	TT	TT	TT	TT	TT	TT	TT	TT	TT	CC	CC	CC	TT	CC	TT	TT	TT	CC	CC	CC	TT	TT	CC	TT	TT	CC	CC	TT	CC	TT	TT	CC
517	s_16511_1-p579867	Bn-scaff_16511_1-p579867	10	C04	16689383	TT	TT	CC	TT	TT	CC	CC	TT	CC	CC	CC	CC	CC	CC	CC	CC	CC	CC	CC	CC	CC	TT	TT	TT	CC	TT	CC	CC	CC	TT	TT	TT	CC	CC	TT	CC	CC	TT	TT	CC	TT	CC	CC	TT
518	s_16511_1-p579790	Bn-scaff_16511_1-p579790	10	C04	16689460	AA	AA	GG	AA	AA	GG	GG	AA	GG	GG	GG	GG	GG	GG	GG	GG	GG	GG	GG	GG	GG	AA	AA	AA	GG	AA	GG	GG	GG	AA	AA	AA	GG	GG	AA	GG	GG	AA	AA	GG	AA	GG	GG	AA
519	s_16511_1-p578815	Bn-scaff_16511_1-p578815	10	C04	16690384	GG	GG	AA	GG	GG	AA	AA	GG	AA	AA	AA	AA	AA	AA	AA	AA	AA	AA	AA	AA	AA	GG	GG	GG	AA	GG	AA	AA	AA	GG	GG	GG	AA	AA	GG	AA	AA	GG	GG	AA	GG	AA	AA	GG
520	s_16511_1-p578623	Bn-scaff_16511_1-p578623	10	C04	16690577	AA	AA	--	AA	AA	GG	GG	AA	GG	GG	GG	GG	GG	GG	GG	GG	GG	GG	GG	GG	GG	AA	AA	AA	GG	AA	GG	GG	GG	AA	AA	AA	GG	GG	AA	GG	GG	AA	AA	GG	AA	GG	GG	AA
521	s_16511_1-p578597	Bn-scaff_16511_1-p578597	10	C04	16690654	GG	GG	AA	GG	GG	AA	AA	GG	AA	AA	AA	AA	AA	AA	AA	AA	AA	AA	AA	AA	AA	GG	GG	GG	AA	GG	AA	AA	AA	GG	GG	GG	AA	AA	GG	AA	AA	GG	GG	AA	GG	AA	AA	GG
522	s_16511_1-p578434	Bn-scaff_16511_1-p578434	10	C04	16690766	CC	CC	AA	CC	CC	AA	AA	CC	AA	AA	AA	AA	AA	AA	AA	AA	AA	AA	AA	AA	AA	CC	CC	CC	AA	CC	AA	AA	AA	CC	CC	CC	AA	AA	CC	AA	AA	CC	CC	AA	CC	AA	AA	CC
523	s_16511_1-p576774	Bn-scaff_16511_1-p576774	10	C04	16692457	CC	CC	--	CC	CC	TT	TT	CC	TT	TT	TT	TT	TT	TT	TT	TT	TT	TT	TT	TT	TT	CC	CC	CC	TT	CC	TT	TT	TT	CC	CC	CC	TT	TT	CC	TT	TT	CC	CC	TT	CC	TT	TT	CC
524	s_16511_1-p574489	Bn-scaff_16511_1-p574489	10	C04	16694683	CC	CC	TT	CC	CC	TT	TT	CC	TT	TT	TT	TT	TT	TT	TT	TT	TT	TT	TT	TT	TT	CC	CC	CC	TT	CC	TT	TT	TT	CC	CC	CC	TT	TT	CC	TT	TT	CC	CC	TT	CC	TT	TT	CC
525	s_16511_1-p573831	Bn-scaff_16511_1-p573831	10	C04	16695256	CC	CC	TT	CC	CC	TT	TT	CC	TT	TT	TT	TT	TT	TT	TT	TT	TT	TT	TT	TT	TT	CC	CC	CC	TT	CC	TT	TT	TT	CC	CC	CC	TT	TT	CC	TT	TT	CC	CC	TT	CC	TT	TT	CC
526	s_16511_1-p553416	Bn-scaff_16511_1-p553416	10	C04	16714837	TT	TT	CC	TT	TT	CC	CC	TT	CC	CC	CC	CC	CC	CC	CC	CC	CC	CC	CC	CC	CC	TT	TT	TT	CC	TT	CC	CC	CC	TT	TT	TT	CC	CC	TT	CC	CC	TT	TT	CC	TT	CC	CC	TT
527	s_16511_1-p553384	Bn-scaff_16511_1-p553384	10	C04	16714920	CC	CC	--	CC	CC	TT	TT	CC	TT	TT	TT	TT	TT	TT	TT	TT	TT	TT	TT	TT	TT	CC	CC	CC	TT	CC	TT	TT	TT	CC	CC	CC	TT	TT	CC	TT	TT	CC	CC	TT	CC	TT	TT	CC
528	s_16511_1-p551625	Bn-scaff_16511_1-p551625	10	C04	16716730	TT	TT	--	TT	TT	CC	CC	TT	CC	CC	CC	CC	CC	CC	CC	CC	CC	CC	CC	CC	CC	TT	TT	TT	CC	TT	CC	CC	CC	TT	TT	TT	CC	CC	TT	CC	CC	TT	TT	CC	TT	CC	CC	TT
529	s_16511_1-p550592	Bn-scaff_16511_1-p550592	10	C04	16717762	CC	CC	--	CC	CC	TT	TT	CC	TT	TT	TT	TT	TT	TT	TT	TT	TT	TT	TT	TT	TT	CC	CC	CC	TT	CC	TT	TT	TT	CC	CC	CC	TT	TT	CC	TT	TT	CC	CC	TT	CC	TT	TT	CC
530	s_16511_1-p550531	Bn-scaff_16511_1-p550531	10	C04	16717772	TT	TT	CC	TT	TT	CC	CC	TT	CC	CC	CC	CC	CC	CC	CC	CC	CC	CC	CC	CC	CC	TT	TT	TT	CC	TT	CC	CC	CC	TT	TT	TT	CC	CC	TT	CC	CC	TT	TT	CC	TT	CC	CC	TT
531	s_16511_1-p550515	Bn-scaff_16511_1-p550515	10	C04	16717839	CC	CC	--	CC	CC	TT	TT	CC	TT	TT	TT	TT	TT	TT	TT	TT	TT	TT	TT	TT	TT	CC	CC	CC	TT	CC	TT	TT	TT	CC	CC	CC	TT	TT	CC	TT	TT	CC	CC	TT	CC	TT	TT	CC
532	s_16511_1-p545166	Bn-scaff_16511_1-p545166	10	C04	16723506	AA	AA	CC	AA	AA	CC	CC	AA	CC	CC	CC	CC	CC	CC	CC	CC	CC	CC	CC	CC	CC	AA	AA	AA	CC	AA	CC	CC	CC	AA	AA	AA	CC	CC	AA	CC	CC	AA	AA	CC	AA	CC	CC	AA
533	s_16511_1-p544835	Bn-scaff_16511_1-p544835	10	C04	16723839	GG	GG	TT	GG	GG	TT	TT	GG	TT	TT	TT	TT	TT	TT	TT	TT	TT	TT	TT	TT	TT	GG	GG	GG	TT	GG	TT	TT	TT	GG	GG	GG	TT	TT	GG	TT	TT	GG	GG	TT	GG	TT	TT	GG
534	s_16511_1-p542789	Bn-scaff_16511_1-p542789	10	NA	NA	TT	TT	CC	TT	TT	CC	CC	TT	CC	CC	CC	CC	CC	CC	CC	CC	CC	CC	CC	CC	CC	TT	TT	TT	CC	TT	CC	CC	CC	TT	TT	TT	CC	CC	TT	CC	CC	TT	TT	CC	TT	CC	CC	TT
535	s_16511_1-p542275	Bn-scaff_16511_1-p542275	10	C04	16727388	CC	CC	--	CC	CC	TT	TT	CC	TT	TT	TT	TT	TT	TT	TT	TT	TT	TT	TT	TT	TT	CC	CC	CC	TT	CC	TT	TT	TT	CC	CC	CC	TT	TT	CC	TT	TT	CC	CC	TT	CC	TT	TT	CC
536	s_16511_1-p541477	Bn-scaff_16511_1-p541477	10	C04	16728237	AA	AA	CC	AA	AA	CC	CC	AA	CC	CC	CC	CC	CC	CC	CC	CC	CC	CC	CC	CC	CC	AA	AA	AA	CC	AA	CC	CC	CC	AA	AA	AA	CC	CC	AA	CC	CC	AA	AA	CC	AA	CC	CC	AA
537	s_16511_1-p541223	Bn-scaff_16511_1-p541223	10	C04	16728491	CC	CC	TT	CC	CC	TT	TT	CC	TT	TT	TT	TT	TT	TT	TT	TT	TT	TT	TT	TT	TT	CC	CC	CC	TT	CC	TT	TT	TT	CC	CC	CC	TT	TT	CC	TT	TT	CC	CC	TT	CC	TT	TT	CC
538	s_16511_1-p540913	Bn-scaff_16511_1-p540913	10	C04	16728803	GG	GG	TT	GG	GG	TT	TT	GG	TT	TT	TT	TT	TT	TT	TT	TT	TT	TT	TT	TT	TT	GG	GG	GG	TT	GG	TT	TT	TT	GG	GG	GG	TT	TT	GG	TT	TT	GG	GG	TT	GG	TT	TT	GG
539	s_16511_1-p540695	Bn-scaff_16511_1-p540695	10	C04	16728971	CC	CC	TT	CC	CC	TT	TT	CC	TT	TT	TT	TT	TT	TT	TT	TT	TT	TT	TT	TT	TT	CC	CC	CC	TT	CC	TT	TT	TT	CC	CC	CC	TT	TT	CC	TT	TT	CC	CC	TT	CC	TT	TT	CC
540	s_16511_1-p540559	Bn-scaff_16511_1-p540559	10	C04	16729158	CC	CC	TT	CC	CC	TT	TT	CC	TT	TT	TT	TT	TT	TT	TT	TT	TT	TT	TT	TT	TT	CC	CC	CC	TT	CC	TT	TT	TT	CC	CC	CC	TT	TT	CC	TT	TT	CC	CC	TT	CC	TT	TT	CC
541	s_16511_1-p540146	Bn-scaff_16511_1-p540146	10	C04	16729520	AA	AA	CC	AA	AA	CC	CC	AA	CC	CC	CC	CC	CC	CC	CC	CC	CC	CC	CC	CC	CC	AA	AA	AA	CC	AA	CC	CC	CC	AA	AA	AA	CC	CC	AA	CC	CC	AA	AA	CC	AA	CC	CC	AA
542	s_16511_1-p539769	Bn-scaff_16511_1-p539769	10	C04	16729950	CC	CC	AA	CC	CC	AA	AA	CC	AA	AA	AA	AA	AA	AA	AA	AA	AA	AA	AA	AA	AA	CC	CC	CC	AA	CC	AA	AA	AA	CC	CC	CC	AA	AA	CC	AA	AA	CC	CC	AA	CC	AA	AA	CC
543	s_16511_1-p538486	Bn-scaff_16511_1-p538486	10	C04	16731240	CC	CC	TT	CC	CC	TT	TT	CC	TT	TT	TT	TT	TT	TT	TT	TT	TT	TT	TT	TT	TT	CC	CC	CC	TT	CC	TT	TT	TT	CC	CC	CC	TT	TT	CC	TT	TT	CC	CC	TT	CC	TT	TT	CC
544	s_16511_1-p535745	Bn-scaff_16511_1-p535745	10	C04	16733926	CC	CC	AA	CC	CC	AA	AA	CC	AA	AA	AA	AA	AA	AA	AA	AA	AA	AA	AA	AA	AA	CC	CC	CC	AA	CC	AA	AA	AA	CC	CC	CC	AA	AA	CC	AA	AA	CC	CC	AA	CC	AA	AA	CC
545	s_16511_1-p535501	Bn-scaff_16511_1-p535501	10	C04	16734221	TT	TT	CC	TT	TT	CC	CC	TT	CC	CC	CC	CC	CC	CC	CC	CC	CC	CC	CC	CC	CC	TT	TT	TT	CC	TT	CC	CC	CC	TT	TT	TT	CC	CC	TT	CC	CC	TT	TT	CC	TT	CC	CC	TT
546	s_16511_1-p535409	Bn-scaff_16511_1-p535409	10	C04	16734262	GG	GG	--	GG	GG	AA	AA	GG	AA	AA	AA	AA	AA	AA	AA	--	AA	AA	AA	AA	AA	GG	GG	GG	AA	GG	AA	AA	AA	GG	GG	GG	AA	AA	GG	AA	AA	GG	GG	AA	GG	AA	AA	GG
547	s_16511_1-p535392	Bn-scaff_16511_1-p535392	10	C04	16734330	GG	GG	AG	GG	GG	--	AG	GG	AG	AG	AG	AG	AG	AG	AG	--	AG	AG	AG	AG	--	GG	GG	GG	AG	GG	AG	AG	AG	GG	GG	GG	AG	AG	GG	AG	AG	GG	GG	AG	GG	AG	AG	GG
548	s_16511_1-p531310	Bn-scaff_16511_1-p531310	10	C04	16738885	GG	GG	--	GG	GG	AA	AA	GG	AA	AA	AA	AA	AA	AA	AA	AA	AA	AA	AA	AA	AA	GG	GG	GG	AA	GG	AA	AA	AA	GG	GG	GG	AA	AA	GG	AA	AA	GG	GG	AA	GG	AA	AA	GG
549	s_16511_1-p530313	Bn-scaff_16511_1-p530313	10	C04	16739883	TT	TT	GG	TT	TT	GG	GG	TT	GG	GG	GG	GG	GG	GG	GG	GG	GG	GG	GG	GG	GG	TT	TT	TT	GG	TT	GG	GG	GG	TT	TT	TT	GG	GG	TT	GG	GG	TT	TT	GG	TT	GG	GG	TT
550	s_16511_1-p529904	Bn-scaff_16511_1-p529904	10	C04	16740292	CC	CC	--	CC	CC	TC	TC	CC	TC	TC	TC	TC	--	TC	TC	TC	TC	TC	TC	TC	TC	CC	CC	CC	TC	CC	TC	TC	TC	CC	CC	CC	TC	TC	CC	TC	--	CC	CC	TC	CC	TC	TC	CC
551	s_16511_1-p346775	Bn-scaff_16511_1-p346775	10	NA	NA	AA	AA	GG	AA	AA	GG	GG	AA	GG	GG	GG	GG	GG	GG	GG	GG	GG	GG	GG	GG	GG	AA	AA	AA	GG	AA	GG	GG	GG	AA	AA	AA	GG	GG	AA	GG	GG	AA	AA	GG	AA	GG	GG	AA
552	s_16511_1-p346572	Bn-scaff_16511_1-p346572	10	C04	16914554	TT	TT	CC	TT	TT	CC	CC	TT	CC	CC	CC	CC	CC	CC	CC	CC	CC	CC	CC	CC	CC	TT	TT	TT	CC	TT	CC	CC	CC	TT	TT	TT	CC	CC	TT	CC	CC	TT	TT	CC	TT	CC	CC	TT
553	s_16511_1-p340474	Bn-scaff_16511_1-p340474	10	C04	16923235	GG	GG	AA	GG	GG	AA	AA	GG	AA	AA	AA	AA	AA	AA	AA	AA	AA	AA	AA	AA	AA	GG	GG	GG	AA	GG	AA	AA	AA	GG	GG	GG	AA	AA	GG	AA	AA	GG	GG	AA	GG	AA	AA	GG
554	s_16511_1-p336518	Bn-scaff_16511_1-p336518	10	NA	NA	CC	CC	TT	CC	CC	TT	TT	CC	TT	TT	TT	TT	TT	TT	TT	TT	TT	TT	TT	TT	TT	CC	CC	CC	TT	CC	TT	TT	TT	CC	CC	CC	TT	TT	CC	TT	TT	CC	CC	TT	CC	TT	TT	CC
555	s_16511_1-p336421	Bn-scaff_16511_1-p336421	10	C04	16927334	GG	GG	--	GG	GG	AA	AA	GG	AA	AA	AA	AA	AA	AA	AA	AA	AA	AA	AA	AA	AA	GG	GG	GG	AA	GG	AA	AA	AA	GG	GG	GG	AA	AA	GG	AA	AA	GG	GG	AA	GG	AA	AA	GG
556	s_16511_1-p336350	Bn-scaff_16511_1-p336350	10	NA	NA	CC	CC	TT	CC	CC	TT	TT	CC	TT	TT	TT	TT	TT	TT	TT	TT	TT	TT	TT	TT	TT	CC	CC	CC	TT	CC	TT	TT	TT	CC	CC	CC	TT	TT	CC	TT	TT	CC	CC	TT	CC	TT	TT	CC
557	s_16511_1-p336280	Bn-scaff_16511_1-p336280	10	C04	16927475	TT	TT	CC	TT	TT	CC	CC	TT	CC	CC	CC	CC	CC	CC	CC	CC	CC	CC	CC	CC	CC	TT	TT	TT	CC	TT	CC	CC	CC	TT	TT	TT	CC	CC	TT	CC	CC	TT	TT	CC	TT	CC	CC	TT
558	s_16511_1-p335336	Bn-scaff_16511_1-p335336	10	C04	16928357	AA	AA	GG	AA	AA	GG	GG	AA	GG	GG	GG	GG	GG	GG	GG	GG	GG	GG	GG	GG	GG	AA	AA	AA	GG	AA	GG	GG	GG	AA	AA	AA	GG	GG	AA	GG	GG	AA	AA	GG	AA	GG	GG	AA
559	s_16511_1-p328085	Bn-scaff_16511_1-p328085	10	C04	16936898	AA	AA	CC	AA	AA	CC	CC	AA	CC	CC	CC	CC	CC	CC	CC	CC	CC	CC	CC	CC	CC	AA	AA	AA	CC	AA	CC	CC	CC	AA	AA	AA	CC	CC	AA	CC	CC	AA	AA	CC	AA	CC	CC	AA
560	s_16511_1-p233694	Bn-scaff_16511_1-p233694	10	C04	17007754	TG	TG	GG	TG	TG	GG	GG	TG	GG	GG	GG	GG	GG	GG	GG	GG	GG	GG	GG	GG	GG	TG	TG	TG	GG	TG	GG	GG	GG	TG	TG	TG	GG	GG	TG	GG	GG	TG	TG	GG	TG	GG	GG	TG
561	s_16511_1-p110616	Bn-scaff_16511_1-p110616	10	C04	17039851	AA	AA	GG	AA	AA	GG	GG	AA	GG	GG	GG	GG	GG	GG	GG	GG	GG	GG	GG	GG	GG	AA	AA	AA	GG	AA	GG	GG	GG	AA	AA	AA	GG	GG	AA	GG	GG	AA	AA	GG	AA	GG	GG	AA
562	s_16511_1-p110059	Bn-scaff_16511_1-p110059	10	C04	17040411	CC	CC	TT	CC	CC	TT	TT	CC	TT	TT	TT	TT	TT	TT	TT	TT	TT	TT	TT	TT	TT	CC	CC	CC	TT	CC	TT	TT	TT	CC	CC	CC	TT	TT	CC	TT	TT	CC	CC	TT	CC	TT	TT	CC
563	s_16511_1-p109754	Bn-scaff_16511_1-p109754	10	C04	17040767	CC	CC	--	CC	CC	TT	TT	CC	TT	TT	TT	TT	TT	TT	TT	TT	TT	TT	TT	TT	TT	CC	CC	CC	TT	CC	TT	TT	TT	CC	CC	CC	TT	TT	CC	TT	TT	CC	CC	TT	CC	TT	TT	CC
564	s_16511_1-p108583	Bn-scaff_16511_1-p108583	10	C04	17041938	GG	GG	--	GG	GG	TT	TT	GG	TT	TT	TT	TT	TT	TT	TT	TT	TT	TT	TT	TT	TT	GG	GG	GG	TT	GG	TT	TT	TT	GG	GG	GG	TT	TT	GG	TT	TT	GG	GG	TT	GG	TT	TT	GG
565	s_16511_1-p108398	Bn-scaff_16511_1-p108398	10	C04	17042072	AA	AA	GG	AA	AA	GG	GG	AA	GG	GG	GG	GG	GG	GG	GG	GG	GG	GG	GG	GG	GG	AA	AA	AA	GG	AA	GG	GG	GG	AA	AA	AA	GG	GG	AA	GG	GG	AA	AA	GG	AA	GG	GG	AA
566	s_16511_1-p97495	Bn-scaff_16511_1-p97495	10	C04	17052499	AA	AA	GG	AA	AA	GG	GG	AA	GG	GG	GG	GG	GG	GG	GG	GG	GG	GG	GG	GG	GG	AA	AA	AA	GG	AA	GG	GG	GG	AA	AA	AA	GG	GG	AA	GG	GG	AA	AA	GG	AA	GG	GG	AA
567	s_16511_1-p97252	Bn-scaff_16511_1-p97252	10	C04	17052741	TT	TT	--	TT	TT	GG	GG	TT	GG	GG	GG	GG	GG	GG	GG	GG	GG	GG	GG	GG	GG	TT	TT	TT	GG	TT	GG	GG	GG	TT	TT	TT	GG	GG	TT	GG	GG	TT	TT	GG	TT	GG	GG	TT
568	s_16511_1-p89193	Bn-scaff_16511_1-p89193	10	C04	17070286	AA	AA	GG	AA	AA	GG	GG	AA	GG	GG	GG	GG	GG	GG	GG	GG	GG	GG	GG	GG	GG	AA	AA	AA	GG	AA	GG	GG	GG	AA	AA	AA	GG	GG	AA	GG	GG	AA	AA	GG	AA	GG	GG	AA
569	s_16511_1-p84994	Bn-scaff_16511_1-p84994	10	C04	17074583	GG	GG	--	GG	GG	TT	TT	GG	TT	TT	TT	TT	TT	TT	TT	TT	TT	TT	TT	TT	TT	GG	GG	GG	TT	GG	TT	TT	TT	GG	GG	GG	TT	TT	GG	TT	TT	GG	GG	TT	GG	TT	TT	GG
570	s_16511_1-p83882	Bn-scaff_16511_1-p83882	10	C04	17075647	CC	CC	AA	CC	CC	AA	AA	CC	AA	AA	AA	AA	AA	AA	AA	AA	AA	AA	AA	AA	AA	CC	CC	CC	AA	CC	AA	AA	AA	CC	CC	CC	AA	AA	CC	AA	AA	CC	CC	AA	CC	AA	AA	CC
571	s_16511_1-p82413	Bn-scaff_16511_1-p82413	10	C04	17076467	TT	TT	GG	TT	TT	GG	GG	TT	GG	GG	GG	GG	GG	GG	GG	GG	GG	GG	GG	GG	GG	TT	TT	TT	GG	TT	GG	GG	GG	TT	TT	TT	GG	GG	TT	GG	GG	TT	TT	GG	TT	GG	GG	TT
572	s_16511_1-p81820	Bn-scaff_16511_1-p81820	10	C04	17077060	AA	AA	GG	AA	AA	GG	GG	AA	GG	GG	GG	GG	GG	GG	GG	GG	GG	GG	GG	GG	GG	AA	AA	AA	GG	AA	GG	GG	GG	AA	AA	AA	GG	GG	AA	GG	GG	AA	AA	GG	AA	GG	GG	AA
573	s_16511_1-p46534	Bn-scaff_16511_1-p46534	10	C04	17083621	AA	AA	GG	AA	AA	GG	GG	AA	GG	GG	GG	GG	GG	GG	GG	GG	GG	GG	GG	GG	GG	AA	AA	AA	GG	AA	GG	GG	GG	AA	AA	AA	GG	GG	AA	GG	GG	AA	AA	GG	AA	GG	GG	AA
574	s_16511_1-p42443	Bn-scaff_16511_1-p42443	10	C04	17087772	AG	AG	GG	AG	AG	GG	GG	AG	GG	GG	GG	GG	GG	GG	GG	GG	GG	GG	GG	GG	--	AG	AG	AG	GG	AG	GG	GG	GG	AG	AG	AG	GG	GG	AG	GG	GG	AG	AG	GG	AG	GG	GG	AG
575	s_16511_1-p39827	Bn-scaff_16511_1-p39827	10	C04	17090333	TT	TT	CC	TT	TT	CC	CC	TT	CC	CC	CC	CC	CC	CC	CC	CC	CC	CC	CC	CC	CC	TT	TT	TT	CC	TT	CC	CC	CC	TT	TT	TT	CC	CC	TT	CC	CC	TT	TT	CC	TT	CC	CC	TT
576	s_16511_1-p23472	Bn-scaff_16511_1-p23472	10	NA	NA	CC	CC	--	CC	CC	TT	TT	CC	TT	TT	TT	TT	TT	TT	TT	TT	TT	TT	TT	TT	TT	CC	CC	CC	TT	CC	TT	TT	TT	CC	CC	CC	TT	TT	CC	TT	TT	CC	CC	TT	CC	TT	TT	CC
577	s_16511_1-p18194	Bn-scaff_16511_1-p18194	10	C04	17114468	AA	AA	GG	AA	AA	GG	GG	AA	GG	GG	GG	GG	GG	GG	GG	GG	GG	GG	GG	GG	GG	AA	AA	AA	GG	AA	GG	GG	GG	AA	AA	AA	GG	GG	AA	GG	GG	AA	AA	GG	AA	GG	GG	AA
578	s_16511_1-p6787	Bn-scaff_16511_1-p6787	10	C04	17125738	TT	TT	GG	TT	TT	GG	GG	TT	GG	GG	GG	GG	GG	GG	GG	GG	GG	GG	GG	GG	GG	TT	TT	TT	GG	TT	GG	GG	GG	TT	TT	TT	GG	GG	TT	GG	GG	TT	TT	GG	TT	GG	GG	TT
579	s_15809_1-p94915	Bn-scaff_15809_1-p94915	10	C04	17132748	AA	AA	GG	AA	AA	GG	GG	AA	GG	GG	GG	GG	GG	GG	GG	GG	GG	GG	GG	GG	GG	AA	AA	AA	GG	AA	GG	GG	GG	AA	AA	AA	GG	GG	AA	GG	GG	AA	AA	GG	AA	GG	GG	AA
580	s_15809_1-p97289	Bn-scaff_15809_1-p97289	10	C04	17135089	TT	TT	GG	TT	TT	GG	GG	TT	GG	GG	GG	GG	GG	GG	GG	GG	GG	GG	GG	GG	GG	TT	TT	TT	GG	TT	GG	GG	GG	TT	TT	TT	GG	GG	TT	GG	GG	TT	TT	GG	TT	GG	GG	TT
581	s_15809_1-p109230	Bn-scaff_15809_1-p109230	10	C04	17144486	TT	TT	CC	TT	TT	CC	CC	TT	CC	CC	CC	CC	CC	CC	CC	CC	CC	CC	CC	CC	CC	TT	TT	TT	CC	TT	CC	CC	CC	TT	TT	TT	CC	CC	TT	CC	CC	TT	TT	CC	TT	CC	CC	TT
582	s_15809_1-p110149	Bn-scaff_15809_1-p110149	10	C04	17145374	GG	GG	--	GG	GG	TT	TT	GG	TT	TT	TT	TT	TT	TT	TT	TT	TT	TT	TT	TT	TT	GG	GG	GG	TT	GG	TT	TT	TT	GG	GG	GG	TT	TT	GG	TT	TT	GG	GG	TT	GG	TT	TT	GG
583	s_15809_1-p159283	Bn-scaff_15809_1-p159283	10	C04	17200463	CC	CC	AA	CC	CC	AA	AA	CC	AA	AA	AA	AA	AA	AA	AA	AA	AA	AA	AA	AA	AA	CC	CC	CC	AA	CC	AA	AA	AA	CC	CC	CC	AA	AA	CC	AA	AA	CC	CC	AA	CC	AA	AA	CC
584	s_15809_1-p159352	Bn-scaff_15809_1-p159352	10	C04	17200532	TT	TT	--	TT	TT	CC	CC	TT	CC	CC	CC	CC	CC	CC	CC	CC	CC	CC	CC	CC	CC	TT	TT	TT	CC	TT	CC	CC	CC	TT	TT	TT	CC	CC	TT	CC	CC	TT	TT	CC	TT	CC	CC	TT
585	s_15809_1-p159807	Bn-scaff_15809_1-p159807	10	C04	17200990	TT	TT	CC	TT	TT	CC	CC	TT	CC	CC	CC	CC	CC	CC	CC	CC	CC	CC	CC	CC	CC	TT	TT	TT	CC	TT	CC	CC	CC	TT	TT	TT	CC	CC	TT	CC	CC	TT	TT	CC	TT	CC	CC	TT
586	s_15809_1-p159868	Bn-scaff_15809_1-p159868	10	C04	17201000	GG	GG	--	GG	GG	TT	TT	GG	TT	TT	TT	TT	TT	TT	TT	TT	TT	TT	TT	TT	TT	GG	GG	GG	TT	GG	TT	TT	TT	GG	GG	GG	TT	TT	GG	TT	TT	GG	GG	TT	GG	TT	TT	GG
587	s_15809_1-p160191	Bn-scaff_15809_1-p160191	10	C04	17201374	CC	CC	--	CC	CC	TT	TT	CC	TT	TT	TT	TT	TT	TT	TT	TT	TT	TT	TT	TT	TT	CC	CC	CC	TT	CC	TT	TT	TT	CC	CC	CC	TT	TT	CC	TT	TT	CC	CC	TT	CC	TT	TT	CC
588	s_15809_1-p160958	Bn-scaff_15809_1-p160958	10	C04	17202089	CC	CC	--	CC	CC	TT	TT	CC	TT	TT	TT	TT	TT	TT	TT	TT	TT	TT	TT	TT	TT	CC	CC	CC	TT	CC	TT	TT	TT	CC	CC	CC	TT	TT	CC	TT	TT	CC	CC	TT	CC	TT	TT	CC
589	s_15809_1-p172116	Bn-scaff_15809_1-p172116	10	C04	17225782	AA	AA	GG	AA	AA	GG	GG	AA	GG	GG	GG	GG	GG	GG	GG	GG	GG	GG	GG	GG	GG	AA	AA	AA	GG	AA	GG	GG	GG	AA	AA	AA	GG	GG	AA	GG	GG	AA	AA	GG	AA	GG	GG	AA
590	s_15809_1-p172420	Bn-scaff_15809_1-p172420	10	C04	17226086	CC	CC	--	CC	CC	TT	TT	CC	TT	TT	TT	TT	TT	TT	TT	TT	TT	TT	TT	TT	TT	CC	CC	CC	TT	CC	TT	TT	TT	CC	CC	CC	TT	TT	CC	TT	TT	CC	CC	TT	CC	TT	TT	CC
591	s_15809_1-p172773	Bn-scaff_15809_1-p172773	10	C04	17226439	GG	GG	AA	GG	GG	AA	AA	GG	AA	AA	AA	AA	AA	AA	AA	AA	AA	AA	AA	AA	AA	GG	GG	GG	AA	GG	AA	AA	AA	GG	GG	GG	AA	AA	GG	AA	AA	GG	GG	AA	GG	AA	AA	GG
592	s_15809_1-p172832	Bn-scaff_15809_1-p172832	10	C04	17226548	GG	GG	--	GG	GG	TT	TT	GG	TT	TT	TT	TT	TT	TT	TT	TT	TT	TT	TT	TT	TT	GG	GG	GG	TT	GG	TT	TT	TT	GG	GG	GG	TT	TT	GG	TT	TT	GG	GG	TT	GG	TT	TT	GG
593	s_15809_1-p209065	Bn-scaff_15809_1-p209065	10	C04	17268227	GG	GG	--	GG	GG	AA	AA	GG	AA	AA	AA	AA	AA	AA	AA	AA	AA	AA	AA	AA	AA	GG	GG	GG	AA	GG	AA	AA	AA	GG	GG	GG	AA	AA	GG	AA	AA	GG	GG	AA	GG	AA	AA	GG
594	s_15809_1-p210361	Bn-scaff_15809_1-p210361	10	C04	17269521	CC	CC	TT	CC	CC	TT	TT	CC	TT	TT	TT	TT	TT	TT	TT	TT	TT	TT	TT	TT	TT	CC	CC	CC	TT	CC	TT	TT	TT	CC	CC	CC	TT	TT	CC	TT	TT	CC	CC	TT	CC	TT	TT	CC
595	s_15809_1-p210417	Bn-scaff_15809_1-p210417	10	C04	17269526	GG	GG	AA	GG	GG	AA	AA	GG	AA	AA	AA	AA	AA	AA	AA	AA	AA	AA	AA	AA	AA	GG	GG	GG	AA	GG	AA	AA	AA	GG	GG	GG	AA	AA	GG	AA	AA	GG	GG	AA	GG	AA	AA	GG
596	s_15809_1-p214708	Bn-scaff_15809_1-p214708	10	C04	17273839	AA	AA	--	AA	AA	CC	CC	AA	CC	CC	CC	CC	CC	CC	CC	CC	CC	CC	CC	CC	CC	AA	AA	AA	CC	AA	CC	CC	CC	AA	AA	AA	CC	CC	AA	CC	CC	AA	AA	CC	AA	CC	CC	AA
597	s_15809_1-p216193	Bn-scaff_15809_1-p216193	10	C04	17290561	GG	GG	--	GG	GG	AA	AA	GG	AA	AA	AA	AA	AA	AA	AA	AA	AA	AA	AA	AA	AA	GG	GG	GG	AA	GG	AA	AA	AA	GG	GG	GG	AA	AA	GG	AA	AA	GG	GG	AA	GG	AA	AA	GG
598	s_15809_1-p223300	Bn-scaff_15809_1-p223300	10	C04	17293877	CC	CC	--	CC	CC	TT	TT	CC	TT	TT	TT	TT	TT	TT	TT	TT	TT	TT	TT	TT	TT	CC	CC	CC	TT	CC	TT	TT	TT	CC	CC	CC	TT	TT	CC	TT	TT	CC	CC	TT	CC	TT	TT	CC
599	s_28498_1-p12170	Bn-scaff_28498_1-p12170	10	C04	17448508	TT	TT	GG	TT	TT	GG	GG	TT	GG	GG	GG	GG	GG	GG	GG	GG	GG	GG	GG	GG	GG	TT	TT	TT	GG	TT	GG	GG	GG	TT	TT	TT	GG	GG	TT	GG	GG	TT	TT	GG	TT	GG	GG	TT
600	s_28498_1-p25877	Bn-scaff_28498_1-p25877	10	C04	17463838	AA	AA	CC	AA	AA	CC	CC	AA	CC	CC	CC	CC	CC	CC	CC	CC	CC	CC	CC	CC	CC	AA	AA	AA	CC	AA	CC	CC	CC	AA	AA	AA	CC	CC	AA	CC	CC	AA	AA	CC	AA	CC	CC	AA
601	s_28498_1-p91470	Bn-scaff_28498_1-p91470	10	C04	17624359	CC	CC	AA	CC	CC	AA	AA	CC	AA	AA	AA	AA	AA	AA	AA	AA	AA	AA	AA	AA	AA	CC	CC	CC	AA	CC	AA	AA	AA	CC	CC	CC	AA	AA	CC	AA	AA	CC	CC	AA	CC	AA	AA	CC
602	s_28498_1-p165263	Bn-scaff_28498_1-p165263	10	C04	17633790	CC	CC	TT	CC	CC	TT	TT	CC	TT	TT	TT	TT	TT	TT	TT	TT	TT	TT	TT	TT	TT	CC	CC	CC	TT	CC	TT	TT	TT	CC	CC	CC	TT	TT	CC	TT	TT	CC	CC	TT	CC	TT	TT	CC
603	s_28498_1-p165148	Bn-scaff_28498_1-p165148	10	C04	17633905	CC	CC	TT	CC	CC	TT	TT	CC	TT	TT	TT	TT	TT	TT	TT	TT	TT	TT	TT	TT	TT	CC	CC	CC	TT	CC	TT	TT	TT	CC	CC	CC	TT	TT	CC	TT	TT	CC	CC	TT	CC	TT	TT	CC
604	s_28498_1-p165023	Bn-scaff_28498_1-p165023	10	C04	17634079	CC	CC	--	CC	CC	TT	TT	CC	TT	TT	TT	TT	TT	TT	TT	TT	TT	TT	TT	TT	TT	CC	CC	CC	TT	CC	TT	TT	TT	CC	CC	CC	TT	TT	CC	TT	TT	CC	CC	TT	CC	TT	TT	CC
605	s_28498_1-p164307	Bn-scaff_28498_1-p164307	10	C04	17634750	GG	GG	--	GG	GG	TT	TT	GG	TT	TT	TT	TT	TT	TT	TT	TT	TT	TT	TT	TT	TT	GG	GG	GG	TT	GG	TT	TT	TT	GG	GG	GG	TT	TT	GG	TT	TT	GG	GG	TT	GG	TT	TT	GG
606	s_28498_1-p164284	Bn-scaff_28498_1-p164284	10	C04	17634824	AA	AA	GG	AA	AA	GG	GG	AA	GG	GG	GG	GG	GG	GG	GG	GG	GG	GG	GG	GG	GG	AA	AA	AA	GG	AA	GG	GG	GG	AA	AA	AA	GG	GG	AA	GG	GG	AA	AA	GG	AA	GG	GG	AA
607	s_28498_1-p163884	Bn-scaff_28498_1-p163884	10	C04	17635174	TT	TT	CC	TT	TT	CC	CC	TT	CC	CC	CC	CC	CC	CC	CC	CC	CC	CC	CC	CC	CC	TT	TT	TT	CC	TT	CC	CC	CC	TT	TT	TT	CC	CC	TT	CC	CC	TT	TT	CC	TT	CC	CC	TT
608	s_28498_1-p163802	Bn-scaff_28498_1-p163802	10	C04	17635307	TT	TT	CC	TT	TT	CC	CC	TT	CC	CC	CC	CC	CC	CC	CC	CC	CC	CC	CC	CC	CC	TT	TT	TT	CC	TT	CC	CC	CC	TT	TT	TT	CC	CC	TT	CC	CC	TT	TT	CC	TT	CC	CC	TT
609	s_28498_1-p163192	Bn-scaff_28498_1-p163192	10	C04	17635917	TT	TT	CC	TT	TT	CC	CC	TT	CC	CC	CC	CC	CC	CC	CC	CC	CC	CC	CC	CC	CC	TT	TT	TT	CC	TT	CC	CC	CC	TT	TT	TT	CC	CC	TT	CC	CC	TT	TT	CC	TT	CC	CC	TT
610	s_28498_1-p163126	Bn-scaff_28498_1-p163126	10	C04	17635932	GG	GG	--	GG	GG	AA	AA	GG	AA	AA	AA	AA	AA	AA	AA	AA	AA	AA	AA	AA	AA	GG	GG	GG	AA	GG	AA	AA	AA	GG	GG	GG	AA	AA	GG	AA	AA	GG	GG	AA	GG	AA	AA	GG
611	s_28498_1-p160172	Bn-scaff_28498_1-p160172	10	C04	17639417	CC	CC	--	CC	CC	TT	TT	CC	TT	TT	TT	TT	TT	TT	TT	TT	TT	TT	TT	TT	TT	CC	CC	CC	TT	CC	TT	TT	TT	CC	CC	CC	TT	TT	CC	TT	TT	CC	CC	TT	CC	TT	TT	CC
612	s_28498_1-p159681	Bn-scaff_28498_1-p159681	10	C04	17639836	AA	AA	--	AA	AA	CC	CC	AA	CC	CC	CC	CC	CC	CC	CC	CC	CC	CC	CC	CC	CC	AA	AA	AA	CC	AA	CC	CC	CC	AA	AA	AA	CC	CC	AA	CC	CC	AA	AA	CC	AA	CC	CC	AA
613	s_28498_1-p172641	Bn-scaff_28498_1-p172641	10	C04	17640467	GG	GG	--	GG	GG	AA	AA	GG	AA	AA	AA	AA	AA	AA	AA	AA	AA	AA	AA	AA	AA	GG	GG	GG	AA	GG	AA	AA	AA	GG	GG	GG	AA	AA	GG	AA	AA	GG	GG	AA	GG	AA	AA	GG
614	s_28498_1-p190373	Bn-scaff_28498_1-p190373	10	C04	17644185	TC	TC	CC	TC	TC	CC	CC	TC	CC	CC	CC	CC	CC	CC	CC	CC	CC	CC	CC	CC	CC	TC	TC	TC	CC	TC	CC	CC	CC	TC	TC	TC	CC	CC	TC	CC	CC	TC	TC	CC	TC	CC	CC	TC
615	s_28498_1-p193995	Bn-scaff_28498_1-p193995	10	C04	17647868	CC	CC	AA	CC	CC	AA	AA	CC	AA	AA	AA	AA	AA	AA	AA	AA	AA	AA	AA	AA	AA	CC	CC	CC	AA	CC	AA	AA	AA	CC	CC	CC	AA	AA	CC	AA	AA	CC	CC	AA	CC	AA	AA	CC
616	s_28498_1-p195986	Bn-scaff_28498_1-p195986	10	C04	17649840	TT	TT	CC	TT	TT	CC	CC	TT	CC	CC	CC	CC	CC	CC	CC	CC	CC	CC	CC	CC	CC	TT	TT	TT	CC	TT	CC	CC	CC	TT	TT	TT	CC	CC	TT	CC	CC	TT	TT	CC	TT	CC	CC	TT
617	s_28498_1-p196072	Bn-scaff_28498_1-p196072	10	C04	17649977	CC	CC	AA	CC	CC	AA	AA	CC	AA	AA	AA	AA	AA	AA	AA	AA	AA	AA	AA	AA	AA	CC	CC	CC	AA	CC	AA	AA	AA	CC	CC	CC	AA	AA	CC	AA	AA	CC	CC	AA	CC	AA	AA	CC
618	s_28498_1-p196499	Bn-scaff_28498_1-p196499	10	C04	17650404	GG	GG	--	GG	GG	AA	AA	GG	AA	AA	AA	AA	AA	AA	AA	AA	AA	AA	AA	AA	AA	GG	GG	GG	AA	GG	AA	AA	AA	GG	GG	GG	AA	AA	GG	AA	AA	GG	GG	AA	GG	AA	AA	GG
619	s_28498_1-p197378	Bn-scaff_28498_1-p197378	10	C04	17651383	AA	AA	GG	AA	AA	GG	GG	AA	GG	GG	GG	GG	GG	GG	GG	GG	GG	GG	GG	GG	GG	AA	AA	AA	GG	AA	GG	GG	GG	AA	AA	AA	GG	GG	AA	GG	GG	AA	AA	GG	AA	GG	GG	AA
620	s_28498_1-p216236	Bn-scaff_28498_1-p216236	10	C04	17669406	TT	TT	CC	TT	TT	CC	CC	TT	CC	CC	CC	CC	CC	CC	CC	CC	CC	CC	CC	CC	CC	TT	TT	TT	CC	TT	CC	CC	CC	TT	TT	TT	CC	CC	TT	CC	CC	TT	TT	CC	TT	CC	CC	TT
621	s_28498_1-p216348	Bn-scaff_28498_1-p216348	10	C04	17669518	CC	CC	TT	CC	CC	TT	TT	CC	TT	TT	TT	TT	TT	TT	TT	TT	TT	TT	TT	TT	TT	CC	CC	CC	TT	CC	TT	TT	TT	CC	CC	CC	TT	TT	CC	TT	TT	CC	CC	TT	CC	TT	TT	CC
622	s_28498_1-p216350	Bn-scaff_28498_1-p216350	10	C04	17669571	CC	CC	TT	CC	CC	TT	TT	CC	TT	TT	TT	TT	TT	TT	TT	TT	TT	TT	TT	TT	TT	CC	CC	CC	TT	CC	TT	TT	TT	CC	CC	CC	TT	TT	CC	TT	TT	CC	CC	TT	CC	TT	TT	CC
623	s_28498_1-p217694	Bn-scaff_28498_1-p217694	10	C04	17670915	GG	GG	--	GG	GG	AA	AA	GG	AA	AA	AA	AA	AA	AA	AA	AA	AA	AA	AA	AA	AA	GG	GG	GG	AA	GG	AA	AA	AA	GG	GG	GG	AA	AA	GG	AA	AA	GG	GG	AA	GG	AA	AA	GG
624	s_28498_1-p218261	Bn-scaff_28498_1-p218261	10	C04	17671480	CC	CC	--	CC	CC	TT	TT	CC	TT	TT	TT	TT	TT	TT	TT	TT	TT	TT	TT	TT	TT	CC	CC	CC	TT	CC	TT	TT	TT	CC	CC	CC	TT	TT	CC	TT	TT	CC	CC	TT	CC	TT	TT	CC
625	s_28498_1-p218332	Bn-scaff_28498_1-p218332	10	NA	NA	GG	GG	--	GG	GG	AA	AA	GG	AA	AA	AA	AA	AA	AA	AA	AA	AA	AA	AA	AA	AA	GG	GG	GG	AA	GG	AA	AA	AA	GG	GG	GG	AA	AA	GG	AA	AA	GG	GG	AA	GG	AA	AA	GG
626	s_28498_1-p245004	Bn-scaff_28498_1-p245004	10	C04	17682186	TT	TT	AA	TT	TT	AA	AA	TT	AA	AA	AA	AA	AA	AA	AA	AA	AA	AA	AA	AA	AA	TT	TT	TT	AA	TT	AA	AA	AA	TT	TT	TT	AA	AA	TT	AA	AA	TT	TT	AA	TT	AA	AA	TT
627	s_28498_1-p245518	Bn-scaff_28498_1-p245518	10	C04	17682750	TT	TT	--	TT	TT	GG	GG	TT	GG	GG	GG	GG	GG	GG	GG	GG	GG	GG	GG	GG	GG	TT	TT	TT	GG	TT	GG	GG	GG	TT	TT	TT	GG	GG	TT	GG	GG	TT	TT	GG	TT	GG	GG	TT
628	s_28498_1-p246839	Bn-scaff_28498_1-p246839	10	C04	17684078	GG	GG	TG	GG	GG	TT	TT	GG	TT	TT	TT	TT	TT	TT	TT	TT	TT	TT	TT	TT	TT	GG	GG	GG	TT	GG	TT	TT	TT	GG	GG	GG	TT	TT	GG	TT	TT	GG	GG	TT	GG	TT	TT	GG
629	s_28498_1-p248119	Bn-scaff_28498_1-p248119	10	NA	NA	TT	TT	--	TT	TT	GG	GG	TT	GG	GG	GG	GG	GG	GG	GG	GG	GG	GG	GG	GG	GG	TT	TT	TT	GG	TT	GG	GG	GG	TT	TT	TT	GG	GG	TT	GG	GG	TT	TT	GG	TT	GG	GG	TT
630	s_28498_1-p253200	Bn-scaff_28498_1-p253200	10	C04	17690509	TT	TT	CC	TT	TT	CC	CC	TT	CC	CC	CC	CC	CC	CC	CC	CC	CC	CC	CC	CC	CC	TT	TT	TT	CC	TT	CC	CC	CC	TT	TT	TT	CC	CC	TT	CC	CC	TT	TT	CC	TT	CC	CC	TT
631	s_28498_1-p254873	Bn-scaff_28498_1-p254873	10	C04	17692143	CC	CC	--	CC	CC	TC	TC	CC	TC	TC	TC	TC	--	TC	TC	TC	TC	TC	TC	TC	--	CC	CC	CC	TC	CC	TC	TC	TC	CC	CC	CC	TC	TC	CC	TC	TC	CC	CC	TC	CC	TC	TC	CC
632	s_28498_1-p263616	Bn-scaff_28498_1-p263616	10	C04	17696552	GG	GG	--	GG	GG	AA	AA	GG	AA	AA	AA	AA	AA	AA	AA	AA	AA	AA	AA	AA	AA	GG	GG	GG	AA	GG	AA	AA	AA	GG	GG	GG	AA	AA	GG	AA	AA	GG	GG	AA	GG	AA	AA	GG
633	s_28498_1-p281629	Bn-scaff_28498_1-p281629	10	C04	17708526	TT	TT	CC	TT	TT	CC	CC	TT	CC	CC	CC	CC	CC	CC	CC	CC	CC	CC	CC	CC	CC	TT	TT	TT	CC	TT	CC	CC	CC	TT	TT	TT	CC	CC	TT	CC	CC	TT	TT	CC	TT	CC	CC	TT
634	s_28498_1-p295337	Bn-scaff_28498_1-p295337	10	C04	17722782	GG	GG	--	GG	GG	TT	TT	GG	TT	TT	TT	TT	TT	TT	TT	TT	TT	TT	TT	TT	TT	GG	GG	GG	TT	GG	TT	TT	TT	GG	GG	GG	TT	TT	GG	TT	TT	GG	GG	TT	GG	TT	TT	GG
635	s_28498_1-p297522	Bn-scaff_28498_1-p297522	10	C04	17725035	CC	CC	TT	CC	CC	TT	TT	CC	TT	TT	TT	TT	TT	TT	TT	TT	TT	TT	TT	TT	TT	CC	CC	CC	TT	CC	TT	TT	TT	CC	CC	CC	TT	TT	CC	TT	TT	CC	CC	TT	CC	TT	TT	CC
636	s_28498_1-p297575	Bn-scaff_28498_1-p297575	10	C04	17725037	TT	TT	--	TT	TT	GG	GG	TT	GG	GG	GG	GG	GG	GG	GG	GG	GG	GG	GG	GG	GG	TT	TT	TT	GG	TT	GG	GG	GG	TT	TT	TT	GG	GG	TT	GG	GG	TT	TT	GG	TT	GG	GG	TT
637	s_28498_1-p297897	Bn-scaff_28498_1-p297897	10	C04	17725400	AA	AA	--	AA	AA	CC	CC	AA	CC	CC	CC	CC	CC	CC	CC	CC	CC	CC	CC	CC	CC	AA	AA	AA	CC	AA	CC	CC	CC	AA	AA	AA	CC	CC	AA	CC	CC	AA	AA	CC	AA	CC	CC	AA
638	s_28498_1-p298577	Bn-scaff_28498_1-p298577	10	C04	17726079	GG	GG	AA	GG	GG	AA	AA	GG	AA	AA	AA	AA	AA	AA	AA	AA	AA	AA	AA	AA	AA	GG	GG	GG	AA	GG	AA	AA	AA	GG	GG	GG	AA	AA	GG	AA	AA	GG	GG	AA	GG	AA	AA	GG
639	s_28498_1-p298784	Bn-scaff_28498_1-p298784	10	NA	NA	GG	GG	--	GG	GG	AA	AA	GG	AA	AA	AA	AA	AA	AA	AA	AA	AA	AA	AA	AA	AA	GG	GG	GG	AA	GG	AA	AA	AA	GG	GG	GG	AA	AA	GG	AA	AA	GG	GG	AA	GG	AA	AA	GG
640	s_28498_1-p299166	Bn-scaff_28498_1-p299166	10	C04	17728378	TT	TT	GG	TT	TT	GG	GG	TT	GG	GG	GG	GG	GG	GG	GG	GG	GG	GG	GG	GG	GG	TT	TT	TT	GG	TT	GG	GG	GG	TT	TT	TT	GG	GG	TT	GG	GG	TT	TT	GG	TT	GG	GG	TT
641	s_28498_1-p300264	Bn-scaff_28498_1-p300264	10	C04	17729050	GG	GG	--	GG	GG	AA	AA	GG	AA	AA	AA	AA	AA	AA	AA	AA	AA	AA	AA	AA	AA	GG	GG	GG	AA	GG	AA	AA	AA	GG	GG	GG	AA	AA	GG	AA	AA	GG	GG	AA	GG	AA	AA	GG
642	s_28498_1-p300299	Bn-scaff_28498_1-p300299	10	C04	17729136	TT	TT	--	TT	TT	GG	GG	TT	GG	GG	GG	GG	GG	GG	GG	GG	GG	GG	GG	GG	GG	TT	TT	TT	GG	TT	GG	GG	GG	TT	TT	TT	GG	GG	TT	GG	GG	TT	TT	GG	TT	GG	GG	TT
643	s_28498_1-p300538	Bn-scaff_28498_1-p300538	10	C04	17729375	CC	CC	--	CC	CC	TT	TT	CC	TT	TT	TT	TT	TT	TT	TT	TT	TT	TT	TT	TT	TT	CC	CC	CC	TT	CC	TT	TT	TT	CC	CC	CC	TT	TT	CC	TT	TT	CC	CC	TT	CC	TT	TT	CC
644	s_28498_1-p301317	Bn-scaff_28498_1-p301317	10	C04	17730143	TT	TT	GG	TT	TT	GG	GG	TT	GG	GG	GG	GG	GG	GG	GG	GG	GG	GG	GG	GG	GG	TT	TT	TT	GG	TT	GG	GG	GG	TT	TT	TT	GG	GG	TT	GG	GG	TT	TT	GG	TT	GG	GG	TT
645	s_28498_1-p302147	Bn-scaff_28498_1-p302147	10	C04	17730975	TT	TT	GG	TT	TT	GG	GG	TT	GG	GG	GG	GG	GG	GG	GG	GG	GG	GG	GG	GG	GG	TT	TT	TT	GG	TT	GG	GG	GG	TT	TT	TT	GG	GG	TT	GG	GG	TT	TT	GG	TT	GG	GG	TT
646	s_28498_1-p302202	Bn-scaff_28498_1-p302202	10	C04	17730979	TT	TT	GG	TT	TT	GG	GG	TT	GG	GG	GG	GG	GG	GG	GG	GG	GG	GG	GG	GG	GG	TT	TT	TT	GG	TT	GG	GG	GG	TT	TT	TT	GG	GG	TT	GG	GG	TT	TT	GG	TT	GG	GG	TT
647	s_28498_1-p302884	Bn-scaff_28498_1-p302884	10	C04	17731679	AA	AA	GG	AA	AA	GG	GG	AA	GG	GG	GG	GG	GG	GG	GG	GG	GG	GG	GG	GG	GG	AA	AA	AA	GG	AA	GG	GG	GG	AA	AA	AA	GG	GG	AA	GG	GG	AA	AA	GG	AA	GG	GG	AA
648	s_28498_1-p304886	Bn-scaff_28498_1-p304886	10	C04	17733687	AA	AA	GG	AA	AA	GG	GG	AA	GG	GG	GG	GG	GG	GG	GG	GG	GG	GG	GG	GG	GG	AA	AA	AA	GG	AA	GG	GG	GG	AA	AA	AA	GG	GG	AA	GG	GG	AA	AA	GG	AA	GG	GG	AA
649	s_28498_1-p305260	Bn-scaff_28498_1-p305260	10	C04	17734048	AG	AG	AA	AG	AG	AA	AA	AG	AA	AA	AA	AA	AA	AA	AA	AA	AA	AA	AA	AA	AA	AG	AG	AG	AA	AG	AA	AA	AA	AG	AG	AG	AA	AA	AG	AA	AA	AG	AG	AA	AG	AA	AA	AG
650	s_28498_1-p306089	Bn-scaff_28498_1-p306089	10	C04	17734877	GG	GG	AA	GG	GG	AA	AA	GG	AA	AA	AA	AA	AA	AA	AA	AA	AA	AA	AA	AA	AA	GG	GG	GG	AA	GG	AA	AA	AA	GG	GG	GG	AA	AA	GG	AA	AA	GG	GG	AA	GG	AA	AA	GG
651	s_28498_1-p309603	Bn-scaff_28498_1-p309603	10	C04	17738387	GG	GG	--	GG	GG	AA	AA	GG	AA	AA	AA	AA	AA	AA	AA	AA	AA	AA	AA	AA	AA	GG	GG	GG	AA	GG	AA	AA	AA	GG	GG	GG	AA	AA	GG	AA	AA	GG	GG	AA	GG	AA	AA	GG
652	s_28498_1-p310978	Bn-scaff_28498_1-p310978	10	C04	17739711	CC	CC	TT	CC	CC	TT	TT	CC	TT	TT	TT	TT	TT	TT	TT	TT	TT	TT	TT	TT	TT	CC	CC	CC	TT	CC	TT	TT	TT	CC	CC	CC	TT	TT	CC	TT	TT	CC	CC	TT	CC	TT	TT	CC
653	s_28498_1-p317264	Bn-scaff_28498_1-p317264	10	C04	17741634	TT	TT	CC	TT	TT	CC	CC	TT	CC	CC	CC	CC	CC	CC	CC	CC	CC	CC	CC	CC	CC	TT	TT	TT	CC	TT	CC	CC	CC	TT	TT	TT	CC	CC	TT	CC	CC	TT	TT	CC	TT	CC	CC	TT
654	s_27634_1-p142286	Bn-scaff_27634_1-p142286	10	C04	17841798	AA	AA	--	AA	AA	GG	GG	AA	GG	GG	GG	GG	GG	GG	GG	GG	GG	GG	GG	GG	GG	AA	AA	AA	GG	AA	GG	GG	GG	AA	AA	AA	GG	GG	AA	GG	GG	AA	AA	GG	AA	GG	GG	AA
655	s_27634_1-p137119	Bn-scaff_27634_1-p137119	10	C04	17846945	GG	GG	--	GG	GG	AA	AA	GG	AA	AA	AA	AA	AA	AA	AA	AA	AA	AA	AA	AA	AA	GG	GG	GG	AA	GG	AA	AA	AA	GG	GG	GG	AA	AA	GG	AA	AA	GG	GG	AA	GG	AA	AA	GG
656	s_27634_1-p135607	Bn-scaff_27634_1-p135607	10	C04	17848457	GG	GG	--	GG	GG	TT	TT	GG	TT	TT	TT	TT	TT	TT	TT	TT	TT	TT	TT	TT	TT	GG	GG	GG	TT	GG	TT	TT	TT	GG	GG	GG	TT	TT	GG	TT	TT	GG	GG	TT	GG	TT	TT	GG
657	s_27634_1-p135458	Bn-scaff_27634_1-p135458	10	C04	17848606	TT	TT	GG	TT	TT	GG	GG	TT	GG	GG	GG	GG	GG	GG	GG	GG	GG	GG	GG	GG	GG	TT	TT	TT	GG	TT	GG	GG	GG	TT	TT	TT	GG	GG	TT	GG	GG	TT	TT	GG	TT	GG	GG	TT
658	s_27634_1-p134647	Bn-scaff_27634_1-p134647	10	C04	17849418	GG	GG	AA	GG	GG	AA	AA	GG	AA	AA	AA	AA	AA	AA	AA	AA	AA	AA	AA	AA	AA	GG	GG	GG	AA	GG	AA	AA	AA	GG	GG	GG	AA	AA	GG	AA	AA	GG	GG	AA	GG	AA	AA	GG
659	s_27634_1-p134518	Bn-scaff_27634_1-p134518	10	C04	17849598	AA	AA	CC	AA	AA	CC	CC	AA	CC	CC	CC	CC	CC	CC	CC	CC	CC	CC	CC	CC	CC	AA	AA	AA	CC	AA	CC	CC	CC	AA	AA	AA	CC	CC	AA	CC	CC	AA	AA	CC	AA	CC	CC	AA
660	s_27634_1-p134403	Bn-scaff_27634_1-p134403	10	NA	NA	AA	AA	GG	AA	AA	GG	GG	AA	GG	GG	GG	GG	GG	GG	GG	GG	GG	GG	GG	GG	GG	AA	AA	AA	GG	AA	GG	GG	GG	AA	AA	AA	GG	GG	AA	GG	GG	AA	AA	GG	AA	GG	GG	AA
661	s_27634_1-p134307	Bn-scaff_27634_1-p134307	10	C04	17849759	AA	AA	CC	AA	AA	CC	CC	AA	CC	CC	CC	CC	CC	CC	CC	CC	CC	CC	CC	CC	CC	AA	AA	AA	CC	AA	CC	CC	CC	AA	AA	AA	CC	CC	AA	CC	CC	AA	AA	CC	AA	CC	CC	AA
662	s_27634_1-p134290	Bn-scaff_27634_1-p134290	10	C04	17849827	GG	GG	AA	GG	GG	AA	AA	GG	AA	AA	AA	AA	AA	AA	AA	AA	AA	AA	AA	AA	AA	GG	GG	GG	AA	GG	AA	AA	AA	GG	GG	GG	AA	AA	GG	AA	AA	GG	GG	AA	GG	AA	AA	GG
663	s_27634_1-p134217	Bn-scaff_27634_1-p134217	10	NA	NA	CC	CC	TT	CC	CC	TT	TT	CC	TT	TT	TT	TT	TT	TT	TT	TT	TT	TT	TT	TT	TT	CC	CC	CC	TT	CC	TT	TT	TT	CC	CC	CC	TT	TT	CC	TT	TT	CC	CC	TT	CC	TT	TT	CC
664	s_27634_1-p131984	Bn-scaff_27634_1-p131984	10	C04	17852383	GG	GG	AA	GG	GG	AA	AA	GG	AA	AA	AA	AA	AA	AA	AA	AA	AA	AA	AA	AA	AA	GG	GG	GG	AA	GG	AA	AA	AA	GG	GG	GG	AA	AA	GG	AA	AA	GG	GG	AA	GG	AA	AA	GG
665	s_27634_1-p131421	Bn-scaff_27634_1-p131421	10	C04	17852946	CC	CC	AA	CC	CC	AA	AA	CC	AA	AA	AA	AA	AA	AA	AA	AA	AA	AA	AA	AA	AA	CC	CC	CC	AA	CC	AA	AA	AA	CC	CC	CC	AA	AA	CC	AA	AA	CC	CC	AA	CC	AA	AA	CC
666	s_27634_1-p131124	Bn-scaff_27634_1-p131124	10	C04	17853190	GG	GG	--	GG	GG	AA	AA	GG	AA	AA	AA	AA	AA	AA	AA	AA	AA	AA	AA	AA	AA	GG	GG	GG	AA	GG	AA	AA	AA	GG	GG	GG	AA	AA	GG	AA	AA	GG	GG	AA	GG	AA	AA	GG
667	s_27634_1-p129708	Bn-scaff_27634_1-p129708	10	C04	17854604	AA	AA	--	AA	AA	GG	GG	AA	GG	GG	GG	GG	GG	GG	GG	GG	GG	GG	GG	GG	GG	AA	AA	AA	GG	AA	GG	GG	GG	AA	AA	AA	GG	GG	AA	GG	GG	AA	AA	GG	AA	GG	GG	AA
668	s_27634_1-p120855	Bn-scaff_27634_1-p120855	10	C04	17863566	GG	GG	TT	GG	GG	TT	TT	GG	TT	TT	TT	TT	TT	TT	TT	TT	TT	TT	TT	TT	TT	GG	GG	GG	TT	GG	TT	TT	TT	GG	GG	GG	TT	TT	GG	TT	TT	GG	GG	TT	GG	TT	TT	GG
669	s_27634_1-p120599	Bn-scaff_27634_1-p120599	10	C04	17863770	TG	TG	GG	TG	TG	GG	GG	TG	GG	GG	GG	GG	GG	GG	GG	GG	GG	GG	GG	GG	GG	TG	TG	TG	GG	TG	GG	GG	GG	TG	TG	TG	GG	GG	TG	GG	GG	TG	TG	GG	TG	GG	GG	TG
670	s_27634_1-p58452	Bn-scaff_27634_1-p58452	10	C04	17922972	CC	CC	--	CC	CC	TT	TT	CC	TT	TT	TT	TT	TT	TT	TT	TT	TT	TT	TT	TT	TT	CC	CC	CC	TT	CC	TT	TT	TT	CC	CC	CC	TT	TT	CC	TT	TT	CC	CC	TT	CC	TT	TT	CC
671	s_27634_1-p55948	Bn-scaff_27634_1-p55948	10	C04	17925570	AA	AA	GG	AA	AA	GG	GG	AA	GG	GG	GG	GG	GG	GG	GG	GG	GG	GG	GG	GG	GG	AA	AA	AA	GG	AA	GG	GG	GG	AA	AA	AA	GG	GG	AA	GG	GG	AA	AA	GG	AA	GG	GG	AA
672	s_27634_1-p34344	Bn-scaff_27634_1-p34344	10	C04	17947551	CC	CC	TT	CC	CC	TT	TT	CC	TT	TT	TT	TT	TT	TT	TT	TT	TT	TT	TT	TT	TT	CC	CC	CC	TT	CC	TT	TT	TT	CC	CC	CC	TT	TT	CC	TT	TT	CC	CC	TT	CC	TT	TT	CC
673	s_27634_1-p32249	Bn-scaff_27634_1-p32249	10	C04	17949661	CC	CC	TT	CC	CC	TT	TT	CC	TT	TT	TT	TT	TT	TT	TT	TT	TT	TT	TT	TT	TT	CC	CC	CC	TT	CC	TT	TT	TT	CC	CC	CC	TT	TT	CC	TT	TT	CC	CC	TT	CC	TT	TT	CC
674	s_27634_1-p24176	Bn-scaff_27634_1-p24176	10	C04	17958572	AA	AA	CC	AA	AA	CC	CC	AA	CC	CC	CC	CC	CC	CC	CC	CC	CC	CC	CC	CC	CC	AA	AA	AA	CC	AA	CC	CC	CC	AA	AA	AA	CC	CC	AA	CC	CC	AA	AA	CC	AA	CC	CC	AA
675	s_27634_1-p23499	Bn-scaff_27634_1-p23499	10	C04	17959249	TT	TT	CC	TT	TT	CC	CC	TT	CC	CC	CC	CC	CC	CC	CC	CC	CC	CC	CC	CC	CC	TT	TT	TT	CC	TT	CC	CC	CC	TT	TT	TT	CC	CC	TT	CC	CC	TT	TT	CC	TT	CC	CC	TT
676	s_27634_1-p13119	Bn-scaff_27634_1-p13119	10	C04	17967153	TT	TT	CC	TT	TT	CC	CC	TT	CC	CC	CC	CC	CC	CC	CC	CC	CC	CC	CC	CC	CC	TT	TT	TT	CC	TT	CC	CC	CC	TT	TT	TT	CC	CC	TT	CC	CC	TT	TT	CC	TT	CC	CC	TT
677	s_18098_1-p2666	Bn-scaff_18098_1-p2666	10	C04	17985785	TT	TT	GG	TT	TT	GG	GG	TT	GG	GG	GG	GG	GG	GG	GG	GG	GG	GG	GG	GG	GG	TT	TT	TT	GG	TT	GG	GG	GG	TT	TT	TT	GG	GG	TT	GG	GG	TT	TT	GG	TT	GG	GG	TT
678	s_18098_1-p3827	Bn-scaff_18098_1-p3827	10	C04	17987156	AA	AA	GG	AA	AA	GG	GG	AA	GG	GG	GG	GG	GG	GG	GG	GG	GG	GG	GG	GG	GG	AA	AA	AA	GG	AA	GG	GG	GG	AA	AA	AA	GG	GG	AA	GG	GG	AA	AA	GG	AA	GG	GG	AA
679	s_18098_1-p4696	Bn-scaff_18098_1-p4696	10	C04	17991502	GG	GG	--	GG	GG	AA	AA	GG	AA	AA	AA	AA	AA	AA	AA	AA	AA	AA	AA	AA	AA	GG	GG	GG	AA	GG	AA	AA	AA	GG	GG	GG	AA	AA	GG	AA	AA	GG	GG	AA	GG	AA	AA	GG
680	s_18098_1-p5093	Bn-scaff_18098_1-p5093	10	C04	17991895	GG	GG	--	GG	GG	AA	AA	GG	AA	AA	AA	AA	AA	AA	AA	AA	AA	AA	AA	AA	AA	GG	GG	GG	AA	GG	AA	AA	AA	GG	GG	GG	AA	AA	GG	AA	AA	GG	GG	AA	GG	AA	AA	GG
681	s_18098_1-p5598	Bn-scaff_18098_1-p5598	10	NA	NA	CC	CC	TT	CC	CC	TT	TT	CC	TT	TT	TT	TT	TT	TT	TT	TT	TT	TT	TT	TT	TT	CC	CC	CC	TT	CC	TT	TT	TT	CC	CC	CC	TT	TT	CC	TT	TT	CC	CC	TT	CC	TT	TT	CC
682	s_18098_1-p5685	Bn-scaff_18098_1-p5685	10	C04	17992438	CC	CC	--	CC	CC	TT	TT	CC	TT	TT	TT	TT	TT	TT	TT	TT	TT	TT	TT	TT	TT	CC	CC	CC	TT	CC	TT	TT	TT	CC	CC	CC	TT	TT	CC	TT	TT	CC	CC	TT	CC	TT	TT	CC
683	s_18098_1-p6003	Bn-scaff_18098_1-p6003	10	C04	17992756	GG	GG	--	GG	GG	AA	AA	GG	AA	AA	AA	AA	AA	AA	AA	AA	AA	AA	AA	AA	AA	GG	GG	GG	AA	GG	AA	AA	AA	GG	GG	GG	AA	AA	GG	AA	AA	GG	GG	AA	GG	AA	AA	GG
684	s_16503_1-p5635	Bn-scaff_16503_1-p5635	10	C04	18004756	AA	AA	GG	AA	AA	GG	GG	AA	GG	GG	GG	GG	GG	GG	GG	GG	GG	GG	GG	GG	GG	AA	AA	AA	GG	AA	GG	GG	GG	AA	AA	AA	GG	GG	AA	GG	GG	AA	AA	GG	AA	GG	GG	AA
685	s_17316_1-p38127	Bn-scaff_17316_1-p38127	10	C04	18056488	GG	GG	--	GG	GG	TT	TT	GG	TT	TT	TT	TT	TT	TT	TT	TT	TT	TT	TT	TT	TT	GG	GG	GG	TT	GG	TT	TT	TT	GG	GG	GG	TT	TT	GG	TT	TT	GG	GG	TT	GG	TT	TT	GG
686	s_19575_1-p348357	Bn-scaff_19575_1-p348357	10	C04	18066658	CC	CC	TT	CC	CC	TT	TT	CC	TT	TT	TT	TT	TT	TT	TT	TT	TT	TT	TT	TT	TT	CC	CC	CC	TT	CC	TT	TT	TT	CC	CC	CC	TT	TT	CC	TT	TT	CC	CC	TT	CC	TT	TT	CC
687	s_19575_1-p348084	Bn-scaff_19575_1-p348084	10	C04	18066931	AA	AA	GG	AA	AA	GG	GG	AA	GG	GG	GG	GG	GG	GG	GG	GG	GG	GG	GG	GG	GG	AA	AA	AA	GG	AA	GG	GG	GG	AA	AA	AA	GG	GG	AA	GG	GG	AA	AA	GG	AA	GG	GG	AA
688	s_19575_1-p340075	Bn-scaff_19575_1-p340075	10	C04	18071813	AA	AA	CC	AA	AA	CC	CC	AA	CC	CC	CC	CC	CC	CC	CC	CC	CC	CC	CC	CC	CC	AA	AA	AA	CC	AA	CC	CC	CC	AA	AA	AA	CC	CC	AA	CC	CC	AA	AA	CC	AA	CC	CC	AA
689	s_19575_1-p300969	Bn-scaff_19575_1-p300969	10	C04	18139510	GG	GG	AA	GG	GG	AA	AA	GG	AA	AA	AA	AA	AA	AA	AA	AA	AA	AA	AA	AA	AA	GG	GG	GG	AA	GG	AA	AA	AA	GG	GG	GG	AA	AA	GG	AA	AA	GG	GG	AA	GG	AA	AA	GG
690	s_19575_1-p329376	Bn-scaff_19575_1-p329376	10	C04	18197463	AA	AA	GG	AA	AA	GG	GG	AA	GG	GG	GG	GG	GG	GG	GG	GG	GG	GG	GG	GG	GG	AA	AA	AA	GG	AA	GG	GG	GG	AA	AA	AA	GG	GG	AA	GG	GG	AA	AA	GG	AA	GG	GG	AA
691	s_19575_1-p323348	Bn-scaff_19575_1-p323348	10	C04	18203247	CC	CC	AA	CC	CC	AA	AA	CC	AA	AA	AA	AA	AA	AA	AA	AA	AA	AA	AA	AA	AA	CC	CC	CC	AA	CC	AA	AA	AA	CC	CC	CC	AA	AA	CC	AA	AA	CC	CC	AA	CC	AA	AA	CC
692	s_16503_1-p24863	Bn-scaff_16503_1-p24863	10	C04	18239033	TT	TT	--	TT	TT	CC	CC	TT	CC	CC	CC	CC	CC	CC	CC	CC	CC	CC	CC	CC	CC	TT	TT	TT	CC	TT	CC	CC	CC	TT	TT	TT	CC	CC	TT	CC	CC	TT	TT	CC	TT	CC	CC	TT
693	s_16503_1-p36095	Bn-scaff_16503_1-p36095	10	C04	18250116	TT	TT	GG	TT	TT	GG	GG	TT	GG	GG	GG	GG	GG	GG	GG	GG	GG	GG	GG	GG	GG	TT	TT	TT	GG	TT	GG	GG	GG	TT	TT	TT	GG	GG	TT	GG	GG	TT	TT	GG	TT	GG	GG	TT
694	s_16503_1-p36803	Bn-scaff_16503_1-p36803	10	C04	18250507	TT	TT	CC	TT	TT	CC	CC	TT	CC	CC	CC	CC	CC	CC	CC	CC	CC	CC	CC	CC	CC	TT	TT	TT	CC	TT	CC	CC	CC	TT	TT	TT	CC	CC	TT	CC	CC	TT	TT	CC	TT	CC	CC	TT
695	s_16503_1-p36901	Bn-scaff_16503_1-p36901	10	C04	18250656	GG	GG	--	GG	GG	TT	TT	GG	TT	TT	TT	TT	TT	TT	TT	TT	TT	TT	TT	TT	TT	GG	GG	GG	TT	GG	TT	TT	TT	GG	GG	GG	TT	TT	GG	TT	TT	GG	GG	TT	GG	TT	TT	GG
696	s_16503_1-p40674	Bn-scaff_16503_1-p40674	10	C04	18255314	CC	CC	AA	CC	CC	AA	AA	CC	AA	AA	AA	AA	AA	AA	AA	AA	AA	AA	AA	AA	AA	CC	CC	CC	AA	CC	AA	AA	AA	CC	CC	CC	AA	AA	CC	AA	AA	CC	CC	AA	CC	AA	AA	CC
697	s_16503_1-p53371	Bn-scaff_16503_1-p53371	10	C04	18268663	GG	GG	AA	GG	GG	AA	AA	GG	AA	AA	AA	AA	AA	AA	AA	AA	AA	AA	AA	AA	AA	GG	GG	GG	AA	GG	AA	AA	AA	GG	GG	GG	AA	AA	GG	AA	AA	GG	GG	AA	GG	AA	AA	GG
698	s_16503_1-p53448	Bn-scaff_16503_1-p53448	10	C04	18268689	GG	GG	AA	GG	GG	AA	AA	GG	AA	AA	AA	AA	AA	AA	AA	AA	AA	AA	AA	AA	AA	GG	GG	GG	AA	GG	AA	AA	AA	GG	GG	GG	AA	AA	GG	AA	AA	GG	GG	AA	GG	AA	AA	GG
699	s_16503_1-p53669	Bn-scaff_16503_1-p53669	10	C04	18268910	CC	CC	--	CC	CC	TT	TT	CC	TT	TT	TT	TT	TT	TT	TT	TT	TT	TT	TT	TT	TT	CC	CC	CC	TT	CC	TT	TT	TT	CC	CC	CC	TT	TT	CC	TT	TT	CC	CC	TT	CC	TT	TT	CC
700	s_16503_1-p53912	Bn-scaff_16503_1-p53912	10	C04	18269204	GG	GG	TT	GG	GG	TT	TT	GG	TT	TT	TT	TT	TT	TT	TT	TT	TT	TT	TT	TT	TT	GG	GG	GG	TT	GG	TT	TT	TT	GG	GG	GG	TT	TT	GG	TT	TT	GG	GG	TT	GG	TT	TT	GG
701	s_16503_1-p53965	Bn-scaff_16503_1-p53965	10	C04	18269206	TT	TT	--	TT	TT	GG	GG	TT	GG	GG	GG	GG	GG	GG	GG	GG	GG	GG	GG	GG	GG	TT	TT	TT	GG	TT	GG	GG	GG	TT	TT	TT	GG	GG	TT	GG	GG	TT	TT	GG	TT	GG	GG	TT
702	s_16503_1-p54138	Bn-scaff_16503_1-p54138	10	C04	18269379	TT	TT	GG	TT	TT	GG	GG	TT	GG	GG	GG	GG	GG	GG	GG	GG	GG	GG	GG	GG	GG	TT	TT	TT	GG	TT	GG	GG	GG	TT	TT	TT	GG	GG	TT	GG	GG	TT	TT	GG	TT	GG	GG	TT
703	s_16503_1-p54145	Bn-scaff_16503_1-p54145	10	C04	18269437	GG	GG	--	GG	GG	AA	AA	GG	AA	AA	AA	AA	AA	AA	AA	AA	AA	AA	AA	AA	AA	GG	GG	GG	AA	GG	AA	AA	AA	GG	GG	GG	AA	AA	GG	AA	AA	GG	GG	AA	GG	AA	AA	GG
704	s_16503_1-p54559	Bn-scaff_16503_1-p54559	10	C04	18269800	GG	GG	AA	GG	GG	AA	AA	GG	AA	AA	AA	AA	AA	AA	AA	AA	AA	AA	AA	AA	AA	GG	GG	GG	AA	GG	AA	AA	AA	GG	GG	GG	AA	AA	GG	AA	AA	GG	GG	AA	GG	AA	AA	GG
705	s_16503_1-p59215	Bn-scaff_16503_1-p59215	10	NA	NA	GG	GG	--	GG	GG	AA	AA	GG	AA	AA	AA	AA	AA	AA	AA	AA	AA	AA	AA	AA	AA	GG	GG	GG	AA	GG	AA	AA	AA	GG	GG	GG	AA	AA	GG	AA	AA	GG	GG	AA	GG	AA	AA	GG
706	s_16503_1-p68337	Bn-scaff_16503_1-p68337	10	C04	18284003	AA	AA	GG	AA	AA	GG	GG	AA	GG	GG	GG	GG	GG	GG	GG	GG	GG	GG	GG	GG	GG	AA	AA	AA	GG	AA	GG	GG	GG	AA	AA	AA	GG	GG	AA	GG	GG	AA	AA	GG	AA	GG	GG	AA
707	s_16503_1-p68760	Bn-scaff_16503_1-p68760	10	C04	18284426	AA	AA	GG	AA	AA	GG	GG	AA	GG	GG	GG	GG	GG	GG	GG	GG	GG	GG	GG	GG	GG	AA	AA	AA	GG	AA	GG	GG	GG	AA	AA	AA	GG	GG	AA	GG	GG	AA	AA	GG	AA	GG	GG	AA
708	s_16503_1-p68930	Bn-scaff_16503_1-p68930	10	C04	18284647	TT	TT	--	TT	TT	CC	CC	TT	CC	CC	CC	CC	CC	CC	CC	CC	CC	CC	CC	CC	CC	TT	TT	TT	CC	TT	CC	CC	CC	TT	TT	TT	CC	CC	TT	CC	CC	TT	TT	CC	TT	CC	CC	TT
709	s_16503_1-p76954	Bn-scaff_16503_1-p76954	10	C04	18293025	CC	CC	TT	CC	CC	TT	TT	CC	TT	TT	TT	TT	TT	TT	TT	TT	TT	TT	TT	TT	TT	CC	CC	CC	TT	CC	TT	TT	TT	CC	CC	CC	TT	TT	CC	TT	TT	CC	CC	TT	CC	TT	TT	CC
710	s_16503_1-p89585	Bn-scaff_16503_1-p89585	10	C04	18302852	GG	GG	TT	GG	GG	TT	TT	GG	TT	TT	TT	TT	TT	TT	TT	TT	TT	TT	TT	TT	TT	GG	GG	GG	TT	GG	TT	TT	TT	GG	GG	GG	TT	TT	GG	TT	TT	GG	GG	TT	GG	TT	TT	GG
711	s_16503_1-p89929	Bn-scaff_16503_1-p89929	10	C04	18303145	CC	CC	TT	CC	CC	TT	TT	CC	TT	TT	TT	TT	TT	TT	TT	TT	TT	TT	TT	TT	TT	CC	CC	CC	TT	CC	TT	TT	TT	CC	CC	CC	TT	TT	CC	TT	TT	CC	CC	TT	CC	TT	TT	CC
712	s_16503_1-p90263	Bn-scaff_16503_1-p90263	10	C04	18303477	CC	CC	TT	CC	CC	TT	TT	CC	TT	TT	TT	TT	TT	TT	TT	TT	TT	TT	TT	TT	TT	CC	CC	CC	TT	CC	TT	TT	TT	CC	CC	CC	TT	TT	CC	TT	TT	CC	CC	TT	CC	TT	TT	CC
713	s_16503_1-p91768	Bn-scaff_16503_1-p91768	10	C04	18304982	TT	TT	CC	TT	TT	CC	CC	TT	CC	CC	CC	CC	CC	CC	CC	CC	CC	CC	CC	CC	CC	TT	TT	TT	CC	TT	CC	CC	CC	TT	TT	TT	CC	CC	TT	CC	CC	TT	TT	CC	TT	CC	CC	TT
714	s_16503_1-p122711	Bn-scaff_16503_1-p122711	10	C04	18333732	TT	TT	GG	TT	TT	GG	GG	TT	GG	GG	GG	GG	GG	GG	GG	GG	GG	GG	GG	GG	GG	TT	TT	TT	GG	TT	GG	GG	GG	TT	TT	TT	GG	GG	TT	GG	GG	TT	TT	GG	TT	GG	GG	TT
715	s_16503_1-p122714	Bn-scaff_16503_1-p122714	10	C04	18333786	AA	AA	--	AA	AA	GG	GG	AA	GG	GG	GG	GG	GG	GG	GG	GG	GG	GG	GG	GG	GG	AA	AA	AA	GG	AA	GG	GG	GG	AA	AA	AA	GG	GG	AA	GG	GG	AA	AA	GG	AA	GG	GG	AA
716	s_16503_1-p122807	Bn-scaff_16503_1-p122807	10	C04	18333879	AA	AA	--	AA	AA	CC	CC	AA	CC	CC	CC	CC	CC	CC	CC	CC	CC	CC	CC	CC	CC	AA	AA	AA	CC	AA	CC	CC	CC	AA	AA	AA	CC	CC	AA	CC	CC	AA	AA	CC	AA	CC	CC	AA
717	s_16503_1-p122966	Bn-scaff_16503_1-p122966	10	C04	18334038	AA	AA	CC	AA	AA	CC	CC	AA	CC	CC	CC	CC	CC	CC	CC	CC	CC	CC	CC	CC	CC	AA	AA	AA	CC	AA	CC	CC	CC	AA	AA	AA	CC	CC	AA	CC	CC	AA	AA	CC	AA	CC	CC	AA
718	s_16503_1-p123156	Bn-scaff_16503_1-p123156	10	C04	18334229	GG	GG	--	GG	GG	AA	AA	GG	AA	AA	AA	AA	AA	AA	AA	AA	AA	AA	AA	AA	AA	GG	GG	GG	AA	GG	AA	AA	AA	GG	GG	GG	AA	AA	GG	AA	AA	GG	GG	AA	GG	AA	AA	GG
719	s_16503_1-p124979	Bn-scaff_16503_1-p124979	10	C04	18336002	GG	GG	--	GG	GG	AA	AA	GG	AA	AA	AA	AA	AA	AA	AA	AA	AA	AA	AA	AA	AA	GG	GG	GG	AA	GG	AA	AA	AA	GG	GG	GG	AA	AA	GG	AA	AA	GG	GG	AA	GG	AA	AA	GG
720	s_16503_1-p130365	Bn-scaff_16503_1-p130365	10	C04	18342038	TT	TT	CC	TT	TT	CC	CC	TT	CC	CC	CC	CC	CC	CC	CC	CC	CC	CC	CC	CC	CC	TT	TT	TT	CC	TT	CC	CC	CC	TT	TT	TT	CC	CC	TT	CC	CC	TT	TT	CC	TT	CC	CC	TT
721	s_16503_1-p132304	Bn-scaff_16503_1-p132304	10	C04	18343976	AA	AA	--	AA	AA	CC	CC	AA	CC	CC	CC	CC	CC	CC	CC	CC	CC	CC	CC	CC	CC	AA	AA	AA	CC	AA	CC	CC	CC	AA	AA	AA	CC	CC	AA	CC	CC	AA	AA	CC	AA	CC	CC	AA
722	s_16503_1-p132374	Bn-scaff_16503_1-p132374	10	C04	18343995	CC	CC	TT	CC	CC	TT	TT	CC	TT	TT	TT	TT	TT	TT	TT	TT	TT	TT	TT	TT	TT	CC	CC	CC	TT	CC	TT	TT	TT	CC	CC	CC	TT	TT	CC	TT	TT	CC	CC	TT	CC	TT	TT	CC
723	s_16503_1-p132645	Bn-scaff_16503_1-p132645	10	C04	18344266	TT	TT	--	TT	TT	GG	GG	TT	GG	GG	GG	GG	GG	GG	GG	GG	GG	GG	GG	GG	GG	TT	TT	TT	GG	TT	GG	GG	GG	TT	TT	TT	GG	GG	TT	GG	GG	TT	TT	GG	TT	GG	GG	TT
724	s_16503_1-p135723	Bn-scaff_16503_1-p135723	10	C04	18347355	AA	AA	GG	AA	AA	GG	GG	AA	GG	GG	GG	GG	GG	GG	GG	GG	GG	GG	GG	GG	GG	AA	AA	AA	GG	AA	GG	GG	GG	AA	AA	AA	GG	GG	AA	GG	GG	AA	AA	GG	AA	GG	GG	AA
725	s_16503_1-p142691	Bn-scaff_16503_1-p142691	10	C04	18354444	GG	GG	AA	GG	GG	AA	AA	GG	AA	AA	AA	AA	AA	AA	AA	AA	AA	AA	AA	AA	AA	GG	GG	GG	AA	GG	AA	AA	AA	GG	GG	GG	AA	AA	GG	AA	AA	GG	GG	AA	GG	AA	AA	GG
726	s_16503_1-p143047	Bn-scaff_16503_1-p143047	10	C04	18354800	GG	GG	AA	GG	GG	AA	AA	GG	AA	AA	AA	AA	AA	AA	AA	AA	AA	AA	AA	AA	AA	GG	GG	GG	AA	GG	AA	AA	AA	GG	GG	GG	AA	AA	GG	AA	AA	GG	GG	AA	GG	AA	AA	GG
727	s_16503_1-p146846	Bn-scaff_16503_1-p146846	10	C04	18358578	TT	TT	CC	TT	TT	CC	CC	TT	CC	CC	CC	CC	CC	CC	CC	CC	CC	CC	CC	CC	CC	TT	TT	TT	CC	TT	CC	CC	CC	TT	TT	TT	CC	CC	TT	CC	CC	TT	TT	CC	TT	CC	CC	TT
728	s_16503_1-p152489	Bn-scaff_16503_1-p152489	10	C04	18365044	CC	CC	AA	CC	CC	AA	AA	CC	AA	AA	AA	AA	AA	AA	AA	AA	AA	AA	AA	AA	AA	CC	CC	CC	AA	CC	AA	AA	AA	CC	CC	CC	AA	AA	CC	AA	AA	CC	CC	AA	CC	AA	AA	CC
729	s_16503_1-p152805	Bn-scaff_16503_1-p152805	10	C04	18365360	TT	TT	CC	TT	TT	CC	CC	TT	CC	CC	CC	CC	CC	CC	CC	CC	CC	CC	CC	CC	CC	TT	TT	TT	CC	TT	CC	CC	CC	TT	TT	TT	CC	CC	TT	CC	CC	TT	TT	CC	TT	CC	CC	TT
730	s_16503_1-p153273	Bn-scaff_16503_1-p153273	10	C04	18365828	TT	TT	GG	TT	TT	GG	GG	TT	GG	GG	GG	GG	GG	GG	GG	GG	GG	GG	GG	GG	GG	TT	TT	TT	GG	TT	GG	GG	GG	TT	TT	TT	GG	GG	TT	GG	GG	TT	TT	GG	TT	GG	GG	TT
731	s_16503_1-p153521	Bn-scaff_16503_1-p153521	10	C04	18366076	CC	CC	TT	CC	CC	TT	TT	CC	TT	TT	TT	TT	TT	TT	TT	TT	TT	TT	TT	TT	TT	CC	CC	CC	TT	CC	TT	TT	TT	CC	CC	CC	TT	TT	CC	TT	TT	CC	CC	TT	CC	TT	TT	CC
732	s_16503_1-p154948	Bn-scaff_16503_1-p154948	10	NA	NA	AA	AA	GG	AA	AA	GG	GG	AA	GG	GG	GG	GG	GG	GG	GG	GG	GG	GG	GG	GG	GG	AA	AA	AA	GG	AA	GG	GG	GG	AA	AA	AA	GG	GG	AA	GG	GG	AA	AA	GG	AA	GG	GG	AA
733	s_16503_1-p167627	Bn-scaff_16503_1-p167627	10	C04	18373808	GG	GG	--	GG	GG	AA	AA	GG	AA	AA	AA	AA	AA	AA	AA	AA	AA	AA	AA	AA	AA	GG	GG	GG	AA	GG	AA	AA	AA	GG	GG	GG	AA	AA	GG	AA	AA	GG	GG	AA	GG	AA	AA	GG
734	s_16503_1-p167845	Bn-scaff_16503_1-p167845	10	C04	18374084	TT	TT	GG	TT	TT	GG	GG	TT	GG	GG	GG	GG	GG	GG	GG	GG	GG	GG	GG	GG	GG	TT	TT	TT	GG	TT	GG	GG	GG	TT	TT	TT	GG	GG	TT	GG	GG	TT	TT	GG	TT	GG	GG	TT
735	s_16503_1-p167942	Bn-scaff_16503_1-p167942	10	C04	18374130	GG	GG	--	GG	GG	AA	AA	GG	AA	AA	AA	AA	AA	AA	AA	AA	AA	AA	AA	AA	AA	GG	GG	GG	AA	GG	AA	AA	AA	GG	GG	GG	AA	AA	GG	AA	AA	GG	GG	AA	GG	AA	AA	GG
736	s_16503_1-p168539	Bn-scaff_16503_1-p168539	10	C04	18374727	AA	AA	GG	AA	AA	GG	GG	AA	GG	GG	GG	GG	GG	GG	GG	GG	GG	GG	GG	GG	GG	AA	AA	AA	GG	AA	GG	GG	GG	AA	AA	AA	GG	GG	AA	GG	GG	AA	AA	GG	AA	GG	GG	AA
737	s_16503_1-p169151	Bn-scaff_16503_1-p169151	10	C04	18375339	TT	TT	CC	TT	TT	CC	CC	TT	CC	CC	CC	CC	CC	CC	CC	CC	CC	CC	CC	CC	CC	TT	TT	TT	CC	TT	CC	CC	CC	TT	TT	TT	CC	CC	TT	CC	CC	TT	TT	CC	TT	CC	CC	TT
738	s_16503_1-p169221	Bn-scaff_16503_1-p169221	10	C04	18375460	AA	AA	CC	AA	AA	CC	CC	AA	CC	CC	CC	CC	CC	CC	CC	CC	CC	CC	CC	CC	CC	AA	AA	AA	CC	AA	CC	CC	CC	AA	AA	AA	CC	CC	AA	CC	CC	AA	AA	CC	AA	CC	CC	AA
739	s_16503_1-p170952	Bn-scaff_16503_1-p170952	10	C04	18377100	GG	GG	--	GG	GG	TT	TT	GG	TT	TT	TT	TT	TT	TT	TT	TT	TT	TT	TT	TT	TT	GG	GG	GG	TT	GG	TT	TT	TT	GG	GG	GG	TT	TT	GG	TT	TT	GG	GG	TT	GG	TT	TT	GG
740	s_16503_1-p171052	Bn-scaff_16503_1-p171052	10	C04	18377200	TT	TT	CC	TT	TT	CC	CC	TT	CC	CC	CC	CC	CC	CC	CC	CC	CC	CC	CC	CC	CC	TT	TT	TT	CC	TT	CC	CC	CC	TT	TT	TT	CC	CC	TT	CC	CC	TT	TT	CC	TT	CC	CC	TT
741	s_16503_1-p178769	Bn-scaff_16503_1-p178769	10	C04	18382765	GG	GG	AA	GG	GG	AA	AA	GG	AA	AA	AA	AA	AA	AA	AA	AA	AA	AA	AA	AA	AA	GG	GG	GG	AA	GG	AA	AA	AA	GG	GG	GG	AA	AA	GG	AA	AA	GG	GG	AA	GG	AA	AA	GG
742	s_16503_1-p180312	Bn-scaff_16503_1-p180312	10	C04	18383617	GG	GG	--	GG	GG	TT	TT	GG	TT	TT	TT	TT	TT	TT	TT	TT	TT	TT	TT	TT	TT	GG	GG	GG	TT	GG	TT	TT	TT	GG	GG	GG	TT	TT	GG	TT	TT	GG	GG	TT	GG	TT	TT	GG
743	s_16503_1-p182207	Bn-scaff_16503_1-p182207	10	C04	18385462	AA	AA	--	AA	AA	GG	GG	AA	GG	GG	GG	GG	GG	GG	GG	GG	GG	GG	GG	GG	GG	AA	AA	AA	GG	AA	GG	GG	GG	AA	AA	AA	GG	GG	AA	GG	GG	AA	AA	GG	AA	GG	GG	AA
744	s_16503_1-p191084	Bn-scaff_16503_1-p191084	10	NA	NA	AA	AA	--	AA	AA	GG	GG	AA	GG	GG	GG	GG	GG	GG	GG	GG	GG	GG	GG	GG	GG	AA	AA	AA	GG	AA	GG	GG	GG	AA	AA	AA	GG	GG	AA	GG	GG	AA	AA	GG	AA	GG	GG	AA
745	s_16503_1-p191126	Bn-scaff_16503_1-p191126	10	C04	18386467	AA	AA	GG	AA	AA	GG	GG	AA	GG	GG	GG	GG	GG	GG	GG	GG	GG	GG	GG	GG	GG	AA	AA	AA	GG	AA	GG	GG	GG	AA	AA	AA	GG	GG	AA	GG	GG	AA	AA	GG	AA	GG	GG	AA
746	s_16503_1-p192079	Bn-scaff_16503_1-p192079	10	C04	18387339	CC	CC	--	CC	CC	TC	TC	CC	TC	TC	TC	TC	TC	TC	TC	TC	TC	TC	TC	TC	TC	CC	CC	CC	TC	CC	TC	TC	TC	CC	CC	CC	TC	TC	CC	TC	TC	CC	CC	TC	CC	TC	TC	CC
747	s_16503_1-p192096	Bn-scaff_16503_1-p192096	10	C04	18387407	CC	CC	--	CC	CC	AA	AA	CC	AA	AA	AA	AA	AA	AA	AA	AA	AA	AA	AA	AA	AA	CC	CC	CC	AA	CC	AA	AA	AA	CC	CC	CC	AA	AA	CC	AA	AA	CC	CC	AA	CC	AA	AA	CC
748	s_16503_1-p192658	Bn-scaff_16503_1-p192658	10	C04	18387924	TT	TT	CC	TT	TT	CC	CC	TT	CC	CC	CC	CC	CC	CC	CC	CC	CC	CC	CC	CC	CC	TT	TT	TT	CC	TT	CC	CC	CC	TT	TT	TT	CC	CC	TT	CC	CC	TT	TT	CC	TT	CC	CC	TT
749	s_16503_1-p195410	Bn-scaff_16503_1-p195410	10	C04	18425790	TT	TT	GG	TT	TT	GG	GG	TT	GG	GG	GG	GG	GG	GG	GG	GG	GG	GG	GG	GG	GG	TT	TT	TT	GG	TT	GG	GG	GG	TT	TT	TT	GG	GG	TT	GG	GG	TT	TT	GG	TT	GG	GG	TT
750	s_16503_1-p195685	Bn-scaff_16503_1-p195685	10	C04	18426116	GG	GG	AA	GG	GG	AA	AA	GG	AA	AA	AA	AA	AA	AA	AA	AA	AA	AA	AA	AA	AA	GG	GG	GG	AA	GG	AA	AA	AA	GG	GG	GG	AA	AA	GG	AA	AA	GG	GG	AA	GG	AA	AA	GG
751	s_16503_1-p196659	Bn-scaff_16503_1-p196659	10	C04	18427007	GG	GG	--	GG	GG	AA	AA	GG	AA	AA	AA	AA	AA	AA	AA	AA	AA	AA	AA	AA	AA	GG	GG	GG	AA	GG	AA	AA	AA	GG	GG	GG	AA	AA	GG	AA	AA	GG	GG	AA	GG	AA	AA	GG
752	s_16503_1-p197277	Bn-scaff_16503_1-p197277	10	C04	18427676	AG	AG	GG	AG	AG	GG	GG	AG	GG	GG	GG	GG	GG	GG	GG	GG	GG	GG	GG	GG	GG	AG	AG	AG	GG	AG	GG	GG	GG	AG	AG	AG	GG	GG	AG	GG	GG	AG	AG	GG	--	GG	GG	AG
753	s_16503_1-p198966	Bn-scaff_16503_1-p198966	10	C04	18428684	CC	CC	AA	CC	CC	AA	AA	CC	AA	AA	AA	AA	AA	AA	AA	AA	AA	AA	AA	AA	AA	CC	CC	CC	AA	CC	AA	AA	AA	CC	CC	CC	AA	AA	CC	AA	AA	CC	CC	AA	CC	AA	AA	CC
754	s_16503_1-p211149	Bn-scaff_16503_1-p211149	10	C04	18450211	AA	AA	--	AA	AA	CC	CC	AA	CC	CC	CC	CC	CC	CC	CC	CC	CC	CC	CC	CC	CC	AA	AA	AA	CC	AA	CC	CC	CC	AA	AA	AA	CC	CC	AA	CC	CC	AA	AA	CC	AA	CC	CC	AA
755	s_16503_1-p211723	Bn-scaff_16503_1-p211723	10	C04	18450838	TT	TT	CC	TT	TT	CC	CC	TT	CC	CC	CC	CC	CC	CC	CC	CC	CC	CC	CC	CC	CC	TT	TT	TT	CC	TT	CC	CC	CC	TT	TT	TT	CC	CC	TT	CC	CC	TT	TT	CC	TT	CC	CC	TT
756	s_16503_1-p212622	Bn-scaff_16503_1-p212622	10	C04	18451736	AA	AA	GG	AA	AA	GG	GG	AA	GG	GG	GG	GG	GG	GG	GG	GG	GG	GG	GG	GG	GG	AA	AA	AA	GG	AA	GG	GG	GG	AA	AA	AA	GG	GG	AA	GG	GG	AA	AA	GG	AA	GG	GG	AA
757	s_16503_1-p222903	Bn-scaff_16503_1-p222903	10	C04	18461017	GG	GG	--	GG	GG	TT	TT	GG	TT	TT	TT	TT	TT	TT	TT	TT	TT	TT	TT	TT	TT	GG	GG	GG	TT	GG	TT	TT	TT	GG	GG	GG	TT	TT	GG	TT	TT	GG	GG	TT	GG	TT	TT	GG
758	s_16503_1-p223204	Bn-scaff_16503_1-p223204	10	NA	NA	AA	AA	CC	AA	AA	CC	CC	AA	CC	CC	CC	CC	CC	CC	CC	CC	CC	CC	CC	CC	CC	AA	AA	AA	CC	AA	CC	CC	CC	AA	AA	AA	CC	CC	AA	CC	CC	AA	AA	CC	AA	CC	CC	AA
759	s_16503_1-p224086	Bn-scaff_16503_1-p224086	10	NA	NA	CC	CC	--	CC	CC	TT	TT	CC	TT	TT	TT	TT	TT	TT	TT	TT	TT	TT	TT	TT	TT	CC	CC	CC	TT	CC	TT	TT	TT	CC	CC	CC	TT	TT	CC	TT	TT	CC	CC	TT	CC	TT	TT	CC
760	s_16503_1-p224367	Bn-scaff_16503_1-p224367	10	C04	18462488	GG	GG	AA	GG	GG	AA	AA	GG	AA	AA	AA	AA	AA	AA	AA	AA	AA	AA	AA	AA	AA	GG	GG	GG	AA	GG	AA	AA	AA	GG	GG	GG	AA	AA	GG	AA	AA	GG	GG	AA	GG	AA	AA	GG
761	s_16503_1-p224689	Bn-scaff_16503_1-p224689	10	C04	18462860	AG	AG	GG	AG	AG	GG	GG	AG	GG	GG	GG	GG	GG	GG	GG	GG	GG	GG	GG	GG	GG	AG	AG	AG	GG	AG	GG	GG	GG	AG	AG	AG	GG	GG	AG	GG	GG	AG	AG	GG	AG	GG	GG	AG
762	s_16503_1-p224823	Bn-scaff_16503_1-p224823	10	C04	18462942	CC	CC	AA	CC	CC	AA	AA	CC	AA	AA	AA	AA	AA	AA	AA	AA	AA	AA	AA	AA	AA	CC	CC	CC	AA	CC	AA	AA	AA	CC	CC	CC	AA	AA	CC	AA	AA	CC	CC	AA	CC	AA	AA	CC
763	s_16503_1-p225423	Bn-scaff_16503_1-p225423	10	C04	18463591	TT	TT	CC	TT	TT	CC	CC	TT	CC	CC	CC	CC	CC	CC	CC	CC	CC	CC	CC	CC	CC	TT	TT	TT	CC	TT	CC	CC	CC	TT	TT	TT	CC	CC	TT	CC	CC	TT	TT	CC	TT	CC	CC	TT
764	s_16503_1-p225845	Bn-scaff_16503_1-p225845	10	C04	18464013	TT	TT	CC	TT	TT	CC	CC	TT	CC	CC	CC	CC	CC	CC	CC	CC	CC	CC	CC	CC	CC	TT	TT	TT	CC	TT	CC	CC	CC	TT	TT	TT	CC	CC	TT	CC	CC	TT	TT	CC	TT	CC	CC	TT
765	s_16503_1-p226176	Bn-scaff_16503_1-p226176	10	C04	18464304	GG	GG	--	GG	GG	AA	AA	GG	AA	AA	AA	AA	AA	AA	AA	AA	AA	AA	AA	AA	AA	GG	GG	GG	AA	GG	AA	AA	AA	GG	GG	GG	AA	AA	GG	AA	AA	GG	GG	AA	GG	AA	AA	GG
766	s_16503_1-p226612	Bn-scaff_16503_1-p226612	10	C04	18464740	TT	TT	CC	TT	TT	CC	CC	TT	CC	CC	CC	CC	CC	CC	CC	CC	CC	CC	CC	CC	CC	TT	TT	TT	CC	TT	CC	CC	CC	TT	TT	TT	CC	CC	TT	CC	CC	TT	TT	CC	TT	CC	CC	TT
767	s_16503_1-p227395	Bn-scaff_16503_1-p227395	10	NA	NA	GG	GG	--	GG	GG	AA	AA	GG	AA	AA	AA	AA	AA	AA	AA	AA	AA	AA	AA	AA	AA	GG	GG	GG	AA	GG	AA	AA	AA	GG	GG	GG	AA	AA	GG	AA	AA	GG	GG	AA	GG	AA	AA	GG
768	s_16503_1-p227416	Bn-scaff_16503_1-p227416	10	C04	18465419	CC	CC	--	CC	CC	TT	TT	CC	TT	TT	TT	TT	TT	TT	TT	TT	TT	TT	TT	TT	TT	CC	CC	CC	TT	CC	TT	TT	TT	CC	CC	CC	TT	TT	CC	TT	TT	CC	CC	TT	CC	TT	TT	CC
769	s_16503_1-p228535	Bn-scaff_16503_1-p228535	10	C04	18466534	AA	AA	GG	AA	AA	GG	GG	AA	GG	GG	GG	GG	GG	GG	GG	GG	GG	GG	GG	GG	GG	AA	AA	AA	GG	AA	GG	GG	GG	AA	AA	AA	GG	GG	AA	GG	GG	AA	AA	GG	AA	GG	GG	AA
770	s_16503_1-p228733	Bn-scaff_16503_1-p228733	10	C04	18466681	CC	CC	AA	CC	CC	AA	AA	CC	AA	AA	AA	AA	AA	AA	AA	AA	AA	AA	AA	AA	AA	CC	CC	CC	AA	CC	AA	AA	AA	CC	CC	CC	AA	AA	CC	AA	AA	CC	CC	AA	CC	AA	AA	CC
771	s_16503_1-p228973	Bn-scaff_16503_1-p228973	10	C04	18466995	GG	GG	--	GG	GG	AA	AA	GG	AA	AA	AA	AA	AA	AA	AA	AA	AA	AA	AA	AA	AA	GG	GG	GG	AA	GG	AA	AA	AA	GG	GG	GG	AA	AA	GG	AA	AA	GG	GG	AA	GG	AA	AA	GG
772	s_16503_1-p229114	Bn-scaff_16503_1-p229114	10	C04	18467085	TT	TT	CC	TT	TT	CC	CC	TT	CC	CC	CC	CC	CC	CC	CC	CC	CC	CC	CC	CC	CC	TT	TT	TT	CC	TT	CC	CC	CC	TT	TT	TT	CC	CC	TT	CC	CC	TT	TT	CC	TT	CC	CC	TT
773	s_16503_1-p229225	Bn-scaff_16503_1-p229225	10	C04	18467247	CC	CC	--	CC	CC	TT	TT	CC	TT	TT	TT	TT	TT	TT	TT	TT	TT	TT	TT	TT	TT	CC	CC	CC	TT	CC	TT	TT	TT	CC	CC	CC	TT	TT	CC	TT	TT	CC	CC	TT	CC	TT	TT	CC
774	s_16503_1-p229380	Bn-scaff_16503_1-p229380	10	C04	18467402	TT	TT	CC	TT	TT	CC	CC	TT	CC	CC	CC	CC	CC	CC	CC	CC	CC	CC	CC	CC	CC	TT	TT	TT	CC	TT	CC	CC	CC	TT	TT	TT	CC	CC	TT	CC	CC	TT	TT	CC	TT	CC	CC	TT
775	s_16503_1-p229785	Bn-scaff_16503_1-p229785	10	C04	18467756	TT	TT	GG	TT	TT	GG	GG	TT	GG	GG	GG	GG	GG	GG	GG	GG	GG	GG	GG	GG	GG	TT	TT	TT	GG	TT	GG	GG	GG	TT	TT	TT	GG	GG	TT	GG	GG	TT	TT	GG	TT	GG	GG	TT
776	s_16503_1-p229801	Bn-scaff_16503_1-p229801	10	C04	18467823	GG	GG	--	GG	GG	TT	TT	GG	TT	TT	TT	TT	TT	TT	TT	TT	TT	TT	TT	TT	TT	GG	GG	GG	TT	GG	TT	TT	TT	GG	GG	GG	TT	TT	GG	TT	TT	GG	GG	TT	GG	TT	TT	GG
777	s_16503_1-p229962	Bn-scaff_16503_1-p229962	10	C04	18467984	TT	TT	GG	TT	TT	GG	GG	TT	GG	GG	GG	GG	GG	GG	GG	GG	GG	GG	GG	GG	GG	TT	TT	TT	GG	TT	GG	GG	GG	TT	TT	TT	GG	GG	TT	GG	GG	TT	TT	GG	TT	GG	GG	TT
778	s_16503_1-p245663	Bn-scaff_16503_1-p245663	10	C04	18483195	GG	GG	AA	GG	GG	AA	AA	GG	AA	AA	AA	AA	AA	AA	AA	AA	AA	AA	AA	AA	AA	GG	GG	GG	AA	GG	AA	AA	AA	GG	GG	GG	AA	AA	GG	AA	AA	GG	GG	AA	GG	AA	AA	GG
779	s_16503_1-p248830	Bn-scaff_16503_1-p248830	10	C04	18486347	TT	TT	GG	TT	TT	GG	GG	TT	GG	GG	GG	GG	GG	GG	GG	GG	GG	GG	GG	GG	GG	TT	TT	TT	GG	TT	GG	GG	GG	TT	TT	TT	GG	GG	TT	GG	GG	TT	TT	GG	TT	GG	GG	TT
780	s_16503_1-p249195	Bn-scaff_16503_1-p249195	10	C04	18486648	TT	TT	CC	TT	TT	CC	CC	TT	CC	CC	CC	CC	CC	CC	CC	CC	CC	CC	CC	CC	CC	TT	TT	TT	CC	TT	CC	CC	CC	TT	TT	TT	CC	CC	TT	CC	CC	TT	TT	CC	TT	CC	CC	TT
781	s_16503_1-p249330	Bn-scaff_16503_1-p249330	10	C04	18486783	TT	TT	CC	TT	TT	CC	CC	TT	CC	CC	CC	CC	CC	CC	CC	CC	CC	CC	CC	CC	CC	TT	TT	TT	CC	TT	CC	CC	CC	TT	TT	TT	CC	CC	TT	CC	CC	TT	TT	CC	TT	CC	CC	TT
782	s_16503_1-p249388	Bn-scaff_16503_1-p249388	10	C04	18486841	GG	GG	--	GG	GG	AA	AA	GG	AA	AA	AA	AA	AA	AA	AA	AA	AA	AA	AA	AA	AA	GG	GG	GG	AA	GG	AA	AA	AA	GG	GG	GG	AA	AA	GG	AA	AA	GG	GG	AA	GG	AA	AA	GG
783	s_16503_1-p251916	Bn-scaff_16503_1-p251916	10	C04	18489422	TT	TT	CC	TT	TT	CC	CC	TT	CC	CC	CC	CC	CC	CC	CC	CC	CC	CC	CC	CC	CC	TT	TT	TT	CC	TT	CC	CC	CC	TT	TT	TT	CC	CC	TT	CC	CC	TT	TT	CC	TT	CC	CC	TT
784	s_16503_1-p252178	Bn-scaff_16503_1-p252178	10	C04	18489634	GG	GG	--	GG	GG	AA	AA	GG	AA	AA	AA	AA	AA	AA	AA	AA	AA	AA	AA	AA	AA	GG	GG	GG	AA	GG	AA	AA	AA	GG	GG	GG	AA	AA	GG	AA	AA	GG	GG	AA	GG	AA	AA	GG
785	s_16503_1-p252253	Bn-scaff_16503_1-p252253	10	C04	18489760	AA	AA	GG	AA	AA	GG	GG	AA	GG	GG	GG	GG	GG	GG	GG	GG	GG	GG	GG	GG	GG	AA	AA	AA	GG	AA	GG	GG	GG	AA	AA	AA	GG	GG	AA	GG	GG	AA	AA	GG	AA	GG	GG	AA
786	s_16503_1-p252367	Bn-scaff_16503_1-p252367	10	C04	18489822	AA	AA	GG	AA	AA	GG	GG	AA	GG	GG	GG	GG	GG	GG	GG	GG	GG	GG	GG	GG	GG	AA	AA	AA	GG	AA	GG	GG	GG	AA	AA	AA	GG	GG	AA	GG	GG	AA	AA	GG	AA	GG	GG	AA
787	s_16503_1-p252421	Bn-scaff_16503_1-p252421	10	C04	18489876	GG	GG	--	GG	GG	AA	AA	GG	AA	AA	AA	AA	AA	AA	AA	AA	AA	AA	AA	AA	AA	GG	GG	GG	AA	GG	AA	AA	AA	GG	GG	GG	AA	AA	GG	AA	AA	GG	GG	AA	GG	AA	AA	GG
788	s_16503_1-p260344	Bn-scaff_16503_1-p260344	10	C04	18498488	TT	TT	CC	TT	TT	CC	CC	TT	CC	CC	CC	CC	CC	CC	CC	CC	CC	CC	CC	CC	CC	TT	TT	TT	CC	TT	CC	CC	CC	TT	TT	TT	CC	CC	TT	CC	CC	TT	TT	CC	TT	CC	CC	TT
789	s_16503_1-p261119	Bn-scaff_16503_1-p261119	10	C04	18499264	CC	CC	--	CC	CC	TC	TC	CC	TC	TC	TC	TC	--	TC	TC	TC	TC	TC	TC	TC	--	CC	CC	CC	TC	CC	TC	TC	TC	CC	CC	CC	TC	TC	CC	TC	TC	CC	CC	TC	CC	TC	TC	CC
790	s_16503_1-p261176	Bn-scaff_16503_1-p261176	10	C04	18499372	CC	CC	TT	CC	CC	TT	TT	CC	TT	TT	TT	TT	TT	TT	TT	TT	TT	TT	TT	TT	TT	CC	CC	CC	TT	CC	TT	TT	TT	CC	CC	CC	TT	TT	CC	TT	TT	CC	CC	TT	CC	TT	TT	CC
791	s_16503_1-p261618	Bn-scaff_16503_1-p261618	10	C04	18499762	GG	GG	--	GG	GG	TT	TT	GG	TT	TT	TT	TT	TT	TT	TT	TT	TT	TT	TT	TT	TT	GG	GG	GG	TT	GG	TT	TT	TT	GG	GG	GG	TT	TT	GG	TT	TT	GG	GG	TT	GG	TT	TT	GG
792	s_16503_1-p261641	Bn-scaff_16503_1-p261641	10	C04	18499836	TT	TT	--	TT	TT	CC	CC	TT	CC	CC	CC	CC	CC	CC	CC	CC	CC	CC	CC	CC	CC	TT	TT	TT	CC	TT	CC	CC	CC	TT	TT	TT	CC	CC	TT	CC	CC	TT	TT	CC	TT	CC	CC	TT
793	s_16503_1-p262195	Bn-scaff_16503_1-p262195	10	C04	18500339	TT	TT	CC	TT	TT	CC	CC	TT	CC	CC	CC	CC	CC	CC	CC	CC	CC	CC	CC	CC	CC	TT	TT	TT	CC	TT	CC	CC	CC	TT	TT	TT	CC	CC	TT	CC	CC	TT	TT	CC	TT	CC	CC	TT
794	s_16503_1-p262369	Bn-scaff_16503_1-p262369	10	C04	18500564	AA	AA	GG	AA	AA	GG	GG	AA	GG	GG	GG	GG	GG	GG	GG	GG	GG	GG	GG	GG	--	AA	AA	AA	GG	AA	GG	GG	GG	AA	AA	AA	GG	GG	AA	GG	GG	AA	AA	GG	AA	GG	GG	AA
795	s_16503_1-p262800	Bn-scaff_16503_1-p262800	10	C04	18500789	GG	GG	--	GG	GG	AA	AA	GG	AA	AA	AA	AA	AA	AA	AA	AA	AA	AA	AA	AA	AA	GG	GG	GG	AA	GG	AA	AA	AA	GG	GG	GG	AA	AA	GG	AA	AA	GG	GG	AA	GG	AA	AA	GG
796	s_16503_1-p263363	Bn-scaff_16503_1-p263363	10	C04	18501403	CC	CC	AA	CC	CC	AA	AA	CC	AA	AA	AA	AA	AA	AA	AA	AA	AA	AA	AA	AA	AA	CC	CC	CC	AA	CC	AA	AA	AA	CC	CC	CC	AA	AA	CC	AA	AA	CC	CC	AA	CC	AA	AA	CC
797	s_16503_1-p263585	Bn-scaff_16503_1-p263585	10	C04	18501625	TT	TT	CC	TT	TT	CC	CC	TT	CC	CC	CC	CC	CC	CC	CC	CC	CC	CC	CC	CC	CC	TT	TT	TT	CC	TT	CC	CC	CC	TT	TT	TT	CC	CC	TT	CC	CC	TT	TT	CC	TT	CC	CC	TT
798	s_16503_1-p274770	Bn-scaff_16503_1-p274770	10	C04	18505945	GG	GG	AA	GG	GG	AA	AA	GG	AA	AA	AA	AA	AA	AA	AA	AA	AA	AA	AA	AA	AA	GG	GG	GG	AA	GG	AA	AA	AA	GG	GG	GG	AA	AA	GG	AA	AA	GG	GG	AA	GG	AA	AA	GG
799	s_16503_1-p277158	Bn-scaff_16503_1-p277158	10	C04	18508334	TT	TT	GG	TT	TT	GG	GG	TT	GG	GG	GG	GG	GG	GG	GG	GG	GG	GG	GG	GG	GG	TT	TT	TT	GG	TT	GG	GG	GG	TT	TT	TT	GG	GG	TT	GG	GG	TT	TT	GG	TT	GG	GG	TT
800	s_16503_1-p277610	Bn-scaff_16503_1-p277610	10	C04	18508787	CC	CC	AA	CC	CC	AA	AA	CC	AA	AA	AA	AA	AA	AA	AA	AA	AA	AA	AA	AA	AA	CC	CC	CC	AA	CC	AA	AA	AA	CC	CC	CC	AA	AA	CC	AA	AA	CC	CC	AA	CC	AA	AA	CC
801	s_16503_1-p291402	Bn-scaff_16503_1-p291402	10	C04	18513779	TT	TT	CC	TT	TT	CC	CC	TT	CC	CC	CC	CC	CC	CC	CC	CC	CC	CC	CC	CC	CC	TT	TT	TT	CC	TT	CC	CC	CC	TT	TT	TT	CC	CC	TT	CC	CC	TT	TT	CC	TT	CC	CC	TT
802	s_16503_1-p291418	Bn-scaff_16503_1-p291418	10	C04	18513846	GG	GG	AA	GG	GG	AA	AA	GG	AA	AA	AA	AA	AA	AA	AA	AA	AA	AA	AA	AA	AA	GG	GG	GG	AA	GG	AA	AA	AA	GG	GG	GG	AA	AA	GG	AA	AA	GG	GG	AA	GG	AA	AA	GG
803	s_16503_1-p291520	Bn-scaff_16503_1-p291520	10	C04	18513897	GG	GG	--	GG	GG	TT	TT	GG	TT	TT	TT	TT	TT	TT	TT	TT	TT	TT	TT	TT	TT	GG	GG	GG	TT	GG	TT	TT	TT	GG	GG	GG	TT	TT	GG	TT	TT	GG	GG	TT	GG	TT	TT	GG
804	s_16503_1-p292173	Bn-scaff_16503_1-p292173	10	C04	18514550	TT	TT	--	TT	TT	CC	CC	TT	CC	CC	CC	CC	CC	CC	CC	CC	CC	CC	CC	CC	CC	TT	TT	TT	CC	TT	CC	CC	CC	TT	TT	TT	CC	CC	TT	CC	CC	TT	TT	CC	TT	CC	CC	TT
805	s_16503_1-p292462	Bn-scaff_16503_1-p292462	10	C04	18514841	CC	CC	TT	CC	CC	TT	TT	CC	TT	TT	TT	TT	TT	TT	TT	TT	TT	TT	TT	TT	TT	CC	CC	CC	TT	CC	TT	TT	TT	CC	CC	CC	TT	TT	CC	TT	TT	CC	CC	TT	CC	TT	TT	CC
806	s_16503_1-p292668	Bn-scaff_16503_1-p292668	10	C04	18515047	GG	GG	--	GG	GG	TT	TT	GG	TT	TT	TT	TT	TT	TT	TT	TT	TT	TT	TT	TT	TT	GG	GG	GG	TT	GG	TT	TT	TT	GG	GG	GG	TT	TT	GG	TT	TT	GG	GG	TT	GG	TT	TT	GG
807	s_16503_1-p310995	Bn-scaff_16503_1-p310995	10	C04	18537577	TT	TT	CC	TT	TT	CC	CC	TT	CC	CC	CC	CC	CC	CC	CC	CC	CC	CC	CC	CC	CC	TT	TT	TT	CC	TT	CC	CC	CC	TT	TT	TT	CC	CC	TT	CC	CC	TT	TT	CC	TT	CC	CC	TT
808	s_16503_1-p311099	Bn-scaff_16503_1-p311099	10	NA	NA	GG	GG	--	GG	GG	TT	TT	GG	TT	TT	TT	TT	TT	TT	TT	TT	TT	TT	TT	TT	TT	GG	GG	GG	TT	GG	TT	TT	TT	GG	GG	GG	TT	TT	GG	TT	TT	GG	GG	TT	GG	TT	TT	GG
809	s_16503_1-p313782	Bn-scaff_16503_1-p313782	10	C04	18540363	GG	GG	AA	GG	GG	AA	AA	GG	AA	AA	AA	AA	AA	AA	AA	AA	AA	AA	AA	AA	AA	GG	GG	GG	AA	GG	AA	AA	AA	GG	GG	GG	AA	AA	GG	AA	AA	GG	GG	AA	GG	AA	AA	GG
810	s_16503_1-p314588	Bn-scaff_16503_1-p314588	10	C04	18541252	TT	TT	CC	TT	TT	CC	CC	TT	CC	CC	CC	CC	CC	CC	CC	CC	CC	CC	CC	CC	CC	TT	TT	TT	CC	TT	CC	CC	CC	TT	TT	TT	CC	CC	TT	CC	CC	TT	TT	CC	TT	CC	CC	TT
811	s_16503_1-p315466	Bn-scaff_16503_1-p315466	10	C04	18542081	TT	TT	CC	TT	TT	CC	CC	TT	CC	CC	CC	CC	CC	CC	CC	CC	CC	CC	CC	CC	CC	TT	TT	TT	CC	TT	CC	CC	CC	TT	TT	TT	CC	CC	TT	CC	CC	TT	TT	CC	TT	CC	CC	TT
812	s_16503_1-p321623	Bn-scaff_16503_1-p321623	10	C04	18552083	TT	TT	CC	TT	TT	CC	CC	TT	CC	CC	CC	CC	CC	CC	CC	CC	CC	CC	CC	CC	CC	TT	TT	TT	CC	TT	CC	CC	CC	TT	TT	TT	CC	CC	TT	CC	CC	TT	TT	CC	TT	CC	CC	TT
813	s_16503_1-p321918	Bn-scaff_16503_1-p321918	10	C04	18552328	CC	CC	--	CC	CC	TT	TT	CC	TT	TT	TT	TT	TT	TT	TT	TT	TT	TT	TT	TT	TT	CC	CC	CC	TT	CC	TT	TT	TT	CC	CC	CC	TT	TT	CC	TT	TT	CC	CC	TT	CC	TT	TT	CC
814	s_16503_1-p332592	Bn-scaff_16503_1-p332592	10	C04	18559084	TT	TT	--	TT	TT	CC	CC	TT	CC	CC	CC	CC	CC	CC	CC	CC	CC	CC	CC	CC	CC	TT	TT	TT	CC	TT	CC	CC	CC	TT	TT	TT	CC	CC	TT	CC	CC	TT	TT	CC	TT	CC	CC	TT
815	s_16503_1-p332687	Bn-scaff_16503_1-p332687	10	C04	18559128	AA	AA	GG	AA	AA	GG	GG	AA	GG	GG	GG	GG	GG	GG	GG	GG	GG	GG	GG	GG	GG	AA	AA	AA	GG	AA	GG	GG	GG	AA	AA	AA	GG	GG	AA	GG	GG	AA	AA	GG	AA	GG	GG	AA
816	s_16503_1-p335575	Bn-scaff_16503_1-p335575	10	C04	18561187	AA	AA	CC	AA	AA	CC	CC	AA	CC	CC	CC	CC	CC	CC	CC	CC	CC	CC	CC	CC	CC	AA	AA	AA	CC	AA	CC	CC	CC	AA	AA	AA	CC	CC	AA	CC	CC	AA	AA	CC	AA	CC	CC	AA
817	s_16503_1-p335891	Bn-scaff_16503_1-p335891	10	C04	18561554	TT	TT	CC	TT	TT	CC	CC	TT	CC	CC	CC	CC	CC	CC	CC	CC	CC	CC	CC	CC	CC	TT	TT	TT	CC	TT	CC	CC	CC	TT	TT	TT	CC	CC	TT	CC	CC	TT	TT	CC	TT	CC	CC	TT
818	s_16503_1-p336686	Bn-scaff_16503_1-p336686	10	C04	18562349	GG	GG	AA	GG	GG	AA	AA	GG	AA	AA	AA	AA	AA	AA	AA	AA	AA	AA	AA	AA	AA	GG	GG	GG	AA	GG	AA	AA	AA	GG	GG	GG	AA	AA	GG	AA	AA	GG	GG	AA	GG	AA	AA	GG
819	s_16503_1-p337729	Bn-scaff_16503_1-p337729	10	C04	18563293	TT	TT	CC	TT	TT	CC	CC	TT	CC	CC	CC	CC	CC	CC	CC	CC	CC	CC	CC	CC	CC	TT	TT	TT	CC	TT	CC	CC	CC	TT	TT	TT	CC	CC	TT	CC	CC	TT	TT	CC	TT	CC	CC	TT
820	s_16503_1-p337950	Bn-scaff_16503_1-p337950	10	C04	18563565	AA	AA	CC	AA	AA	CC	CC	AA	CC	CC	CC	CC	CC	CC	CC	CC	CC	CC	CC	CC	CC	AA	AA	AA	CC	AA	CC	CC	CC	AA	AA	AA	CC	CC	AA	CC	CC	AA	AA	CC	AA	CC	CC	AA
821	s_16503_1-p341200	Bn-scaff_16503_1-p341200	10	C04	18566831	TT	TT	CC	TT	TT	CC	CC	TT	CC	CC	CC	CC	CC	CC	CC	CC	CC	CC	CC	CC	CC	TT	TT	TT	CC	TT	CC	CC	CC	TT	TT	TT	CC	CC	TT	CC	CC	TT	TT	CC	TT	CC	CC	TT
822	s_16503_1-p341409	Bn-scaff_16503_1-p341409	10	C04	18566989	AA	AA	GG	AA	AA	GG	GG	AA	GG	GG	GG	GG	GG	GG	GG	GG	GG	GG	GG	GG	GG	AA	AA	AA	GG	AA	GG	GG	GG	AA	AA	AA	GG	GG	AA	GG	GG	AA	AA	GG	AA	GG	GG	AA
823	s_16503_1-p343669	Bn-scaff_16503_1-p343669	10	C04	18569934	CC	CC	--	CC	CC	TT	TT	CC	TT	TT	TT	TT	TT	TT	TT	TT	TT	TT	TT	TT	TT	CC	CC	CC	TT	CC	TT	TT	TT	CC	CC	CC	TT	TT	CC	TT	TT	CC	CC	TT	CC	TT	TT	CC
824	s_16503_1-p345397	Bn-scaff_16503_1-p345397	10	C04	18571739	CC	CC	AA	CC	CC	AA	AA	CC	AA	AA	AA	AA	AA	AA	AA	AA	AA	AA	AA	AA	AA	CC	CC	CC	AA	CC	AA	AA	AA	CC	CC	CC	AA	AA	CC	AA	AA	CC	CC	AA	CC	AA	AA	CC
825	s_16503_1-p354222	Bn-scaff_16503_1-p354222	10	C04	18580367	TT	TT	GG	TT	TT	GG	GG	TT	GG	GG	GG	GG	GG	GG	GG	GG	GG	GG	GG	GG	GG	TT	TT	TT	GG	TT	GG	GG	GG	TT	TT	TT	GG	GG	TT	GG	GG	TT	TT	GG	TT	GG	GG	TT
826	s_16503_1-p358771	Bn-scaff_16503_1-p358771	10	C04	18591643	GG	GG	--	GG	GG	AA	AA	GG	AA	AA	AA	AA	AA	AA	AA	AA	AA	AA	AA	AA	AA	GG	GG	GG	AA	GG	AA	AA	AA	GG	GG	GG	AA	AA	GG	AA	AA	GG	GG	AA	GG	AA	AA	GG
827	s_16503_1-p360726	Bn-scaff_16503_1-p360726	10	C04	18593723	CC	CC	--	CC	CC	TT	TT	CC	TT	TT	TT	TT	TT	TT	TT	TT	TT	TT	TT	TT	TT	CC	CC	CC	TT	CC	TT	TT	TT	CC	CC	CC	TT	TT	CC	TT	TT	CC	CC	TT	CC	TT	TT	CC
828	s_16503_1-p361000	Bn-scaff_16503_1-p361000	10	C04	18593946	CC	CC	TT	CC	CC	TT	TT	CC	TT	TT	TT	TT	TT	TT	TT	TT	TT	TT	TT	TT	TT	CC	CC	CC	TT	CC	TT	TT	TT	CC	CC	CC	TT	TT	CC	TT	TT	CC	CC	TT	CC	TT	TT	CC
829	s_16503_1-p361367	Bn-scaff_16503_1-p361367	10	C04	18594364	TT	TT	CC	TT	TT	CC	CC	TT	CC	CC	CC	CC	CC	CC	CC	CC	CC	CC	CC	CC	CC	TT	TT	TT	CC	TT	CC	CC	CC	TT	TT	TT	CC	CC	TT	CC	CC	TT	TT	CC	TT	CC	CC	TT
830	s_16503_1-p361482	Bn-scaff_16503_1-p361482	10	C04	18594428	TT	TT	GG	TT	TT	GG	GG	TT	GG	GG	GG	GG	GG	GG	GG	GG	GG	GG	GG	GG	GG	TT	TT	TT	GG	TT	GG	GG	GG	TT	TT	TT	GG	GG	TT	GG	GG	TT	TT	GG	TT	GG	GG	TT
831	s_16503_1-p361532	Bn-scaff_16503_1-p361532	10	C04	18594529	TT	TT	--	TT	TT	GG	GG	TT	GG	GG	GG	GG	GG	GG	GG	GG	GG	GG	GG	GG	GG	TT	TT	TT	GG	TT	GG	GG	GG	TT	TT	TT	GG	GG	TT	GG	GG	TT	TT	GG	TT	GG	GG	TT
832	s_16503_1-p362036	Bn-scaff_16503_1-p362036	10	C04	18594982	TT	TT	CC	TT	TT	CC	CC	TT	CC	CC	CC	CC	CC	CC	CC	CC	CC	CC	CC	CC	CC	TT	TT	TT	CC	TT	CC	CC	CC	TT	TT	TT	CC	CC	TT	CC	CC	TT	TT	CC	TT	CC	CC	TT
833	s_28703_1-p70301	Bn-scaff_28703_1-p70301	10	C04	18604785	CC	CC	--	CC	CC	TT	TT	CC	TT	TT	TT	TT	TT	TT	TT	TT	TT	TT	TT	TT	TT	CC	CC	CC	TT	CC	TT	TT	TT	CC	CC	CC	TT	TT	CC	TT	TT	CC	CC	TT	CC	TT	TT	CC
834	s_28703_1-p69915	Bn-scaff_28703_1-p69915	10	C04	18605171	CC	CC	AA	CC	CC	AA	AA	CC	AA	AA	AA	AA	AA	AA	AA	AA	AA	AA	AA	AA	AA	CC	CC	CC	AA	CC	AA	AA	AA	CC	CC	CC	AA	AA	CC	AA	AA	CC	CC	AA	CC	AA	AA	CC
835	s_28703_1-p69473	Bn-scaff_28703_1-p69473	10	C04	18605561	GG	GG	--	GG	GG	TT	TT	GG	TT	TT	TT	TT	TT	TT	TT	TT	TT	TT	TT	TT	TT	GG	GG	GG	TT	GG	TT	TT	TT	GG	GG	GG	TT	TT	GG	TT	TT	GG	GG	TT	GG	TT	TT	GG
836	s_28703_1-p61169	Bn-scaff_28703_1-p61169	10	C04	18614161	CC	CC	--	CC	CC	TT	TT	CC	TT	TT	TT	TT	TT	TT	TT	TT	TT	TT	TT	TT	TT	CC	CC	CC	TT	CC	TT	TT	TT	CC	CC	CC	TT	TT	CC	TT	TT	CC	CC	TT	CC	TT	TT	CC
837	s_28703_1-p60085	Bn-scaff_28703_1-p60085	10	C04	18615287	CC	CC	--	CC	CC	TC	TC	CC	TC	TC	TC	TC	--	TC	TC	TC	TC	TC	TC	TC	TC	CC	CC	CC	TC	CC	TC	TC	TC	CC	CC	CC	TC	TC	CC	TC	--	CC	CC	TC	CC	TC	TC	CC
838	s_28703_1-p58529	Bn-scaff_28703_1-p58529	10	C04	18616851	TC	TC	CC	TC	TC	CC	CC	TC	CC	CC	CC	CC	CC	CC	CC	CC	CC	CC	CC	CC	CC	TC	TC	TC	CC	TC	CC	CC	CC	TC	TC	TC	CC	CC	TC	CC	CC	TC	TC	CC	TC	CC	CC	TC
839	s_28703_1-p57961	Bn-scaff_28703_1-p57961	10	C04	18617419	TC	TC	CC	TC	TC	CC	CC	TC	CC	CC	CC	CC	CC	CC	CC	CC	CC	CC	CC	CC	CC	TC	TC	TC	CC	TC	CC	CC	CC	TC	TC	TC	CC	CC	TC	CC	CC	TC	TC	CC	TC	CC	CC	TC
840	s_28703_1-p53783	Bn-scaff_28703_1-p53783	10	C04	18621693	AA	AA	--	AA	AA	CC	CC	AA	CC	CC	CC	CC	CC	CC	CC	CC	CC	CC	CC	CC	CC	AA	AA	AA	CC	AA	CC	CC	CC	AA	AA	AA	CC	CC	AA	CC	CC	AA	AA	CC	AA	CC	CC	AA
841	s_28703_1-p53700	Bn-scaff_28703_1-p53700	10	C04	18621776	GG	GG	--	GG	GG	AA	AA	GG	AA	AA	AA	AA	AA	AA	AA	AA	AA	AA	AA	AA	AA	GG	GG	GG	AA	GG	AA	AA	AA	GG	GG	GG	AA	AA	GG	AA	AA	GG	GG	AA	GG	AA	AA	GG
842	s_28703_1-p53619	Bn-scaff_28703_1-p53619	10	C04	18621857	CC	CC	TT	CC	CC	TT	TT	CC	TT	TT	TT	TT	TT	TT	TT	TT	TT	TT	TT	TT	TT	CC	CC	CC	TT	CC	TT	TT	TT	CC	CC	CC	TT	TT	CC	TT	TT	CC	CC	TT	CC	TT	TT	CC
843	s_28703_1-p53260	Bn-scaff_28703_1-p53260	10	C04	18622216	TT	TT	--	TT	TT	CC	CC	TT	CC	CC	CC	CC	CC	CC	CC	CC	CC	CC	CC	CC	CC	TT	TT	TT	CC	TT	CC	CC	CC	TT	TT	TT	CC	CC	TT	CC	CC	TT	TT	CC	TT	CC	CC	TT
844	s_28703_1-p51978	Bn-scaff_28703_1-p51978	10	C04	18623253	CC	CC	AA	CC	CC	AA	AA	CC	AA	AA	AA	AA	AA	AA	AA	AA	AA	AA	AA	AA	AA	CC	CC	CC	AA	CC	AA	AA	AA	CC	CC	CC	AA	AA	CC	AA	AA	CC	CC	AA	CC	AA	AA	CC
845	s_28703_1-p51257	Bn-scaff_28703_1-p51257	10	C04	18623923	CC	CC	--	CC	CC	TT	TT	CC	TT	TT	TT	TT	TT	TT	TT	TT	TT	TT	TT	TT	TT	CC	CC	CC	TT	CC	TT	TT	TT	CC	CC	CC	TT	TT	CC	TT	TT	CC	CC	TT	CC	TT	TT	CC
846	s_28703_1-p51095	Bn-scaff_28703_1-p51095	10	C04	18624084	CC	CC	AA	CC	CC	AA	AA	CC	AA	AA	AA	AA	AA	AA	AA	AA	AA	AA	AA	AA	AA	CC	CC	CC	AA	CC	AA	AA	AA	CC	CC	CC	AA	AA	CC	AA	AA	CC	CC	AA	CC	AA	AA	CC
847	s_28703_1-p50848	Bn-scaff_28703_1-p50848	10	C04	18624331	CC	CC	TT	CC	CC	TT	TT	CC	TT	TT	TT	TT	TT	TT	TT	TT	TT	TT	TT	TT	TT	CC	CC	CC	TT	CC	TT	TT	TT	CC	CC	CC	TT	TT	CC	TT	TT	CC	CC	TT	CC	TT	TT	CC
848	s_28703_1-p50822	Bn-scaff_28703_1-p50822	10	C04	18624408	GG	GG	--	GG	GG	AA	AA	GG	AA	AA	AA	AA	AA	AA	AA	AA	AA	AA	AA	AA	AA	GG	GG	GG	AA	GG	AA	AA	AA	GG	GG	GG	AA	AA	GG	AA	AA	GG	GG	AA	GG	AA	AA	GG
849	s_28703_1-p50575	Bn-scaff_28703_1-p50575	10	NA	NA	AA	AA	--	AA	AA	CC	CC	AA	CC	CC	CC	CC	CC	CC	CC	CC	CC	CC	CC	CC	CC	AA	AA	AA	CC	AA	CC	CC	CC	AA	AA	AA	CC	CC	AA	CC	CC	AA	AA	CC	AA	CC	CC	AA
850	s_28703_1-p49734	Bn-scaff_28703_1-p49734	10	C04	18625495	CC	CC	AA	CC	CC	AA	AA	CC	AA	AA	AA	AA	AA	AA	AA	AA	AA	AA	AA	AA	AA	CC	CC	CC	AA	CC	AA	AA	AA	CC	CC	CC	AA	AA	CC	AA	AA	CC	CC	AA	CC	AA	AA	CC
851	s_28703_1-p49551	Bn-scaff_28703_1-p49551	10	C04	18625678	GG	GG	--	GG	GG	AA	AA	GG	AA	AA	AA	AA	AA	AA	AA	AA	AA	AA	AA	AA	AA	GG	GG	GG	AA	GG	AA	AA	AA	GG	GG	GG	AA	AA	GG	AA	AA	GG	GG	AA	GG	AA	AA	GG
852	s_28703_1-p49303	Bn-scaff_28703_1-p49303	10	C04	18625875	AA	AA	CC	AA	AA	CC	CC	AA	CC	CC	CC	CC	CC	CC	CC	CC	CC	CC	CC	CC	CC	AA	AA	AA	CC	AA	CC	CC	CC	AA	AA	AA	CC	CC	AA	CC	CC	AA	AA	CC	AA	CC	CC	AA
853	s_28703_1-p47306	Bn-scaff_28703_1-p47306	10	C04	18627877	GG	GG	--	GG	GG	AA	AA	GG	AA	AA	AA	AA	AA	AA	AA	AA	AA	AA	AA	AA	AA	GG	GG	GG	AA	GG	AA	AA	AA	GG	GG	GG	AA	AA	GG	AA	AA	GG	GG	AA	GG	AA	AA	GG
854	s_28703_1-p44290	Bn-scaff_28703_1-p44290	10	C04	18637097	AA	AA	CC	AA	AA	CC	CC	AA	CC	CC	CC	CC	CC	CC	CC	CC	CC	CC	CC	CC	CC	AA	AA	AA	CC	AA	CC	CC	CC	AA	AA	AA	CC	CC	AA	CC	CC	AA	AA	CC	AA	CC	CC	AA
855	s_28703_1-p31309	Bn-scaff_28703_1-p31309	10	C04	18649391	TT	TT	CC	TT	TT	CC	CC	TT	CC	CC	CC	CC	CC	CC	CC	CC	CC	CC	CC	CC	CC	TT	TT	TT	CC	TT	CC	CC	CC	TT	TT	TT	CC	CC	TT	CC	CC	TT	TT	CC	TT	CC	CC	TT
856	s_19575_1-p27625	Bn-scaff_19575_1-p27625	10	C04	18684279	GG	GG	--	GG	GG	AA	AA	GG	AA	AA	AA	AA	AA	AA	AA	AA	AA	AA	AA	AA	AA	GG	GG	GG	AA	GG	AA	AA	AA	GG	GG	GG	AA	AA	GG	AA	AA	GG	GG	AA	GG	AA	AA	GG
857	s_19575_1-p35910	Bn-scaff_19575_1-p35910	10	C04	18691341	CC	CC	--	CC	CC	TT	TT	CC	TT	TT	TT	TT	TT	TT	TT	TT	TT	TT	TT	TT	TT	CC	CC	CC	TT	CC	TT	TT	TT	CC	CC	CC	TT	TT	CC	TT	TT	CC	CC	TT	CC	TT	TT	CC
858	s_19575_1-p36020	Bn-scaff_19575_1-p36020	10	C04	18691451	CC	CC	TT	CC	CC	TT	TT	CC	TT	TT	TT	TT	TT	TT	TT	TT	TT	TT	TT	TT	TT	CC	CC	CC	TT	CC	TT	TT	TT	CC	CC	CC	TT	TT	CC	TT	TT	CC	CC	TT	CC	TT	TT	CC
859	s_19575_1-p41508	Bn-scaff_19575_1-p41508	10	C04	18703448	TT	TT	GG	TT	TT	GG	GG	TT	GG	GG	GG	GG	GG	GG	GG	GG	GG	GG	GG	GG	GG	TT	TT	TT	GG	TT	GG	GG	GG	TT	TT	TT	GG	GG	TT	GG	GG	TT	TT	GG	TT	GG	GG	TT
860	s_19575_1-p16630	Bn-scaff_19575_1-p16630	10	C04	18755964	TT	TT	TG	TT	TT	TG	TG	TT	TG	TG	TG	TG	TG	TG	TG	TG	TG	TG	TG	TG	--	TT	TT	TT	TG	TT	TG	TG	TG	TT	TT	TT	TG	TG	TT	TG	TG	TT	TT	TG	TT	TG	TG	TT
861	s_19575_1-p87486	Bn-scaff_19575_1-p87486	10	C04	18759872	TT	TT	GG	TT	TT	GG	GG	TT	GG	GG	GG	GG	GG	GG	GG	GG	GG	GG	GG	GG	GG	TT	TT	TT	GG	TT	GG	GG	GG	TT	TT	TT	GG	GG	TT	GG	GG	TT	TT	GG	TT	GG	GG	TT
862	s_19575_1-p87732	Bn-scaff_19575_1-p87732	10	C04	18760063	TT	TT	GG	TT	TT	GG	GG	TT	GG	GG	GG	GG	GG	GG	GG	GG	GG	GG	GG	GG	GG	TT	TT	TT	GG	TT	GG	GG	GG	TT	TT	TT	GG	GG	TT	GG	GG	TT	TT	GG	TT	GG	GG	TT
863	s_19575_1-p88718	Bn-scaff_19575_1-p88718	10	C04	18761050	TT	TT	CC	TT	TT	CC	CC	TT	CC	CC	CC	CC	CC	CC	CC	CC	CC	CC	CC	CC	CC	TT	TT	TT	CC	TT	CC	CC	CC	TT	TT	TT	CC	CC	TT	CC	CC	TT	TT	CC	TT	CC	CC	TT
864	s_19575_1-p89370	Bn-scaff_19575_1-p89370	10	C04	18761753	CC	CC	AA	CC	CC	AA	AA	CC	AA	AA	AA	AA	AA	AA	AA	AA	AA	AA	AA	AA	AA	CC	CC	CC	AA	CC	AA	AA	AA	CC	CC	CC	AA	AA	CC	AA	AA	CC	CC	AA	CC	AA	AA	CC
865	s_19575_1-p90626	Bn-scaff_19575_1-p90626	10	C04	18763009	CC	CC	--	CC	CC	TT	TT	CC	TT	TT	TT	TT	TT	TT	TT	TT	TT	TT	TT	TT	TT	CC	CC	CC	TT	CC	TT	TT	TT	CC	CC	CC	TT	TT	CC	TT	TT	CC	CC	TT	CC	TT	TT	CC
866	s_19170_1-p1087763	Bn-scaff_19170_1-p1087763	10	C04	18782718	TT	TT	CC	TT	TT	CC	CC	TT	CC	CC	CC	CC	CC	CC	CC	CC	CC	CC	CC	CC	CC	TT	TT	TT	CC	TT	CC	CC	CC	TT	TT	TT	CC	CC	TT	CC	CC	TT	TT	CC	TT	CC	CC	TT
867	s_19170_1-p1087826	Bn-scaff_19170_1-p1087826	10	C04	18782730	CC	CC	AA	CC	CC	AA	AA	CC	AA	AA	AA	AA	AA	AA	AA	AA	AA	AA	AA	AA	AA	CC	CC	CC	AA	CC	AA	AA	AA	CC	CC	CC	AA	AA	CC	AA	AA	CC	CC	AA	CC	AA	AA	CC
868	s_19170_1-p1088809	Bn-scaff_19170_1-p1088809	10	C04	18783714	TT	TT	GG	TT	TT	GG	GG	TT	GG	GG	GG	GG	GG	GG	GG	GG	GG	GG	GG	GG	GG	TT	TT	TT	GG	TT	GG	GG	GG	TT	TT	TT	GG	GG	TT	GG	GG	TT	TT	GG	TT	GG	GG	TT
869	s_19170_1-p1089939	Bn-scaff_19170_1-p1089939	10	C04	18784895	GG	GG	--	GG	GG	AA	AA	GG	AA	AA	AA	AA	AA	AA	AA	AA	AA	AA	AA	AA	AA	GG	GG	GG	AA	GG	AA	AA	AA	GG	GG	GG	AA	AA	GG	AA	AA	GG	GG	AA	GG	AA	AA	GG
870	s_19170_1-p1090031	Bn-scaff_19170_1-p1090031	10	C04	18784987	AA	AA	GG	AA	AA	GG	GG	AA	GG	GG	GG	GG	GG	GG	GG	GG	GG	GG	GG	GG	GG	AA	AA	AA	GG	AA	GG	GG	GG	AA	AA	AA	GG	GG	AA	GG	GG	AA	AA	GG	AA	GG	GG	AA
871	s_19170_1-p1090118	Bn-scaff_19170_1-p1090118	10	C04	18785023	TT	TT	CC	TT	TT	CC	CC	TT	CC	CC	CC	CC	CC	CC	CC	CC	CC	CC	CC	CC	CC	TT	TT	TT	CC	TT	CC	CC	CC	TT	TT	TT	CC	CC	TT	CC	CC	TT	TT	CC	TT	CC	CC	TT
872	s_19170_1-p1090273	Bn-scaff_19170_1-p1090273	10	C04	18785178	GG	GG	--	GG	GG	AA	AA	GG	AA	AA	AA	AA	AA	AA	AA	AA	AA	AA	AA	AA	AA	GG	GG	GG	AA	GG	AA	AA	AA	GG	GG	GG	AA	AA	GG	AA	AA	GG	GG	AA	GG	AA	AA	GG
873	s_19170_1-p1091145	Bn-scaff_19170_1-p1091145	10	C04	18786102	GG	GG	AA	GG	GG	AA	AA	GG	AA	AA	AA	AA	AA	AA	AA	AA	AA	AA	AA	AA	AA	GG	GG	GG	AA	GG	AA	AA	AA	GG	GG	GG	AA	AA	GG	AA	AA	GG	GG	AA	GG	AA	AA	GG
874	s_19170_1-p1091247	Bn-scaff_19170_1-p1091247	10	C04	18786153	AA	AA	GG	AA	AA	GG	GG	AA	GG	GG	GG	GG	GG	GG	GG	GG	GG	GG	GG	GG	GG	AA	AA	AA	GG	AA	GG	GG	GG	AA	AA	AA	GG	GG	AA	GG	GG	AA	AA	GG	AA	GG	GG	AA
875	s_19170_1-p1091282	Bn-scaff_19170_1-p1091282	10	C04	18786239	CC	CC	TT	CC	CC	TT	TT	CC	TT	TT	TT	TT	TT	TT	TT	TT	TT	TT	TT	TT	TT	CC	CC	CC	TT	CC	TT	TT	TT	CC	CC	CC	TT	TT	CC	TT	TT	CC	CC	TT	CC	TT	TT	CC
876	s_19170_1-p1091357	Bn-scaff_19170_1-p1091357	10	C04	18786314	AA	AA	GG	AA	AA	GG	GG	AA	GG	GG	GG	GG	GG	GG	GG	GG	GG	GG	GG	GG	GG	AA	AA	AA	GG	AA	GG	GG	GG	AA	AA	AA	GG	GG	AA	GG	GG	AA	AA	GG	AA	GG	GG	AA
877	s_19170_1-p1095793	Bn-scaff_19170_1-p1095793	10	C04	18790597	AA	AA	GG	AA	AA	GG	GG	AA	GG	GG	GG	GG	GG	GG	GG	GG	GG	GG	GG	GG	GG	AA	AA	AA	GG	AA	GG	GG	GG	AA	AA	AA	GG	GG	AA	GG	GG	AA	AA	GG	AA	GG	GG	AA
878	s_19170_1-p1097028	Bn-scaff_19170_1-p1097028	10	C04	18791832	TT	TT	GG	TT	TT	GG	GG	TT	GG	GG	GG	GG	GG	GG	GG	GG	GG	GG	GG	GG	GG	TT	TT	TT	GG	TT	GG	GG	GG	TT	TT	TT	GG	GG	TT	GG	GG	TT	TT	GG	TT	GG	GG	TT
879	s_19170_1-p1097597	Bn-scaff_19170_1-p1097597	10	C04	18792350	GG	GG	TT	GG	GG	TT	TT	GG	TT	TT	TT	TT	TT	TT	TT	TT	TT	TT	TT	TT	TT	GG	GG	GG	TT	GG	TT	TT	TT	GG	GG	GG	TT	TT	GG	TT	TT	GG	GG	TT	GG	TT	TT	GG
880	s_19170_1-p1098949	Bn-scaff_19170_1-p1098949	10	C04	18793753	TT	TT	GG	TT	TT	GG	GG	TT	GG	GG	GG	GG	GG	GG	GG	GG	GG	GG	GG	GG	GG	TT	TT	TT	GG	TT	GG	GG	GG	TT	TT	TT	GG	GG	TT	GG	GG	TT	TT	GG	TT	GG	GG	TT
881	s_19170_1-p1103531	Bn-scaff_19170_1-p1103531	10	C04	18798335	TT	TT	CC	TT	TT	CC	CC	TT	CC	CC	CC	CC	CC	CC	CC	CC	CC	CC	CC	CC	CC	TT	TT	TT	CC	TT	CC	CC	CC	TT	TT	TT	CC	CC	TT	CC	CC	TT	TT	CC	TT	CC	CC	TT
882	s_19170_1-p1103636	Bn-scaff_19170_1-p1103636	10	C04	18798389	GG	GG	--	GG	GG	AA	AA	GG	AA	AA	AA	AA	AA	AA	AA	AA	AA	AA	AA	AA	AA	GG	GG	GG	AA	GG	AA	AA	AA	GG	GG	GG	AA	AA	GG	AA	AA	GG	GG	AA	GG	AA	AA	GG
883	s_19170_1-p1107619	Bn-scaff_19170_1-p1107619	10	C04	18803084	CC	CC	--	CC	CC	TC	TC	CC	TC	TC	TC	TC	TC	TC	TC	TC	TC	TC	TC	TC	TC	CC	CC	CC	TC	CC	TC	TC	TC	CC	CC	CC	TC	TC	CC	TC	TC	CC	CC	TC	CC	TC	TC	CC
884	s_19170_1-p1108499	Bn-scaff_19170_1-p1108499	10	C04	18803914	CC	CC	TT	CC	CC	TT	TT	CC	TT	TT	TT	TT	TT	TT	TT	TT	TT	TT	TT	TT	TT	CC	CC	CC	TT	CC	TT	TT	TT	CC	CC	CC	TT	TT	CC	TT	TT	CC	CC	TT	CC	TT	TT	CC
885	s_19170_1-p1118343	Bn-scaff_19170_1-p1118343	10	C04	18818889	AA	AA	GG	AA	AA	GG	GG	AA	GG	GG	GG	GG	GG	GG	GG	GG	GG	GG	GG	GG	GG	AA	AA	AA	GG	AA	GG	GG	GG	AA	AA	AA	GG	GG	AA	GG	GG	AA	AA	GG	AA	GG	GG	AA
886	s_19170_1-p1118815	Bn-scaff_19170_1-p1118815	10	C04	18819363	GG	GG	--	GG	GG	TT	TT	GG	TT	TT	TT	TT	TT	TT	TT	TT	TT	TT	TT	TT	TT	GG	GG	GG	TT	GG	TT	TT	TT	GG	GG	GG	TT	TT	GG	TT	TT	GG	GG	TT	GG	TT	TT	GG
887	s_19170_1-p1125837	Bn-scaff_19170_1-p1125837	10	C04	18827218	AA	AA	GG	AA	AA	GG	GG	AA	GG	GG	GG	GG	GG	GG	GG	GG	GG	GG	GG	GG	GG	AA	AA	AA	GG	AA	GG	GG	GG	AA	AA	AA	GG	GG	AA	GG	GG	AA	AA	GG	AA	GG	GG	AA
888	s_19170_1-p1127264	Bn-scaff_19170_1-p1127264	10	C04	18828643	CC	CC	--	CC	CC	TT	TT	CC	TT	TT	TT	TT	TT	TT	TT	TT	TT	TT	TT	TT	TT	CC	CC	CC	TT	CC	TT	TT	TT	CC	CC	CC	TT	TT	CC	TT	TT	CC	CC	TT	CC	TT	TT	CC
889	s_19170_1-p1129987	Bn-scaff_19170_1-p1129987	10	C04	18831376	TT	TT	CC	TT	TT	CC	CC	TT	CC	CC	CC	CC	CC	CC	CC	CC	CC	CC	CC	CC	CC	TT	TT	TT	CC	TT	CC	CC	CC	TT	TT	TT	CC	CC	TT	CC	CC	TT	TT	CC	TT	CC	CC	TT
890	s_19170_1-p1132242	Bn-scaff_19170_1-p1132242	10	C04	18833675	AA	AA	CC	AA	AA	CC	CC	AA	CC	CC	CC	CC	CC	CC	CC	CC	CC	CC	CC	CC	CC	AA	AA	AA	CC	AA	CC	CC	CC	AA	AA	AA	CC	CC	AA	CC	CC	AA	AA	CC	AA	CC	CC	AA
891	s_19170_1-p1140047	Bn-scaff_19170_1-p1140047	10	C04	18841474	GG	GG	--	GG	GG	TT	TT	GG	TT	TT	TT	TT	TT	TT	TT	TT	TT	TT	TT	TT	TT	GG	GG	GG	TT	GG	TT	TT	TT	GG	GG	GG	TT	TT	GG	TT	TT	GG	GG	TT	GG	TT	TT	GG
892	s_19170_1-p1142376	Bn-scaff_19170_1-p1142376	10	C04	18843772	AA	AA	GG	AA	AA	GG	GG	AA	GG	GG	GG	GG	GG	GG	GG	GG	GG	GG	GG	GG	GG	AA	AA	AA	GG	AA	GG	GG	GG	AA	AA	AA	GG	GG	AA	GG	GG	AA	AA	GG	AA	GG	GG	AA
893	s_19170_1-p1176858	Bn-scaff_19170_1-p1176858	10	C04	18880797	CC	CC	AA	CC	CC	AA	AA	CC	AA	AA	AA	AA	AA	AA	AA	AA	AA	AA	AA	AA	AA	CC	CC	CC	AA	CC	AA	AA	AA	CC	CC	CC	AA	AA	CC	AA	AA	CC	CC	AA	CC	AA	AA	CC
894	s_19170_1-p1177051	Bn-scaff_19170_1-p1177051	10	C04	18880990	TT	TT	CC	TT	TT	CC	CC	TT	CC	CC	CC	CC	CC	CC	CC	CC	CC	CC	CC	CC	CC	TT	TT	TT	CC	TT	CC	CC	CC	TT	TT	TT	CC	CC	TT	CC	CC	TT	TT	CC	TT	CC	CC	TT
895	s_19170_1-p1177613	Bn-scaff_19170_1-p1177613	10	C04	18881603	AA	AA	--	AA	AA	CC	CC	AA	CC	CC	CC	CC	CC	CC	CC	CC	CC	CC	CC	CC	CC	AA	AA	AA	CC	AA	CC	CC	CC	AA	AA	AA	CC	CC	AA	CC	CC	AA	AA	CC	AA	CC	CC	AA
896	s_19170_1-p1180373	Bn-scaff_19170_1-p1180373	10	C04	18884313	CC	CC	TC	CC	CC	--	TC	CC	TC	TC	TC	TC	TC	TC	TC	TC	TC	TC	TC	TC	--	CC	CC	CC	TC	CC	TC	TC	TC	CC	CC	CC	TC	TC	CC	TC	TC	CC	CC	TC	CC	TC	TC	CC
897	s_19170_1-p1181081	Bn-scaff_19170_1-p1181081	10	C04	18885058	TT	TT	CC	TT	TT	CC	CC	TT	CC	CC	CC	CC	CC	CC	CC	CC	CC	CC	CC	CC	CC	TT	TT	TT	CC	TT	CC	CC	CC	TT	TT	TT	CC	CC	TT	CC	CC	TT	TT	CC	TT	CC	CC	TT
898	s_19170_1-p1181473	Bn-scaff_19170_1-p1181473	10	C04	18885400	GG	GG	--	GG	GG	TT	TT	GG	TT	TT	TT	TT	TT	TT	TT	TT	TT	TT	TT	TT	TT	GG	GG	GG	TT	GG	TT	TT	TT	GG	GG	GG	TT	TT	GG	TT	TT	GG	GG	TT	GG	TT	TT	GG
899	s_19170_1-p1181898	Bn-scaff_19170_1-p1181898	10	C04	18885825	AA	AA	CC	AA	AA	CC	CC	AA	CC	CC	CC	CC	CC	CC	CC	CC	CC	CC	CC	CC	CC	AA	AA	AA	CC	AA	CC	CC	CC	AA	AA	AA	CC	CC	AA	CC	CC	AA	AA	CC	AA	CC	CC	AA
900	s_19170_1-p1182315	Bn-scaff_19170_1-p1182315	10	C04	18886242	GG	GG	--	GG	GG	AA	AA	GG	AA	AA	AA	AA	AA	AA	AA	AA	AA	AA	AA	AA	AA	GG	GG	GG	AA	GG	AA	AA	AA	GG	GG	GG	AA	AA	GG	AA	AA	GG	GG	AA	GG	AA	AA	GG
901	s_19170_1-p1182582	Bn-scaff_19170_1-p1182582	10	C04	18886509	AA	AA	--	AA	AA	GG	GG	AA	GG	GG	GG	GG	GG	GG	GG	GG	GG	GG	GG	GG	GG	AA	AA	AA	GG	AA	GG	GG	GG	AA	AA	AA	GG	GG	AA	GG	GG	AA	AA	GG	AA	GG	GG	AA
902	s_19170_1-p1183013	Bn-scaff_19170_1-p1183013	10	C04	18886991	TT	TT	CC	TT	TT	CC	CC	TT	CC	CC	CC	CC	CC	CC	CC	CC	CC	CC	CC	CC	CC	TT	TT	TT	CC	TT	CC	CC	CC	TT	TT	TT	CC	CC	TT	CC	CC	TT	TT	CC	TT	CC	CC	TT
903	s_19170_1-p1183634	Bn-scaff_19170_1-p1183634	10	C04	18887561	AA	AA	GG	AA	AA	GG	GG	AA	GG	GG	GG	GG	GG	GG	GG	GG	GG	GG	GG	GG	GG	AA	AA	AA	GG	AA	GG	GG	GG	AA	AA	AA	GG	GG	AA	GG	GG	AA	AA	GG	AA	GG	GG	AA
904	s_19170_1-p1187157	Bn-scaff_19170_1-p1187157	10	C04	18891087	AA	AA	CC	AA	AA	CC	CC	AA	CC	CC	CC	CC	CC	CC	CC	CC	CC	CC	CC	CC	CC	AA	AA	AA	CC	AA	CC	CC	CC	AA	AA	AA	CC	CC	AA	CC	CC	AA	AA	CC	AA	CC	CC	AA
905	s_23432_1-p39139	Bn-scaff_23432_1-p39139	10	C04	18912271	AA	AA	CC	AA	AA	CC	CC	AA	CC	CC	CC	CC	CC	CC	CC	CC	CC	CC	CC	CC	CC	AA	AA	AA	CC	AA	CC	CC	CC	AA	AA	AA	CC	CC	AA	CC	CC	AA	AA	CC	AA	CC	CC	AA
906	s_23432_1-p39254	Bn-scaff_23432_1-p39254	10	C04	18912386	AA	AA	GG	AA	AA	GG	GG	AA	GG	GG	GG	GG	GG	GG	GG	GG	GG	GG	GG	GG	GG	AA	AA	AA	GG	AA	GG	GG	GG	AA	AA	AA	GG	GG	AA	GG	GG	AA	AA	GG	AA	GG	GG	AA
907	s_23432_1-p43409	Bn-scaff_23432_1-p43409	10	C04	18916484	TT	TT	GG	TT	TT	GG	GG	TT	GG	GG	GG	GG	GG	GG	GG	GG	GG	GG	GG	GG	GG	TT	TT	TT	GG	TT	GG	GG	GG	TT	TT	TT	GG	GG	TT	GG	GG	TT	TT	GG	TT	GG	GG	TT
908	s_23432_1-p55986	Bn-scaff_23432_1-p55986	10	NA	NA	AA	AA	--	AA	AA	CC	CC	AA	CC	CC	CC	CC	CC	CC	CC	CC	CC	CC	CC	CC	CC	AA	AA	AA	CC	AA	CC	CC	CC	AA	AA	AA	CC	CC	AA	CC	CC	AA	AA	CC	AA	CC	CC	AA
909	s_23432_1-p56364	Bn-scaff_23432_1-p56364	10	C04	18933007	TT	TT	--	TT	TT	CC	CC	TT	CC	CC	CC	CC	CC	CC	CC	CC	CC	CC	CC	CC	CC	TT	TT	TT	CC	TT	CC	CC	CC	TT	TT	TT	CC	CC	TT	CC	CC	TT	TT	CC	TT	CC	CC	TT
910	s_23432_1-p56877	Bn-scaff_23432_1-p56877	10	C04	18933520	GG	GG	--	GG	GG	AA	AA	GG	AA	AA	AA	AA	AA	AA	AA	AA	AA	AA	AA	AA	AA	GG	GG	GG	AA	GG	AA	AA	AA	GG	GG	GG	AA	AA	GG	AA	AA	GG	GG	AA	GG	AA	AA	GG
911	s_23432_1-p59572	Bn-scaff_23432_1-p59572	10	C04	18940130	CC	CC	TT	CC	CC	TT	TT	CC	TT	TT	TT	TT	TT	TT	TT	TT	TT	TT	TT	TT	TT	CC	CC	CC	TT	CC	TT	TT	TT	CC	CC	CC	TT	TT	CC	TT	TT	CC	CC	TT	CC	TT	TT	CC
912	s_23432_1-p62182	Bn-scaff_23432_1-p62182	10	C04	18942693	TT	TT	--	TT	TT	GG	GG	TT	GG	GG	GG	GG	GG	GG	GG	GG	GG	GG	GG	GG	GG	TT	TT	TT	GG	TT	GG	GG	GG	TT	TT	TT	GG	GG	TT	GG	GG	TT	TT	GG	TT	GG	GG	TT
913	s_23432_1-p62784	Bn-scaff_23432_1-p62784	10	C04	18943346	GG	GG	--	GG	GG	TT	TT	GG	TT	TT	TT	TT	TT	TT	TT	TT	TT	TT	TT	TT	TT	GG	GG	GG	TT	GG	TT	TT	TT	GG	GG	GG	TT	TT	GG	TT	TT	GG	GG	TT	GG	TT	TT	GG
914	s_23432_1-p62988	Bn-scaff_23432_1-p62988	10	C04	18943551	CC	CC	AA	CC	CC	AA	AA	CC	AA	AA	AA	AA	AA	AA	AA	AA	AA	AA	AA	AA	AA	CC	CC	CC	AA	CC	AA	AA	AA	CC	CC	CC	AA	AA	CC	AA	AA	CC	CC	AA	CC	AA	AA	CC
915	s_23432_1-p63304	Bn-scaff_23432_1-p63304	10	C04	18943816	AA	AA	GG	AA	AA	GG	GG	AA	GG	GG	GG	GG	GG	GG	GG	GG	GG	GG	GG	GG	GG	AA	AA	AA	GG	AA	GG	GG	GG	AA	AA	AA	GG	GG	AA	GG	GG	AA	AA	GG	AA	GG	GG	AA
916	s_23432_1-p63676	Bn-scaff_23432_1-p63676	10	C04	18944189	CC	CC	AA	CC	CC	AA	AA	CC	AA	AA	AA	AA	AA	AA	AA	AA	AA	AA	AA	AA	AA	CC	CC	CC	AA	CC	AA	AA	AA	CC	CC	CC	AA	AA	CC	AA	AA	CC	CC	AA	CC	AA	AA	CC
917	s_23432_1-p63863	Bn-scaff_23432_1-p63863	10	C04	18944389	TT	TT	CC	TT	TT	CC	CC	TT	CC	CC	CC	CC	CC	CC	CC	CC	CC	CC	CC	CC	CC	TT	TT	TT	CC	TT	CC	CC	CC	TT	TT	TT	CC	CC	TT	CC	CC	TT	TT	CC	TT	CC	CC	TT
918	s_23432_1-p64318	Bn-scaff_23432_1-p64318	10	C04	18944844	TT	TT	CC	TT	TT	CC	CC	TT	CC	CC	CC	CC	CC	CC	CC	CC	CC	CC	CC	CC	CC	TT	TT	TT	CC	TT	CC	CC	CC	TT	TT	TT	CC	CC	TT	CC	CC	TT	TT	CC	TT	CC	CC	TT
919	s_23432_1-p94681	Bn-scaff_23432_1-p94681	10	C04	18988139	CC	CC	TT	CC	CC	TT	TT	CC	TT	TT	TT	TT	TT	TT	TT	TT	TT	TT	TT	TT	TT	CC	CC	CC	TT	CC	TT	TT	TT	CC	CC	CC	TT	TT	CC	TT	TT	CC	CC	TT	CC	TT	TT	CC
920	s_23432_1-p94802	Bn-scaff_23432_1-p94802	10	C04	18988209	CC	CC	--	CC	CC	TT	TT	CC	TT	TT	TT	TT	TT	TT	TT	TT	TT	TT	TT	TT	TT	CC	CC	CC	TT	CC	TT	TT	TT	CC	CC	CC	TT	TT	CC	TT	TT	CC	CC	TT	CC	TT	TT	CC
921	s_23432_1-p95082	Bn-scaff_23432_1-p95082	10	C04	18988488	TT	TT	GG	TT	TT	GG	GG	TT	GG	GG	GG	GG	GG	GG	GG	GG	GG	GG	GG	GG	GG	TT	TT	TT	GG	TT	GG	GG	GG	TT	TT	TT	GG	GG	TT	GG	GG	TT	TT	GG	TT	GG	GG	TT
922	s_23432_1-p95118	Bn-scaff_23432_1-p95118	10	C04	18988575	GG	GG	--	GG	GG	AA	AA	GG	AA	AA	AA	AA	AA	AA	AA	AA	AA	AA	AA	AA	AA	GG	GG	GG	AA	GG	AA	AA	AA	GG	GG	GG	AA	AA	GG	AA	AA	GG	GG	AA	GG	AA	AA	GG
923	s_23432_1-p96283	Bn-scaff_23432_1-p96283	10	C04	18989688	TG	TG	--	TG	TG	TT	TT	TG	TT	TT	TT	TT	TT	TT	TT	TT	TT	TT	TT	TT	TT	TG	TG	TG	TT	TG	TT	TT	TT	TG	TG	TG	TT	TT	TG	TT	TT	TG	TG	TT	TG	TT	TT	TG
924	s_23432_1-p96793	Bn-scaff_23432_1-p96793	10	C04	18990198	AA	AA	--	AA	AA	CC	CC	AA	CC	CC	CC	CC	CC	CC	CC	CC	CC	CC	CC	CC	CC	AA	AA	AA	CC	AA	CC	CC	CC	AA	AA	AA	CC	CC	AA	CC	CC	AA	AA	CC	AA	CC	CC	AA
925	s_23432_1-p98074	Bn-scaff_23432_1-p98074	10	C04	18991479	AA	AA	GG	AA	AA	GG	GG	AA	GG	GG	GG	GG	GG	GG	GG	GG	GG	GG	GG	GG	GG	AA	AA	AA	GG	AA	GG	GG	GG	AA	AA	AA	GG	GG	AA	GG	GG	AA	AA	GG	AA	GG	GG	AA
926	s_23432_1-p99466	Bn-scaff_23432_1-p99466	10	C04	18992885	GG	GG	AA	GG	GG	AA	AA	GG	AA	AA	AA	AA	AA	AA	AA	AA	AA	AA	AA	AA	AA	GG	GG	GG	AA	GG	AA	AA	AA	GG	GG	GG	AA	AA	GG	AA	AA	GG	GG	AA	GG	AA	AA	GG
927	s_23432_1-p108034	Bn-scaff_23432_1-p108034	10	C04	19000888	AA	AA	GG	AA	AA	GG	GG	AA	GG	GG	GG	GG	GG	GG	GG	GG	GG	GG	GG	GG	GG	AA	AA	AA	GG	AA	GG	GG	GG	AA	AA	AA	GG	GG	AA	GG	GG	AA	AA	GG	AA	GG	GG	AA
928	s_23432_1-p109840	Bn-scaff_23432_1-p109840	10	C04	19004106	GG	GG	AA	GG	GG	AA	AA	GG	AA	AA	AA	AA	AA	AA	AA	AA	AA	AA	AA	AA	AA	GG	GG	GG	AA	GG	AA	AA	AA	GG	GG	GG	AA	AA	GG	AA	AA	GG	GG	AA	GG	AA	AA	GG
929	s_23432_1-p110330	Bn-scaff_23432_1-p110330	10	C04	19004545	AA	AA	GG	AA	AA	GG	GG	AA	GG	GG	GG	GG	GG	GG	GG	GG	GG	GG	GG	GG	GG	AA	AA	AA	GG	AA	GG	GG	GG	AA	AA	AA	GG	GG	AA	GG	GG	AA	AA	GG	AA	GG	GG	AA
930	s_23432_1-p118844	Bn-scaff_23432_1-p118844	10	C04	19013764	CC	CC	--	CC	CC	TT	TT	CC	TT	TT	TT	TT	TT	TT	TT	TT	TT	TT	TT	TT	TT	CC	CC	CC	TT	CC	TT	TT	TT	CC	CC	CC	TT	TT	CC	TT	TT	CC	CC	TT	CC	TT	TT	CC
931	s_23432_1-p120937	Bn-scaff_23432_1-p120937	10	C04	19016046	TT	TT	GG	TT	TT	GG	GG	TT	GG	GG	GG	GG	GG	GG	GG	GG	GG	GG	GG	GG	GG	TT	TT	TT	GG	TT	GG	GG	GG	TT	TT	TT	GG	GG	TT	GG	GG	TT	TT	GG	TT	GG	GG	TT
932	s_23432_1-p126111	Bn-scaff_23432_1-p126111	10	C04	19021244	AA	AA	CC	AA	AA	CC	CC	AA	CC	CC	CC	CC	CC	CC	CC	CC	CC	CC	CC	CC	CC	AA	AA	AA	CC	AA	CC	CC	CC	AA	AA	AA	CC	CC	AA	CC	CC	AA	AA	CC	AA	CC	CC	AA
933	s_23432_1-p128477	Bn-scaff_23432_1-p128477	10	C04	19023594	CC	CC	--	CC	CC	TT	TT	CC	TT	TT	TT	TT	TT	TT	TT	TT	TT	TT	TT	TT	TT	CC	CC	CC	TT	CC	TT	TT	TT	CC	CC	CC	TT	TT	CC	TT	TT	CC	CC	TT	CC	TT	TT	CC
934	s_23432_1-p161769	Bn-scaff_23432_1-p161769	10	NA	NA	CC	CC	AA	CC	CC	AA	AA	CC	AA	AA	AA	AA	AA	AA	AA	AA	AA	AA	AA	AA	AA	CC	CC	CC	AA	CC	AA	AA	AA	CC	CC	CC	AA	AA	CC	AA	AA	CC	CC	AA	CC	AA	AA	CC
935	s_23432_1-p175763	Bn-scaff_23432_1-p175763	10	C04	19073204	CC	CC	--	CC	CC	TT	TT	CC	TT	TT	TT	TT	TT	TT	TT	TT	TT	TT	TT	TT	TT	CC	CC	CC	TT	CC	TT	TT	TT	CC	CC	CC	TT	TT	CC	TT	TT	CC	CC	TT	CC	TT	TT	CC
936	s_23432_1-p175866	Bn-scaff_23432_1-p175866	10	C04	19073256	TT	TT	--	TT	TT	CC	CC	TT	CC	CC	CC	CC	CC	CC	CC	CC	CC	CC	CC	CC	CC	TT	TT	TT	CC	TT	CC	CC	CC	TT	TT	TT	CC	CC	TT	CC	CC	TT	TT	CC	TT	CC	CC	TT
937	s_23432_1-p175867	Bn-scaff_23432_1-p175867	10	C04	19073308	CC	CC	--	CC	CC	TT	TT	CC	TT	TT	TT	TT	TT	TT	TT	TT	TT	TT	TT	TT	TT	CC	CC	CC	TT	CC	TT	TT	TT	CC	CC	CC	TT	TT	CC	TT	TT	CC	CC	TT	CC	TT	TT	CC
938	s_23432_1-p176182	Bn-scaff_23432_1-p176182	10	C04	19073623	GG	GG	AA	GG	GG	AA	AA	GG	AA	AA	AA	AA	AA	AA	AA	AA	AA	AA	AA	AA	AA	GG	GG	GG	AA	GG	AA	AA	AA	GG	GG	GG	AA	AA	GG	AA	AA	GG	GG	AA	GG	AA	AA	GG
939	s_23432_1-p176966	Bn-scaff_23432_1-p176966	10	C04	19074408	AA	AA	GG	AA	AA	GG	GG	AA	GG	GG	GG	GG	GG	GG	GG	GG	GG	GG	GG	GG	GG	AA	AA	AA	GG	AA	GG	GG	GG	AA	AA	AA	GG	GG	AA	GG	GG	AA	AA	GG	AA	GG	GG	AA
940	s_23432_1-p177164	Bn-scaff_23432_1-p177164	10	C04	19074555	AA	AA	--	AA	AA	GG	GG	AA	GG	GG	GG	GG	GG	GG	GG	GG	GG	GG	GG	GG	GG	AA	AA	AA	GG	AA	GG	GG	GG	AA	AA	AA	GG	GG	AA	GG	GG	AA	AA	GG	AA	GG	GG	AA
941	s_23432_1-p177463	Bn-scaff_23432_1-p177463	10	C04	19074854	GG	GG	--	GG	GG	TT	TT	GG	TT	TT	TT	TT	TT	TT	TT	TT	TT	TT	TT	TT	TT	GG	GG	GG	TT	GG	TT	TT	TT	GG	GG	GG	TT	TT	GG	TT	TT	GG	GG	TT	GG	TT	TT	GG
942	s_23432_1-p183948	Bn-scaff_23432_1-p183948	10	C04	19081857	AA	AA	GG	AA	AA	GG	GG	AA	GG	GG	GG	GG	GG	GG	GG	GG	GG	GG	GG	GG	GG	AA	AA	AA	GG	AA	GG	GG	GG	AA	AA	AA	GG	GG	AA	GG	GG	AA	AA	GG	AA	GG	GG	AA
943	s_23432_1-p184020	Bn-scaff_23432_1-p184020	10	C04	19081929	CC	CC	AA	CC	CC	AA	AA	CC	AA	AA	AA	AA	AA	AA	AA	AA	AA	AA	AA	AA	AA	CC	CC	CC	AA	CC	AA	AA	AA	CC	CC	CC	AA	AA	CC	AA	AA	CC	CC	AA	CC	AA	AA	CC
944	s_23432_1-p192613	Bn-scaff_23432_1-p192613	10	C04	19085632	CC	CC	TT	CC	CC	TT	TT	CC	TT	TT	TT	TT	TT	TT	TT	TT	TT	TT	TT	TT	TT	CC	CC	CC	TT	CC	TT	TT	TT	CC	CC	CC	TT	TT	CC	TT	TT	CC	CC	TT	CC	TT	TT	CC
945	s_23432_1-p198014	Bn-scaff_23432_1-p198014	10	C04	19091648	AA	AA	GG	AA	AA	GG	GG	AA	GG	GG	GG	GG	GG	GG	GG	GG	GG	GG	GG	GG	GG	AA	AA	AA	GG	AA	GG	GG	GG	AA	AA	AA	GG	GG	AA	GG	GG	AA	AA	GG	AA	GG	GG	AA
946	s_23432_1-p214835	Bn-scaff_23432_1-p214835	10	C04	19099428	CC	CC	TT	CC	CC	TT	TT	CC	TT	TT	TT	TT	TT	TT	TT	TT	TT	TT	TT	TT	TT	CC	CC	CC	TT	CC	TT	TT	TT	CC	CC	CC	TT	TT	CC	TT	TT	CC	CC	TT	CC	TT	TT	CC
947	s_23432_1-p216143	Bn-scaff_23432_1-p216143	10	C04	19100776	CC	CC	--	CC	CC	AA	AA	CC	AA	AA	AA	AA	AA	AA	AA	AA	AA	AA	AA	AA	AA	CC	CC	CC	AA	CC	AA	AA	AA	CC	CC	CC	AA	AA	CC	AA	AA	CC	CC	AA	CC	AA	AA	CC
948	s_23432_1-p224934	Bn-scaff_23432_1-p224934	10	C04	19109371	CC	CC	AA	CC	CC	AA	AA	CC	AA	AA	AA	AA	AA	AA	AA	AA	AA	AA	AA	AA	AA	CC	CC	CC	AA	CC	AA	AA	AA	CC	CC	CC	AA	AA	CC	AA	AA	CC	CC	AA	CC	AA	AA	CC
949	s_23432_1-p225152	Bn-scaff_23432_1-p225152	10	C04	19109589	GG	GG	TT	GG	GG	TT	TT	GG	TT	TT	TT	TT	TT	TT	TT	TT	TT	TT	TT	TT	TT	GG	GG	GG	TT	GG	TT	TT	TT	GG	GG	GG	TT	TT	GG	TT	TT	GG	GG	TT	GG	TT	TT	GG
950	s_23432_1-p227622	Bn-scaff_23432_1-p227622	10	C04	19112061	AA	AA	GG	AA	AA	GG	GG	AA	GG	GG	GG	GG	GG	GG	GG	GG	GG	GG	GG	GG	GG	AA	AA	AA	GG	AA	GG	GG	GG	AA	AA	AA	GG	GG	AA	GG	GG	AA	AA	GG	AA	GG	GG	AA
951	s_23432_1-p232384	Bn-scaff_23432_1-p232384	10	C04	19116927	GG	GG	--	GG	GG	TT	TT	GG	TT	TT	TT	TT	TT	TT	TT	TT	TT	TT	TT	TT	TT	GG	GG	GG	TT	GG	TT	TT	TT	GG	GG	GG	TT	TT	GG	TT	TT	GG	GG	TT	GG	TT	TT	GG
952	s_23432_1-p233075	Bn-scaff_23432_1-p233075	10	C04	19117567	CC	CC	TT	CC	CC	TT	TT	CC	TT	TT	TT	TT	TT	TT	TT	TT	TT	TT	TT	TT	TT	CC	CC	CC	TT	CC	TT	TT	TT	CC	CC	CC	TT	TT	CC	TT	TT	CC	CC	TT	CC	TT	TT	CC
953	s_16192_1-p45536	Bn-scaff_16192_1-p45536	10	C04	19253574	CC	CC	--	CC	CC	TT	TT	CC	TT	TT	TT	TT	TT	TT	TT	TT	TT	TT	TT	TT	TT	CC	CC	CC	TT	CC	TT	TT	TT	CC	CC	CC	TT	TT	CC	TT	TT	CC	CC	TT	CC	TT	TT	CC
954	s_16192_1-p42221	Bn-scaff_16192_1-p42221	10	C04	19256858	GG	GG	AA	GG	GG	AA	AA	GG	AA	AA	AA	AA	AA	AA	AA	AA	AA	AA	AA	AA	AA	GG	GG	GG	AA	GG	AA	AA	AA	GG	GG	GG	AA	AA	GG	AA	AA	GG	GG	AA	GG	AA	AA	GG
955	s_16192_1-p41250	Bn-scaff_16192_1-p41250	10	C04	19257829	TT	TT	GG	TT	TT	GG	GG	TT	GG	GG	GG	GG	GG	GG	GG	GG	GG	GG	GG	GG	GG	TT	TT	TT	GG	TT	GG	GG	GG	TT	TT	TT	GG	GG	TT	GG	GG	TT	TT	GG	TT	GG	GG	TT
956	s_16192_1-p40986	Bn-scaff_16192_1-p40986	10	C04	19258148	GG	GG	--	GG	GG	TT	TT	GG	TT	TT	TT	TT	TT	TT	TT	TT	TT	TT	TT	TT	TT	GG	GG	GG	TT	GG	TT	TT	TT	GG	GG	GG	TT	TT	GG	TT	TT	GG	GG	TT	GG	TT	TT	GG
957	s_16192_1-p40364	Bn-scaff_16192_1-p40364	10	C04	19258719	CC	CC	--	CC	CC	TT	TT	CC	TT	TT	TT	TT	TT	TT	TT	TT	TT	TT	TT	TT	TT	CC	CC	CC	TT	CC	TT	TT	TT	CC	CC	CC	TT	TT	CC	TT	TT	CC	CC	TT	CC	TT	TT	CC
958	s_16192_1-p34689	Bn-scaff_16192_1-p34689	10	C04	19264424	TT	TT	GG	TT	TT	GG	GG	TT	GG	GG	GG	GG	GG	GG	GG	GG	GG	GG	GG	GG	GG	TT	TT	TT	GG	TT	GG	GG	GG	TT	TT	TT	GG	GG	TT	GG	GG	TT	TT	GG	TT	GG	GG	TT
959	s_16192_1-p13583	Bn-scaff_16192_1-p13583	10	C04	19290420	TT	TT	--	TT	TT	CC	CC	TT	CC	CC	CC	CC	CC	CC	CC	CC	CC	CC	CC	CC	CC	TT	TT	TT	CC	TT	CC	CC	CC	TT	TT	TT	CC	CC	TT	CC	CC	TT	TT	CC	TT	CC	CC	TT
960	s_16192_1-p13326	Bn-scaff_16192_1-p13326	10	C04	19290677	CC	CC	TT	CC	CC	TT	TT	CC	TT	TT	TT	TT	TT	TT	TT	TT	TT	TT	TT	TT	TT	CC	CC	CC	TT	CC	TT	TT	TT	CC	CC	CC	TT	TT	CC	TT	TT	CC	CC	TT	CC	TT	TT	CC
961	s_16192_1-p12984	Bn-scaff_16192_1-p12984	10	C04	19291019	GG	GG	--	GG	GG	TT	TT	GG	TT	TT	TT	TT	TT	TT	TT	TT	TT	TT	TT	TT	TT	GG	GG	GG	TT	GG	TT	TT	TT	GG	GG	GG	TT	TT	GG	TT	TT	GG	GG	TT	GG	TT	TT	GG
962	s_16192_1-p12662	Bn-scaff_16192_1-p12662	10	C04	19291290	TT	TT	CC	TT	TT	CC	CC	TT	CC	CC	CC	CC	CC	CC	CC	CC	CC	CC	CC	CC	CC	TT	TT	TT	CC	TT	CC	CC	CC	TT	TT	TT	CC	CC	TT	CC	CC	TT	TT	CC	TT	CC	CC	TT
963	s_16192_1-p8979	Bn-scaff_16192_1-p8979	10	NA	NA	CC	CC	TT	CC	CC	TT	TT	CC	TT	TT	TT	TT	TT	TT	TT	TT	TT	TT	TT	TT	TT	CC	CC	CC	TT	CC	TT	TT	TT	CC	CC	CC	TT	TT	CC	TT	TT	CC	CC	TT	CC	TT	TT	CC
964	s_18562_1-p82286	Bn-scaff_18562_1-p82286	10	C04	19311017	AA	AA	GG	AA	AA	GG	GG	AA	GG	GG	GG	GG	GG	GG	GG	GG	GG	GG	GG	GG	GG	AA	AA	AA	GG	AA	GG	GG	GG	AA	AA	AA	GG	GG	AA	GG	GG	AA	AA	GG	AA	GG	GG	AA
965	s_18562_1-p82174	Bn-scaff_18562_1-p82174	10	C04	19311078	AA	AA	GG	AA	AA	GG	GG	AA	GG	GG	GG	GG	GG	GG	GG	GG	GG	GG	GG	GG	GG	AA	AA	AA	GG	AA	GG	GG	GG	AA	AA	AA	GG	GG	AA	GG	GG	AA	AA	GG	AA	GG	GG	AA
966	s_18562_1-p82069	Bn-scaff_18562_1-p82069	10	C04	19311183	TT	TT	GG	TT	TT	GG	GG	TT	GG	GG	GG	GG	GG	GG	GG	GG	GG	GG	GG	GG	GG	TT	TT	TT	GG	TT	GG	GG	GG	TT	TT	TT	GG	GG	TT	GG	GG	TT	TT	GG	TT	GG	GG	TT
967	s_18562_1-p82036	Bn-scaff_18562_1-p82036	10	C04	19311267	GG	GG	--	GG	GG	AA	AA	GG	AA	AA	AA	AA	AA	AA	AA	AA	AA	AA	AA	AA	AA	GG	GG	GG	AA	GG	AA	AA	AA	GG	GG	GG	AA	AA	GG	AA	AA	GG	GG	AA	GG	AA	AA	GG
968	s_18562_1-p81233	Bn-scaff_18562_1-p81233	10	C04	19312070	GG	GG	--	GG	GG	TT	TT	GG	TT	TT	TT	TT	TT	TT	TT	TT	TT	TT	TT	TT	TT	GG	GG	GG	TT	GG	TT	TT	TT	GG	GG	GG	TT	TT	GG	TT	TT	GG	GG	TT	GG	TT	TT	GG
969	s_18562_1-p80598	Bn-scaff_18562_1-p80598	10	C04	19312704	TT	TT	CC	TT	TT	CC	CC	TT	CC	CC	CC	CC	CC	CC	CC	CC	CC	CC	CC	CC	CC	TT	TT	TT	CC	TT	CC	CC	CC	TT	TT	TT	CC	CC	TT	CC	CC	TT	TT	CC	TT	CC	CC	TT
970	s_18562_1-p64836	Bn-scaff_18562_1-p64836	10	C04	19338624	AA	AA	GG	AA	AA	GG	GG	AA	GG	GG	GG	GG	GG	GG	GG	GG	GG	GG	GG	GG	GG	AA	AA	AA	GG	AA	GG	GG	GG	AA	AA	AA	GG	GG	AA	GG	GG	AA	AA	GG	AA	GG	GG	AA
971	s_18562_1-p64748	Bn-scaff_18562_1-p64748	10	C04	19338661	GG	GG	--	GG	GG	AA	AA	GG	AA	AA	AA	AA	AA	AA	AA	AA	AA	AA	AA	AA	AA	GG	GG	GG	AA	GG	AA	AA	AA	GG	GG	GG	AA	AA	GG	AA	AA	GG	GG	AA	GG	AA	AA	GG
972	s_18562_1-p64186	Bn-scaff_18562_1-p64186	10	C04	19339201	TT	TT	CC	TT	TT	CC	CC	TT	CC	CC	CC	CC	CC	CC	CC	CC	CC	CC	CC	CC	CC	TT	TT	TT	CC	TT	CC	CC	CC	TT	TT	TT	CC	CC	TT	CC	CC	TT	TT	CC	TT	CC	CC	TT
973	s_18562_1-p56223	Bn-scaff_18562_1-p56223	10	C04	19350152	GG	GG	AA	GG	GG	AA	AA	GG	AA	AA	AA	AA	AA	AA	AA	AA	AA	AA	AA	AA	AA	GG	GG	GG	AA	GG	AA	AA	AA	GG	GG	GG	AA	AA	GG	AA	AA	GG	GG	AA	GG	AA	AA	GG
974	s_18562_1-p41630	Bn-scaff_18562_1-p41630	10	C04	19365835	AA	AA	GG	AA	AA	GG	GG	AA	GG	GG	GG	GG	GG	GG	GG	GG	GG	GG	GG	GG	GG	AA	AA	AA	GG	AA	GG	GG	GG	AA	AA	AA	GG	GG	AA	GG	GG	AA	AA	GG	AA	GG	GG	AA
975	s_18562_1-p40474	Bn-scaff_18562_1-p40474	10	C04	19367043	TT	TT	CC	TT	TT	CC	CC	TT	CC	CC	CC	CC	CC	CC	CC	CC	CC	CC	CC	CC	CC	TT	TT	TT	CC	TT	CC	CC	CC	TT	TT	TT	CC	CC	TT	CC	CC	TT	TT	CC	TT	CC	CC	TT
976	s_18562_1-p37458	Bn-scaff_18562_1-p37458	10	C04	19370051	TT	TT	CC	TT	TT	CC	CC	TT	CC	CC	CC	CC	CC	CC	CC	CC	CC	CC	CC	CC	CC	TT	TT	TT	CC	TT	CC	CC	CC	TT	TT	TT	CC	CC	TT	CC	CC	TT	TT	CC	TT	CC	CC	TT
977	s_21138_1-p40760	Bn-scaff_21138_1-p40760	10	C04	19406261	GG	GG	AA	GG	GG	AA	AA	GG	AA	AA	AA	AA	AA	AA	AA	AA	AA	AA	AA	AA	AA	GG	GG	GG	AA	GG	AA	AA	AA	GG	GG	GG	AA	AA	GG	AA	AA	GG	GG	AA	GG	AA	AA	GG
978	s_21138_1-p39268	Bn-scaff_21138_1-p39268	10	NA	NA	CC	CC	--	CC	CC	TT	TT	CC	TT	TT	TT	TT	TT	TT	TT	TT	TT	TT	TT	TT	TT	CC	CC	CC	TT	CC	TT	TT	TT	CC	CC	CC	TT	TT	CC	TT	TT	CC	CC	TT	CC	TT	TT	CC
979	s_21138_1-p38853	Bn-scaff_21138_1-p38853	10	C04	19408136	CC	CC	--	CC	CC	TT	TT	CC	TT	TT	TT	TT	TT	TT	TT	TT	TT	TT	TT	TT	TT	CC	CC	CC	TT	CC	TT	TT	TT	CC	CC	CC	TT	TT	CC	TT	TT	CC	CC	TT	CC	TT	TT	CC
980	s_21138_1-p36092	Bn-scaff_21138_1-p36092	10	C04	19410626	TT	TT	CC	TT	TT	CC	CC	TT	CC	CC	CC	CC	CC	CC	CC	CC	CC	CC	CC	CC	CC	TT	TT	TT	CC	TT	CC	CC	CC	TT	TT	TT	CC	CC	TT	CC	CC	TT	TT	CC	TT	CC	CC	TT
981	s_21138_1-p35894	Bn-scaff_21138_1-p35894	10	C04	19410824	CC	CC	--	CC	CC	TT	TT	CC	TT	TT	TT	TT	TT	TT	TT	TT	TT	TT	TT	TT	TT	CC	CC	CC	TT	CC	TT	TT	TT	CC	CC	CC	TT	TT	CC	TT	TT	CC	CC	TT	CC	TT	TT	CC
982	s_21138_1-p35153	Bn-scaff_21138_1-p35153	10	C04	19411612	TT	TT	CC	TT	TT	CC	CC	TT	CC	CC	CC	CC	CC	CC	CC	CC	CC	CC	CC	CC	CC	TT	TT	TT	CC	TT	CC	CC	CC	TT	TT	TT	CC	CC	TT	CC	CC	TT	TT	CC	TT	CC	CC	TT
983	s_21138_1-p28778	Bn-scaff_21138_1-p28778	10	C04	19436490	AA	AA	--	AA	AA	GG	GG	AA	GG	GG	GG	GG	GG	GG	GG	GG	GG	GG	GG	GG	GG	AA	AA	AA	GG	AA	GG	GG	GG	AA	AA	AA	GG	GG	AA	GG	GG	AA	AA	GG	AA	GG	GG	AA
984	s_21138_1-p23502	Bn-scaff_21138_1-p23502	10	C04	19441776	AA	AA	GG	AA	AA	GG	GG	AA	GG	GG	GG	GG	GG	GG	GG	GG	GG	GG	GG	GG	GG	AA	AA	AA	GG	AA	GG	GG	GG	AA	AA	AA	GG	GG	AA	GG	GG	AA	AA	GG	AA	GG	GG	AA
985	s_21138_1-p22752	Bn-scaff_21138_1-p22752	10	C04	19442526	GG	GG	--	GG	GG	TT	TT	GG	TT	TT	TT	TT	TT	TT	TT	TT	TT	TT	TT	TT	TT	GG	GG	GG	TT	GG	TT	TT	TT	GG	GG	GG	TT	TT	GG	TT	TT	GG	GG	TT	GG	TT	TT	GG
986	s_21138_1-p18415	Bn-scaff_21138_1-p18415	10	C04	19454196	GG	GG	AA	GG	GG	AA	AA	GG	AA	AA	AA	AA	AA	AA	AA	AA	AA	AA	AA	AA	AA	GG	GG	GG	AA	GG	AA	AA	AA	GG	GG	GG	AA	AA	GG	AA	AA	GG	GG	AA	GG	AA	AA	GG
987	s_21138_1-p17277	Bn-scaff_21138_1-p17277	10	C04	19455283	TT	TT	--	TT	TT	CC	CC	TT	CC	CC	CC	CC	CC	CC	CC	CC	CC	CC	CC	CC	CC	TT	TT	TT	CC	TT	CC	CC	CC	TT	TT	TT	CC	CC	TT	CC	CC	TT	TT	CC	TT	CC	CC	TT
988	s_21138_1-p9632	Bn-scaff_21138_1-p9632	10	C04	19463081	AA	AA	CC	AA	AA	CC	CC	AA	CC	CC	CC	CC	CC	CC	CC	CC	CC	CC	CC	CC	CC	AA	AA	AA	CC	AA	CC	CC	CC	AA	AA	AA	CC	CC	AA	CC	CC	AA	AA	CC	AA	CC	CC	AA
989	s_21138_1-p6491	Bn-scaff_21138_1-p6491	10	C04	19465620	CC	CC	AA	CC	CC	AA	AA	CC	AA	AA	AA	AA	AA	AA	AA	AA	AA	AA	AA	AA	AA	CC	CC	CC	AA	CC	AA	AA	AA	CC	CC	CC	AA	AA	CC	AA	AA	CC	CC	AA	CC	AA	AA	CC
990	s_22530_1-p56354	Bn-scaff_22530_1-p56354	10	C04	19574671	TT	TT	CC	TT	TT	CC	CC	TT	CC	CC	CC	CC	CC	CC	CC	CC	CC	CC	CC	CC	CC	TT	TT	TT	CC	TT	CC	CC	CC	TT	TT	TT	CC	CC	TT	CC	CC	TT	TT	CC	TT	CC	CC	TT
991	s_22530_1-p57372	Bn-scaff_22530_1-p57372	10	C04	19575691	AA	AA	GG	AA	AA	GG	GG	AA	GG	GG	GG	GG	GG	GG	GG	GG	GG	GG	GG	GG	GG	AA	AA	AA	GG	AA	GG	GG	GG	AA	AA	AA	GG	GG	AA	GG	GG	AA	AA	GG	AA	GG	GG	AA
992	s_22530_1-p59688	Bn-scaff_22530_1-p59688	10	C04	19578072	TT	TT	CC	TT	TT	CC	CC	TT	CC	CC	CC	CC	CC	CC	CC	CC	CC	CC	CC	CC	CC	TT	TT	TT	CC	TT	CC	CC	CC	TT	TT	TT	CC	CC	TT	CC	CC	TT	TT	CC	TT	CC	CC	TT
993	s_22530_1-p60221	Bn-scaff_22530_1-p60221	10	C04	19578605	TT	TT	CC	TT	TT	CC	CC	TT	CC	CC	CC	CC	CC	CC	CC	CC	CC	CC	CC	CC	CC	TT	TT	TT	CC	TT	CC	CC	CC	TT	TT	TT	CC	CC	TT	CC	CC	TT	TT	CC	TT	CC	CC	TT
994	s_22530_1-p60651	Bn-scaff_22530_1-p60651	10	C04	19578984	CC	CC	--	CC	CC	TT	TT	CC	TT	TT	TT	TT	TT	TT	TT	TT	TT	TT	TT	TT	TT	CC	CC	CC	TT	CC	TT	TT	TT	CC	CC	CC	TT	TT	CC	TT	TT	CC	CC	TT	CC	TT	TT	CC
995	s_22530_1-p61081	Bn-scaff_22530_1-p61081	10	C04	19579414	GG	GG	--	GG	GG	TT	TT	GG	TT	TT	TT	TT	TT	TT	TT	TT	TT	TT	TT	TT	TT	GG	GG	GG	TT	GG	TT	TT	TT	GG	GG	GG	TT	TT	GG	TT	TT	GG	GG	TT	GG	TT	TT	GG
996	s_22530_1-p61333	Bn-scaff_22530_1-p61333	10	C04	19579666	AA	AA	--	AA	AA	GG	GG	AA	GG	GG	GG	GG	GG	GG	GG	GG	GG	GG	GG	GG	GG	AA	AA	AA	GG	AA	GG	GG	GG	AA	AA	AA	GG	GG	AA	GG	GG	AA	AA	GG	AA	GG	GG	AA
997	s_25438_1-p583	Bn-scaff_25438_1-p583	10	C04	19584610	TT	TT	CC	TT	TT	CC	CC	TT	CC	CC	CC	CC	CC	CC	CC	CC	CC	CC	CC	CC	CC	TT	TT	TT	CC	TT	CC	CC	CC	TT	TT	TT	CC	CC	TT	CC	CC	TT	TT	CC	TT	CC	CC	TT
998	s_25438_1-p740	Bn-scaff_25438_1-p740	10	C04	19584818	CC	CC	--	CC	CC	AA	AA	CC	AA	AA	AA	AA	AA	AA	AA	AA	AA	AA	AA	AA	AA	CC	CC	CC	AA	CC	AA	AA	AA	CC	CC	CC	AA	AA	CC	AA	AA	CC	CC	AA	CC	AA	AA	CC
999	s_25438_1-p8672	Bn-scaff_25438_1-p8672	10	C04	19594105	CC	CC	TT	CC	CC	TT	TT	CC	TT	TT	TT	TT	TT	TT	TT	TT	TT	TT	TT	TT	TT	CC	CC	CC	TT	CC	TT	TT	TT	CC	CC	CC	TT	TT	CC	TT	TT	CC	CC	TT	CC	TT	TT	CC
1000	s_25438_1-p11115	Bn-scaff_25438_1-p11115	10	C04	19596492	AA	AA	GG	AA	AA	GG	GG	AA	GG	GG	GG	GG	GG	GG	GG	GG	GG	GG	GG	GG	GG	AA	AA	AA	GG	AA	GG	GG	GG	AA	AA	AA	GG	GG	AA	GG	GG	AA	AA	GG	AA	GG	GG	AA
1001	s_20042_1-p3263	Bn-scaff_20042_1-p3263	10	C04	19656944	TT	TT	CC	TT	TT	CC	CC	TT	CC	CC	CC	CC	CC	CC	CC	CC	CC	CC	CC	CC	CC	TT	TT	TT	CC	TT	CC	CC	CC	TT	TT	TT	CC	CC	TT	CC	CC	TT	TT	CC	TT	CC	CC	TT
1002	s_20042_1-p10474	Bn-scaff_20042_1-p10474	10	C04	19663857	TT	TT	CC	TT	TT	CC	CC	TT	CC	CC	CC	CC	CC	CC	CC	CC	CC	CC	CC	CC	CC	TT	TT	TT	CC	TT	CC	CC	CC	TT	TT	TT	CC	CC	TT	CC	CC	TT	TT	CC	TT	CC	CC	TT
1003	s_20042_1-p12033	Bn-scaff_20042_1-p12033	10	C04	19665361	TT	TT	CC	TT	TT	CC	CC	TT	CC	CC	CC	CC	CC	CC	CC	CC	CC	CC	CC	CC	CC	TT	TT	TT	CC	TT	CC	CC	CC	TT	TT	TT	CC	CC	TT	CC	CC	TT	TT	CC	TT	CC	CC	TT
1004	s_20042_1-p13087	Bn-scaff_20042_1-p13087	10	C04	19666467	TT	TT	GG	TT	TT	GG	GG	TT	GG	GG	GG	GG	GG	GG	GG	GG	GG	GG	GG	GG	GG	TT	TT	TT	GG	TT	GG	GG	GG	TT	TT	TT	GG	GG	TT	GG	GG	TT	TT	GG	TT	GG	GG	TT
1005	s_20042_1-p22468	Bn-scaff_20042_1-p22468	10	C04	19674522	TT	TT	GG	TT	TT	GG	GG	TT	GG	GG	GG	GG	GG	GG	GG	GG	GG	GG	GG	GG	GG	TT	TT	TT	GG	TT	GG	GG	GG	TT	TT	TT	GG	GG	TT	GG	GG	TT	TT	GG	TT	GG	GG	TT
1006	s_20042_1-p22589	Bn-scaff_20042_1-p22589	10	C04	19674694	AA	AA	GG	AA	AA	GG	GG	AA	GG	GG	GG	GG	GG	GG	GG	GG	GG	GG	GG	GG	GG	AA	AA	AA	GG	AA	GG	GG	GG	AA	AA	AA	GG	GG	AA	GG	GG	AA	AA	GG	AA	GG	GG	AA
1007	s_20042_1-p22783	Bn-scaff_20042_1-p22783	10	C04	19674886	AA	AA	GG	AA	AA	GG	GG	AA	GG	GG	GG	GG	GG	GG	GG	GG	GG	GG	GG	GG	GG	AA	AA	AA	GG	AA	GG	GG	GG	AA	AA	AA	GG	GG	AA	GG	GG	AA	AA	GG	AA	GG	GG	AA
1008	s_20042_1-p23328	Bn-scaff_20042_1-p23328	10	C04	19675393	CC	CC	--	CC	CC	TT	TT	CC	TT	TT	TT	TT	TT	TT	TT	TT	TT	TT	TT	TT	TT	CC	CC	CC	TT	CC	TT	TT	TT	CC	CC	CC	TT	TT	CC	TT	TT	CC	CC	TT	CC	TT	TT	CC
1009	s_20042_1-p23706	Bn-scaff_20042_1-p23706	10	C04	19675771	AA	AA	CC	AA	AA	CC	CC	AA	CC	CC	CC	CC	CC	CC	CC	CC	CC	CC	CC	CC	CC	AA	AA	AA	CC	AA	CC	CC	CC	AA	AA	AA	CC	CC	AA	CC	CC	AA	AA	CC	AA	CC	CC	AA
1010	s_20042_1-p25627	Bn-scaff_20042_1-p25627	10	C04	19677536	AA	AA	--	AA	AA	GG	GG	AA	GG	GG	GG	GG	GG	GG	GG	GG	GG	GG	GG	GG	GG	AA	AA	AA	GG	AA	GG	GG	GG	AA	AA	AA	GG	GG	AA	GG	GG	AA	AA	GG	AA	GG	GG	AA
1011	s_20042_1-p38478	Bn-scaff_20042_1-p38478	10	C04	19686485	TT	TT	--	TT	TT	CC	CC	TT	CC	CC	CC	CC	CC	CC	CC	CC	CC	CC	CC	CC	CC	TT	TT	TT	CC	TT	CC	CC	CC	TT	TT	TT	CC	CC	TT	CC	CC	TT	TT	CC	TT	CC	CC	TT
1012	s_20042_1-p38603	Bn-scaff_20042_1-p38603	10	C04	19686611	AA	AA	--	AA	AA	GG	GG	AA	GG	GG	GG	GG	GG	GG	GG	GG	GG	GG	GG	GG	GG	AA	AA	AA	GG	AA	GG	GG	GG	AA	AA	AA	GG	GG	AA	GG	GG	AA	AA	GG	AA	GG	GG	AA
1013	s_20042_1-p39005	Bn-scaff_20042_1-p39005	10	C04	19686962	GG	GG	AA	GG	GG	AA	AA	GG	AA	AA	AA	AA	AA	AA	AA	AA	AA	AA	AA	AA	AA	GG	GG	GG	AA	GG	AA	AA	AA	GG	GG	GG	AA	AA	GG	AA	AA	GG	GG	AA	GG	AA	AA	GG
1014	s_19575_1-p472563	Bn-scaff_19575_1-p472563	10	C09	33349326	GG	GG	--	GG	GG	AA	AA	GG	AA	AA	AA	AA	AA	AA	AA	AA	AA	AA	AA	AA	AA	GG	GG	GG	AA	GG	AA	AA	AA	GG	GG	GG	AA	AA	GG	AA	AA	GG	GG	AA	GG	AA	AA	GG
1015	s_19575_1-p471808	Bn-scaff_19575_1-p471808	10	C09	33350033	TT	TT	GG	TT	TT	GG	GG	TT	GG	GG	GG	GG	GG	GG	GG	GG	GG	GG	GG	GG	GG	TT	TT	TT	GG	TT	GG	GG	GG	TT	TT	TT	GG	GG	TT	GG	GG	TT	TT	GG	TT	GG	GG	TT
1016	s_15767_1-p31896	Bn-scaff_15767_1-p31896	10	Cnn_random	17684156	TC	TC	TT	TC	TC	TT	TT	TC	TT	TT	TT	TT	TT	TT	TT	TT	TT	TT	TT	TT	TT	TC	TC	TC	TT	TC	TT	TT	TT	TC	TC	TC	TT	TT	TC	TT	TT	TC	TC	TT	TC	TT	TT	TC
1017	s_15809_1-p161032	Bn-scaff_15809_1-p161032	10	NA	NA	CC	CC	TT	CC	CC	TT	TT	CC	TT	TT	TT	TT	TT	TT	TT	TT	TT	TT	TT	TT	TT	CC	CC	CC	TT	CC	TT	TT	TT	CC	CC	CC	TT	TT	CC	TT	TT	CC	CC	TT	CC	TT	TT	CC
1018	s_15809_1-p161090	Bn-scaff_15809_1-p161090	10	NA	NA	CC	CC	--	CC	CC	TT	TT	CC	TT	TT	TT	TT	TT	TT	TT	TT	TT	TT	TT	TT	TT	CC	CC	CC	TT	CC	TT	TT	TT	CC	CC	CC	TT	TT	CC	TT	TT	CC	CC	TT	CC	TT	TT	CC
1019	s_15809_1-p172025	Bn-scaff_15809_1-p172025	10	NA	NA	TT	TT	CC	TT	TT	CC	CC	TT	CC	CC	CC	CC	CC	CC	CC	CC	CC	CC	CC	CC	CC	TT	TT	TT	CC	TT	CC	CC	CC	TT	TT	TT	CC	CC	TT	CC	CC	TT	TT	CC	TT	CC	CC	TT
1020	s_15809_1-p42129	Bn-scaff_15809_1-p42129	10	Cnn_random	47460700	GG	GG	TT	GG	GG	TT	TT	GG	TT	TT	TT	TT	TT	TT	TT	TT	TT	TT	TT	TT	TT	GG	GG	GG	TT	GG	TT	TT	TT	GG	GG	GG	TT	TT	GG	TT	TT	GG	GG	TT	GG	TT	TT	GG
1021	s_15809_1-p43156	Bn-scaff_15809_1-p43156	10	Cnn_random	47459632	AA	AA	--	AA	AA	CC	CC	AA	CC	CC	CC	CC	CC	CC	CC	CC	CC	CC	CC	CC	CC	AA	AA	AA	CC	AA	CC	CC	CC	AA	AA	AA	CC	CC	AA	CC	CC	AA	AA	CC	AA	CC	CC	AA
1022	s_15809_1-p43465	Bn-scaff_15809_1-p43465	10	Cnn_random	47459272	AA	AA	GG	AA	AA	GG	GG	AA	GG	GG	GG	GG	GG	GG	GG	GG	GG	GG	GG	GG	GG	AA	AA	AA	GG	AA	GG	GG	GG	AA	AA	AA	GG	GG	AA	GG	GG	AA	AA	GG	AA	GG	GG	AA
1023	s_15809_1-p46488	Bn-scaff_15809_1-p46488	10	Cnn_random	47456323	CC	CC	TT	CC	CC	TT	TT	CC	TT	TT	TT	TT	TT	TT	TT	TT	TT	TT	TT	TT	TT	CC	CC	CC	TT	CC	TT	TT	TT	CC	CC	CC	TT	TT	CC	TT	TT	CC	CC	TT	CC	TT	TT	CC
1024	s_15809_1-p46507	Bn-scaff_15809_1-p46507	10	Cnn_random	47456253	TT	TT	CC	TT	TT	CC	CC	TT	CC	CC	CC	CC	CC	CC	CC	CC	CC	CC	CC	CC	CC	TT	TT	TT	CC	TT	CC	CC	CC	TT	TT	TT	CC	CC	TT	CC	CC	TT	TT	CC	TT	CC	CC	TT
1025	s_15809_1-p46634	Bn-scaff_15809_1-p46634	10	Cnn_random	47456126	GG	GG	--	GG	GG	TT	TT	GG	TT	TT	TT	TT	TT	TT	TT	TT	TT	TT	TT	TT	TT	GG	GG	GG	TT	GG	TT	TT	TT	GG	GG	GG	TT	TT	GG	TT	TT	GG	GG	TT	GG	TT	TT	GG
1026	s_15809_1-p80006	Bn-scaff_15809_1-p80006	10	Cnn_random	45244194	AA	AA	GG	AA	AA	GG	GG	AA	GG	GG	GG	GG	GG	GG	GG	GG	GG	GG	GG	GG	GG	AA	AA	AA	GG	AA	GG	GG	GG	AA	AA	AA	GG	GG	AA	GG	GG	AA	AA	GG	AA	GG	GG	AA
1027	s_15809_1-p81364	Bn-scaff_15809_1-p81364	10	Cnn_random	45242911	TT	TT	CC	TT	TT	CC	CC	TT	CC	CC	CC	CC	CC	CC	CC	CC	CC	CC	CC	CC	CC	TT	TT	TT	CC	TT	CC	CC	CC	TT	TT	TT	CC	CC	TT	CC	CC	TT	TT	CC	TT	CC	CC	TT
1028	s_15809_1-p81816	Bn-scaff_15809_1-p81816	10	Cnn_random	45242468	CC	CC	AA	CC	CC	AA	AA	CC	AA	AA	AA	AA	AA	AA	AA	AA	AA	AA	AA	AA	AA	CC	CC	CC	AA	CC	AA	AA	AA	CC	CC	CC	AA	AA	CC	AA	AA	CC	CC	AA	CC	AA	AA	CC
1029	s_15809_1-p81882	Bn-scaff_15809_1-p81882	10	Cnn_random	45242351	GG	GG	--	GG	GG	TT	TT	GG	TT	TT	TT	TT	TT	TT	TT	TT	TT	TT	TT	TT	TT	GG	GG	GG	TT	GG	TT	TT	TT	GG	GG	GG	TT	TT	GG	TT	TT	GG	GG	TT	GG	TT	TT	GG
1030	s_15809_1-p82009	Bn-scaff_15809_1-p82009	10	Cnn_random	45242275	GG	GG	AA	GG	GG	AA	AA	GG	AA	AA	AA	AA	AA	AA	AA	AA	AA	AA	AA	AA	AA	GG	GG	GG	AA	GG	AA	AA	AA	GG	GG	GG	AA	AA	GG	AA	AA	GG	GG	AA	GG	AA	AA	GG
1031	s_15809_1-p88785	Bn-scaff_15809_1-p88785	10	NA	NA	TT	TT	--	TT	TT	GG	GG	TT	GG	GG	GG	GG	GG	GG	GG	GG	GG	GG	GG	GG	GG	TT	TT	TT	GG	TT	GG	GG	GG	TT	TT	TT	GG	GG	TT	GG	GG	TT	TT	GG	TT	GG	GG	TT
1032	s_16192_1-p99535	Bn-scaff_16192_1-p99535	10	Cnn_random	73748321	GG	GG	--	GG	GG	TG	TG	GG	TG	TG	TG	TG	TG	TG	TG	TG	TG	TG	TG	TG	--	GG	GG	GG	TG	GG	TG	TG	TG	GG	GG	GG	TG	TG	GG	TG	TG	GG	GG	TG	GG	TG	TG	GG
1033	s_16246_1-p1014166	Bn-scaff_16246_1-p1014166	10	NA	NA	GG	GG	CG	GG	GG	CG	CG	GG	CG	CG	CG	CG	CG	CG	CG	CG	CG	CG	CG	CG	CG	GG	GG	GG	CG	GG	CG	CG	CG	GG	GG	GG	CG	CG	GG	CG	CG	GG	GG	CG	GG	CG	CG	GG
1034	s_16301_1-p10878	Bn-scaff_16301_1-p10878	10	Cnn_random	43253272	TT	TT	--	TT	TT	CC	CC	TT	CC	CC	CC	CC	CC	CC	CC	CC	CC	CC	CC	CC	CC	TT	TT	TT	CC	TT	CC	CC	CC	TT	TT	TT	CC	CC	TT	CC	CC	TT	TT	CC	TT	CC	CC	TT
1035	s_16301_1-p11881	Bn-scaff_16301_1-p11881	10	Cnn_random	43254224	TT	TT	--	TT	TT	CC	CC	TT	CC	CC	CC	CC	CC	CC	CC	CC	CC	CC	CC	CC	CC	TT	TT	TT	CC	TT	CC	CC	CC	TT	TT	TT	CC	CC	TT	CC	CC	TT	TT	CC	TT	CC	CC	TT
1036	s_16301_1-p18709	Bn-scaff_16301_1-p18709	10	Cnn_random	43262564	AA	AA	GG	AA	AA	GG	GG	AA	GG	GG	GG	GG	GG	GG	GG	GG	GG	GG	GG	GG	GG	AA	AA	AA	GG	AA	GG	GG	GG	AA	AA	AA	GG	GG	AA	GG	GG	AA	AA	GG	AA	GG	GG	AA
1037	s_16301_1-p18938	Bn-scaff_16301_1-p18938	10	Cnn_random	43262793	TC	TC	CC	TC	TC	CC	CC	TC	CC	CC	CC	CC	CC	CC	CC	CC	CC	CC	CC	CC	CC	TC	TC	TC	CC	TC	CC	CC	CC	TC	TC	TC	CC	CC	TC	CC	CC	TC	TC	CC	TC	CC	CC	TC
1038	s_16301_1-p23012	Bn-scaff_16301_1-p23012	10	Cnn_random	43266583	TT	TT	CC	TT	TT	CC	CC	TT	CC	CC	CC	CC	CC	CC	CC	CC	CC	CC	CC	CC	CC	TT	TT	TT	CC	TT	CC	CC	CC	TT	TT	TT	CC	CC	TT	CC	CC	TT	TT	CC	TT	CC	CC	TT
1039	s_16301_1-p23061	Bn-scaff_16301_1-p23061	10	Cnn_random	43266683	TT	TT	CC	TT	TT	CC	CC	TT	CC	CC	CC	CC	CC	CC	CC	CC	CC	CC	CC	CC	CC	TT	TT	TT	CC	TT	CC	CC	CC	TT	TT	TT	CC	CC	TT	CC	CC	TT	TT	CC	TT	CC	CC	TT
1040	s_16301_1-p24076	Bn-scaff_16301_1-p24076	10	Cnn_random	43267645	CC	CC	--	CC	CC	TT	TT	CC	TT	TT	TT	TT	TT	TT	TT	TT	TT	TT	TT	TT	TT	CC	CC	CC	TT	CC	TT	TT	TT	CC	CC	CC	TT	TT	CC	TT	TT	CC	CC	TT	CC	TT	TT	CC
1041	s_16301_1-p24824	Bn-scaff_16301_1-p24824	10	Cnn_random	43268394	GG	GG	--	GG	GG	AA	AA	GG	AA	AA	AA	AA	AA	AA	AA	AA	AA	AA	AA	AA	AA	GG	GG	GG	AA	GG	AA	AA	AA	GG	GG	GG	AA	AA	GG	AA	AA	GG	GG	AA	GG	AA	AA	GG
1042	s_16301_1-p24967	Bn-scaff_16301_1-p24967	10	Cnn_random	43268537	GG	GG	AA	GG	GG	AA	AA	GG	AA	AA	AA	AA	AA	AA	AA	AA	AA	AA	AA	AA	AA	GG	GG	GG	AA	GG	AA	AA	AA	GG	GG	GG	AA	AA	GG	AA	AA	GG	GG	AA	GG	AA	AA	GG
1043	s_16301_1-p7854	Bn-scaff_16301_1-p7854	10	Cnn_random	43250179	CC	CC	--	CC	CC	TT	TT	CC	TT	TT	TT	TT	TT	TT	TT	TT	TT	TT	TT	TT	TT	CC	CC	CC	TT	CC	TT	TT	TT	CC	CC	CC	TT	TT	CC	TT	TT	CC	CC	TT	CC	TT	TT	CC
1044	s_16312_1-p189453	Bn-scaff_16312_1-p189453	10	C04_random	2196508	AA	AA	GG	AA	AA	GG	GG	AA	GG	GG	GG	GG	GG	GG	GG	GG	GG	GG	GG	GG	GG	AA	AA	AA	GG	AA	GG	GG	GG	AA	AA	AA	GG	GG	AA	GG	GG	AA	AA	GG	AA	GG	GG	AA
1045	s_16312_1-p189519	Bn-scaff_16312_1-p189519	10	C04_random	2196442	CC	CC	TT	CC	CC	TT	TT	CC	TT	TT	TT	TT	TT	TT	TT	TT	TT	TT	TT	TT	TT	CC	CC	CC	TT	CC	TT	TT	TT	CC	CC	CC	TT	TT	CC	TT	TT	CC	CC	TT	CC	TT	TT	CC
1046	s_16312_1-p189576	Bn-scaff_16312_1-p189576	10	C04_random	2196385	TT	TT	CC	TT	TT	CC	CC	TT	CC	CC	CC	CC	CC	CC	CC	CC	CC	CC	CC	CC	CC	TT	TT	TT	CC	TT	CC	CC	CC	TT	TT	TT	CC	CC	TT	CC	CC	TT	TT	CC	TT	CC	CC	TT
1047	s_16312_1-p189701	Bn-scaff_16312_1-p189701	10	C04_random	2196311	CC	CC	AA	CC	CC	AA	AA	CC	AA	AA	AA	AA	AA	AA	AA	AA	AA	AA	AA	AA	AA	CC	CC	CC	AA	CC	AA	AA	AA	CC	CC	CC	AA	AA	CC	AA	AA	CC	CC	AA	CC	AA	AA	CC
1048	s_16312_1-p189920	Bn-scaff_16312_1-p189920	10	C04_random	2196092	AA	AA	GG	AA	AA	GG	GG	AA	GG	GG	GG	GG	GG	GG	GG	GG	GG	GG	GG	GG	GG	AA	AA	AA	GG	AA	GG	GG	GG	AA	AA	AA	GG	GG	AA	GG	GG	AA	AA	GG	AA	GG	GG	AA
1049	s_16312_1-p189944	Bn-scaff_16312_1-p189944	10	C04_random	2196017	TT	TT	CC	TT	TT	CC	CC	TT	CC	CC	CC	CC	CC	CC	CC	CC	CC	CC	CC	CC	CC	TT	TT	TT	CC	TT	CC	CC	CC	TT	TT	TT	CC	CC	TT	CC	CC	TT	TT	CC	TT	CC	CC	TT
1050	s_16503_1-p179067	Bn-scaff_16503_1-p179067	10	NA	NA	AC	AC	CC	AC	AC	CC	CC	AC	CC	CC	CC	CC	CC	CC	CC	CC	CC	CC	CC	CC	CC	AC	AC	AC	CC	AC	CC	CC	CC	AC	AC	AC	CC	CC	AC	CC	CC	AC	AC	CC	AC	CC	CC	AC
1051	s_16503_1-p201761	Bn-scaff_16503_1-p201761	10	NA	NA	TT	TT	CC	TT	TT	CC	CC	TT	CC	CC	CC	CC	CC	CC	CC	CC	CC	CC	CC	CC	CC	TT	TT	TT	CC	TT	CC	CC	CC	TT	TT	TT	CC	CC	TT	CC	CC	TT	TT	CC	TT	CC	CC	TT
1052	s_16503_1-p202604	Bn-scaff_16503_1-p202604	10	Cnn_random	73795308	AA	AA	GG	AA	AA	GG	GG	AA	GG	GG	GG	GG	GG	GG	GG	GG	GG	GG	GG	GG	GG	AA	AA	AA	GG	AA	GG	GG	GG	AA	AA	AA	GG	GG	AA	GG	GG	AA	AA	GG	AA	GG	GG	AA
1053	s_16503_1-p306662	Bn-scaff_16503_1-p306662	10	NA	NA	AA	AA	CC	AA	AA	CC	CC	AA	CC	CC	CC	CC	CC	CC	CC	CC	CC	CC	CC	CC	CC	AA	AA	AA	CC	AA	CC	CC	CC	AA	AA	AA	CC	CC	AA	CC	CC	AA	AA	CC	AA	CC	CC	AA
1054	s_16503_1-p306815	Bn-scaff_16503_1-p306815	10	NA	NA	AA	AA	--	AA	AA	GG	GG	AA	GG	GG	GG	GG	GG	GG	GG	GG	GG	GG	GG	GG	GG	AA	AA	AA	GG	AA	GG	GG	GG	AA	AA	AA	GG	GG	AA	GG	GG	AA	AA	GG	AA	GG	GG	AA
1055	s_16503_1-p308086	Bn-scaff_16503_1-p308086	10	NA	NA	GG	GG	--	GG	GG	AA	AA	GG	AA	AA	AA	AA	AA	AA	AA	AA	AA	AA	AA	AA	AA	GG	GG	GG	AA	GG	AA	AA	AA	GG	GG	GG	AA	AA	GG	AA	AA	GG	GG	AA	GG	AA	AA	GG
1056	s_16503_1-p308372	Bn-scaff_16503_1-p308372	10	NA	NA	TT	TT	GG	TT	TT	GG	GG	TT	GG	GG	GG	GG	GG	GG	GG	GG	GG	GG	GG	GG	GG	TT	TT	TT	GG	TT	GG	GG	GG	TT	TT	TT	GG	GG	TT	GG	GG	TT	TT	GG	TT	GG	GG	TT
1057	s_16503_1-p308432	Bn-scaff_16503_1-p308432	10	NA	NA	GG	GG	AA	GG	GG	AA	AA	GG	AA	AA	AA	AA	AA	AA	AA	AA	AA	AA	AA	AA	AA	GG	GG	GG	AA	GG	AA	AA	AA	GG	GG	GG	AA	AA	GG	AA	AA	GG	GG	AA	GG	AA	AA	GG
1058	s_16503_1-p308515	Bn-scaff_16503_1-p308515	10	NA	NA	TT	TT	--	TT	TT	CC	CC	TT	CC	CC	CC	CC	CC	CC	CC	CC	CC	CC	CC	CC	CC	TT	TT	TT	CC	TT	CC	CC	CC	TT	TT	TT	CC	CC	TT	CC	CC	TT	TT	CC	TT	CC	CC	TT
1059	s_16503_1-p308753	Bn-scaff_16503_1-p308753	10	NA	NA	TT	TT	--	TT	TT	CC	CC	TT	CC	CC	CC	CC	CC	CC	CC	CC	CC	CC	CC	CC	CC	TT	TT	TT	CC	TT	CC	CC	CC	TT	TT	TT	CC	CC	TT	CC	CC	TT	TT	CC	TT	CC	CC	TT
1060	s_16511_1-p1185918	Bn-scaff_16511_1-p1185918	10	NA	NA	AA	AA	--	AA	AA	GG	GG	AA	GG	GG	GG	GG	GG	GG	GG	GG	GG	GG	GG	GG	GG	AA	AA	AA	GG	AA	GG	GG	GG	AA	AA	AA	GG	GG	AA	GG	GG	AA	AA	GG	AA	GG	GG	AA
1061	s_16511_1-p1197404	Bn-scaff_16511_1-p1197404	10	NA	NA	AA	AA	GG	AA	AA	GG	GG	AA	GG	GG	GG	GG	GG	GG	GG	GG	GG	GG	GG	GG	GG	AA	AA	AA	GG	AA	GG	GG	GG	AA	AA	AA	GG	GG	AA	GG	GG	AA	AA	GG	AA	GG	GG	AA
1062	s_16511_1-p1256652	Bn-scaff_16511_1-p1256652	10	NA	NA	GG	GG	--	GG	GG	TT	TT	GG	TT	TT	TT	TT	TT	TT	TT	TT	TT	TT	TT	TT	TT	GG	GG	GG	TT	GG	TT	TT	TT	GG	GG	GG	TT	TT	GG	TT	TT	GG	GG	TT	GG	TT	TT	GG
1063	s_16511_1-p1281793	Bn-scaff_16511_1-p1281793	10	NA	NA	CC	CC	TT	CC	CC	TT	TT	CC	TT	TT	TT	TT	TT	TT	TT	TT	TT	TT	TT	TT	TT	CC	CC	CC	TT	CC	TT	TT	TT	CC	CC	CC	TT	TT	CC	TT	TT	CC	CC	TT	CC	TT	TT	CC
1064	s_16511_1-p1290744	Bn-scaff_16511_1-p1290744	10	NA	NA	CC	CC	TT	CC	CC	TT	TT	CC	TT	TT	TT	TT	TT	TT	TT	TT	TT	TT	TT	TT	TT	CC	CC	CC	TT	CC	TT	TT	TT	CC	CC	CC	TT	TT	CC	TT	TT	CC	CC	TT	CC	TT	TT	CC
1065	s_16511_1-p265486	Bn-scaff_16511_1-p265486	10	NA	NA	AA	AA	CC	AA	AA	CC	CC	AA	CC	CC	CC	CC	CC	CC	CC	CC	CC	CC	CC	CC	CC	AA	AA	AA	CC	AA	CC	CC	CC	AA	AA	AA	CC	CC	AA	CC	CC	AA	AA	CC	AA	CC	CC	AA
1066	s_16511_1-p334063	Bn-scaff_16511_1-p334063	10	NA	NA	CC	CC	AA	CC	CC	AA	AA	CC	AA	AA	AA	AA	AA	AA	AA	AA	AA	AA	AA	AA	AA	CC	CC	CC	AA	CC	AA	AA	AA	CC	CC	CC	AA	AA	CC	AA	AA	CC	CC	AA	CC	AA	AA	CC
1067	s_16511_1-p340218	Bn-scaff_16511_1-p340218	10	NA	NA	GG	GG	--	GG	GG	TT	TT	GG	TT	TT	TT	TT	TT	TT	TT	TT	TT	TT	TT	TT	TT	GG	GG	GG	TT	GG	TT	TT	TT	GG	GG	GG	TT	TT	GG	TT	TT	GG	GG	TT	GG	TT	TT	GG
1068	s_16511_1-p346674	Bn-scaff_16511_1-p346674	10	NA	NA	AA	AA	GG	AA	AA	GG	GG	AA	GG	GG	GG	GG	GG	GG	GG	GG	GG	GG	GG	GG	GG	AA	AA	AA	GG	AA	GG	GG	GG	AA	AA	AA	GG	GG	AA	GG	GG	AA	AA	GG	AA	GG	GG	AA
1069	s_16511_1-p543347	Bn-scaff_16511_1-p543347	10	NA	NA	CC	CC	TC	CC	CC	TT	TT	CC	TT	TT	TT	TT	TT	TT	TT	TT	TT	TT	TT	TT	TT	CC	CC	CC	TT	CC	TT	TT	TT	CC	CC	CC	TT	TT	CC	TT	TT	CC	CC	TT	CC	TT	TT	CC
1070	s_16511_1-p552493	Bn-scaff_16511_1-p552493	10	NA	NA	GG	GG	--	GG	GG	TT	TT	GG	TT	TT	TT	TT	TT	TT	TT	TT	TT	TT	TT	TT	TT	GG	GG	GG	TT	GG	TT	TT	TT	GG	GG	GG	TT	TT	GG	TT	TT	GG	GG	TT	GG	TT	TT	GG
1071	s_16511_1-p552715	Bn-scaff_16511_1-p552715	10	NA	NA	AA	AA	--	AA	AA	GG	GG	AA	GG	GG	GG	GG	GG	GG	GG	GG	GG	GG	GG	GG	GG	AA	AA	AA	GG	AA	GG	GG	GG	AA	AA	AA	GG	GG	AA	GG	GG	AA	AA	GG	AA	GG	GG	AA
1072	s_16511_1-p601605	Bn-scaff_16511_1-p601605	10	Cnn_random	35776340	GG	GG	AA	GG	GG	AA	AA	GG	AA	AA	AA	AA	AA	AA	AA	AA	AA	AA	AA	AA	AA	GG	GG	GG	AA	GG	AA	AA	AA	GG	GG	GG	AA	AA	GG	AA	AA	GG	GG	AA	GG	AA	AA	GG
1073	s_16511_1-p615729	Bn-scaff_16511_1-p615729	10	Cnn_random	35790416	CC	CC	TT	CC	CC	TT	TT	CC	TT	TT	TT	TT	TT	TT	TT	TT	TT	TT	TT	TT	TT	CC	CC	CC	TT	CC	TT	TT	TT	CC	CC	CC	TT	TT	CC	TT	TT	CC	CC	TT	CC	TT	TT	CC
1074	s_16511_1-p617438	Bn-scaff_16511_1-p617438	10	Cnn_random	35791022	TT	TT	CC	TT	TT	CC	CC	TT	CC	CC	CC	CC	CC	CC	CC	CC	CC	CC	CC	CC	CC	TT	TT	TT	CC	TT	CC	CC	CC	TT	TT	TT	CC	CC	TT	CC	CC	TT	TT	CC	TT	CC	CC	TT
1075	s_16511_1-p617819	Bn-scaff_16511_1-p617819	10	Cnn_random	35791403	GG	GG	AA	GG	GG	AA	AA	GG	AA	AA	AA	AA	AA	AA	AA	AA	AA	AA	AA	AA	AA	GG	GG	GG	AA	GG	AA	AA	AA	GG	GG	GG	AA	AA	GG	AA	AA	GG	GG	AA	GG	AA	AA	GG
1076	s_16511_1-p632221	Bn-scaff_16511_1-p632221	10	NA	NA	AA	AA	CC	AA	AA	CC	CC	AA	CC	CC	CC	CC	CC	CC	CC	CC	CC	CC	CC	CC	CC	AA	AA	AA	CC	AA	CC	CC	CC	AA	AA	AA	CC	CC	AA	CC	CC	AA	AA	CC	AA	CC	CC	AA
1077	s_16511_1-p640238	Bn-scaff_16511_1-p640238	10	Cnn_random	78486532	GG	GG	AA	GG	GG	AA	AA	GG	AA	AA	AA	AA	AA	AA	AA	AA	AA	AA	AA	AA	AA	GG	GG	GG	AA	GG	AA	AA	AA	GG	GG	GG	AA	AA	GG	AA	AA	GG	GG	AA	GG	AA	AA	GG
1078	s_16511_1-p644087	Bn-scaff_16511_1-p644087	10	NA	NA	CC	CC	TT	CC	CC	TT	TT	CC	TT	TT	TT	TT	TT	TT	TT	TT	TT	TT	TT	TT	TT	CC	CC	CC	TT	CC	TT	TT	TT	CC	CC	CC	TT	TT	CC	TT	TT	CC	CC	TT	CC	TT	TT	CC
1079	s_16511_1-p644164	Bn-scaff_16511_1-p644164	10	NA	NA	AA	AA	GG	AA	AA	GG	GG	AA	GG	GG	GG	GG	GG	GG	GG	GG	GG	GG	GG	GG	GG	AA	AA	AA	GG	AA	GG	GG	GG	AA	AA	AA	GG	GG	AA	GG	GG	AA	AA	GG	AA	GG	GG	AA
1080	s_16511_1-p68658	Bn-scaff_16511_1-p68658	10	Cnn_random	46638613	TC	TC	TT	TC	TC	TT	TT	TC	TT	TT	TT	TT	TT	TT	TT	TT	TT	TT	TT	TT	TT	TC	TC	TC	TT	TC	TT	TT	TT	TC	TC	TC	TT	TT	TC	TT	TT	TC	TC	TT	TC	TT	TT	TC
1081	s_16511_1-p68709	Bn-scaff_16511_1-p68709	10	Cnn_random	46638613	TT	TT	TG	TT	TT	TG	TG	TT	TG	TG	TG	TG	TG	TG	TG	--	TG	TG	TG	TG	--	TT	TT	TT	TG	TT	TG	TG	TG	TT	TT	TT	TG	TG	TT	TG	TG	TT	TT	TG	TT	TG	TG	TT
1082	s_16511_1-p68903	Bn-scaff_16511_1-p68903	10	Cnn_random	46638858	TT	TT	GG	TT	TT	GG	GG	TT	GG	GG	GG	GG	GG	GG	GG	GG	GG	GG	GG	GG	GG	TT	TT	TT	GG	TT	GG	GG	GG	TT	TT	TT	GG	GG	TT	GG	GG	TT	TT	GG	TT	GG	GG	TT
1083	s_16511_1-p697911	Bn-scaff_16511_1-p697911	10	NA	NA	TT	TT	TC	TT	TT	TC	TC	TT	TC	TC	TC	TC	TC	TC	TC	TC	TC	TC	TC	TC	TC	TT	TT	TT	TC	TT	TC	TC	TC	TT	TT	TT	TC	TC	TT	TC	TC	TT	TT	TC	TT	TC	TC	TT
1084	s_16511_1-p71792	Bn-scaff_16511_1-p71792	10	Cnn_random	46641964	AA	AA	GG	AA	AA	GG	GG	AA	GG	GG	GG	GG	GG	GG	GG	GG	GG	GG	GG	GG	GG	AA	AA	AA	GG	AA	GG	GG	GG	AA	AA	AA	GG	GG	AA	GG	GG	AA	AA	GG	AA	GG	GG	AA
1085	s_16511_1-p718933	Bn-scaff_16511_1-p718933	10	NA	NA	GG	GG	--	GG	GG	TT	TT	GG	TT	TT	TT	TT	TT	TT	TT	TT	TT	TT	TT	TT	TT	GG	GG	GG	TT	GG	TT	TT	TT	GG	GG	GG	TT	TT	GG	TT	TT	GG	GG	TT	GG	TT	TT	GG
1086	s_16511_1-p718956	Bn-scaff_16511_1-p718956	10	NA	NA	TT	TT	CC	TT	TT	CC	CC	TT	CC	CC	CC	CC	CC	CC	CC	CC	CC	CC	CC	CC	CC	TT	TT	TT	CC	TT	CC	CC	CC	TT	TT	TT	CC	CC	TT	CC	CC	TT	TT	CC	TT	CC	CC	TT
1087	s_16511_1-p719099	Bn-scaff_16511_1-p719099	10	NA	NA	CC	CC	--	CC	CC	AA	AA	CC	AA	AA	AA	AA	AA	AA	AA	AA	AA	AA	AA	AA	AA	CC	CC	CC	AA	CC	AA	AA	AA	CC	CC	CC	AA	AA	CC	AA	AA	CC	CC	AA	CC	AA	AA	CC
1088	s_16511_1-p727916	Bn-scaff_16511_1-p727916	10	NA	NA	TT	TT	GG	TT	TT	GG	GG	TT	GG	GG	GG	GG	GG	GG	GG	GG	GG	GG	GG	GG	GG	TT	TT	TT	GG	TT	GG	GG	GG	TT	TT	TT	GG	GG	TT	GG	GG	TT	TT	GG	TT	GG	GG	TT
1089	s_16511_1-p73109	Bn-scaff_16511_1-p73109	10	NA	NA	CC	CC	TT	CC	CC	TT	TT	CC	TT	TT	TT	TT	TT	TT	TT	TT	TT	TT	TT	TT	TT	CC	CC	CC	TT	CC	TT	TT	TT	CC	CC	CC	TT	TT	CC	TT	TT	CC	CC	TT	CC	TT	TT	CC
1090	s_16511_1-p732663	Bn-scaff_16511_1-p732663	10	Cnn_random	78940607	AA	AA	--	AA	AA	CC	CC	AA	CC	CC	CC	CC	CC	CC	CC	CC	CC	CC	CC	CC	CC	AA	AA	AA	CC	AA	CC	CC	CC	AA	AA	AA	CC	CC	AA	CC	CC	AA	AA	CC	AA	CC	CC	AA
1091	s_16511_1-p733349	Bn-scaff_16511_1-p733349	10	NA	NA	GG	GG	AA	GG	GG	AA	AA	GG	AA	AA	AA	AA	AA	AA	AA	AA	AA	AA	AA	AA	AA	GG	GG	GG	AA	GG	AA	AA	AA	GG	GG	GG	AA	AA	GG	AA	AA	GG	GG	AA	GG	AA	AA	GG
1092	s_16511_1-p744714	Bn-scaff_16511_1-p744714	10	Cnn_random	63054906	AA	AA	GG	AA	AA	GG	GG	AA	GG	GG	GG	GG	GG	GG	GG	GG	GG	GG	GG	GG	GG	AA	AA	AA	GG	AA	GG	GG	GG	AA	AA	AA	GG	GG	AA	GG	GG	AA	AA	GG	AA	GG	GG	AA
1093	s_16511_1-p744766	Bn-scaff_16511_1-p744766	10	Cnn_random	63054907	AA	AA	--	AA	AA	CC	CC	AA	CC	CC	CC	CC	CC	CC	CC	CC	CC	CC	CC	CC	CC	AA	AA	AA	CC	AA	CC	CC	CC	AA	AA	AA	CC	CC	AA	CC	CC	AA	AA	CC	AA	CC	CC	AA
1094	s_16511_1-p745248	Bn-scaff_16511_1-p745248	10	NA	NA	TT	TT	CC	TT	TT	CC	CC	TT	CC	CC	CC	CC	CC	CC	CC	CC	CC	CC	CC	CC	CC	TT	TT	TT	CC	TT	CC	CC	CC	TT	TT	TT	CC	CC	TT	CC	CC	TT	TT	CC	TT	CC	CC	TT
1095	s_16511_1-p75284	Bn-scaff_16511_1-p75284	10	NA	NA	GG	GG	AA	GG	GG	AA	AA	GG	AA	AA	AA	AA	AA	AA	AA	AA	AA	AA	AA	AA	AA	GG	GG	GG	AA	GG	AA	AA	AA	GG	GG	GG	AA	AA	GG	AA	AA	GG	GG	AA	GG	AA	AA	GG
1096	s_16511_1-p75905	Bn-scaff_16511_1-p75905	10	NA	NA	AA	AA	GG	AA	AA	GG	GG	AA	GG	GG	GG	GG	GG	GG	GG	GG	GG	GG	GG	GG	GG	AA	AA	AA	GG	AA	GG	GG	GG	AA	AA	AA	GG	GG	AA	GG	GG	AA	AA	GG	AA	GG	GG	AA
1097	s_16511_1-p76450	Bn-scaff_16511_1-p76450	10	NA	NA	CC	CC	TT	CC	CC	TT	TT	CC	TT	TT	TT	TT	TT	TT	TT	TT	TT	TT	TT	TT	TT	CC	CC	CC	TT	CC	TT	TT	TT	CC	CC	CC	TT	TT	CC	TT	TT	CC	CC	TT	CC	TT	TT	CC
1098	s_16511_1-p795872	Bn-scaff_16511_1-p795872	10	NA	NA	GG	GG	--	GG	GG	TT	TT	GG	TT	TT	TT	TT	TT	TT	TT	TT	TT	TT	TT	TT	TT	GG	GG	GG	TT	GG	TT	TT	TT	GG	GG	GG	TT	TT	GG	TT	TT	GG	GG	TT	GG	TT	TT	GG
1099	s_16511_1-p824090	Bn-scaff_16511_1-p824090	10	NA	NA	AA	AA	AG	AA	AA	AG	AG	AA	AG	AG	AG	AG	AG	AG	AG	AG	AG	AG	AG	AG	AG	AA	AA	AA	AG	AA	AG	AG	AG	AA	AA	AA	AG	AG	AA	AG	AG	AA	AA	AG	AA	AG	AG	AA
1100	s_16511_1-p835303	Bn-scaff_16511_1-p835303	10	NA	NA	CC	CC	--	CC	CC	TT	TT	CC	TT	TT	TT	TT	TT	TT	TT	TT	TT	TT	TT	TT	TT	CC	CC	CC	TT	CC	TT	TT	TT	CC	CC	CC	TT	TT	CC	TT	TT	CC	CC	TT	CC	TT	TT	CC
1101	s_16511_1-p852174	Bn-scaff_16511_1-p852174	10	NA	NA	AA	AA	GG	AA	AA	GG	GG	AA	GG	GG	GG	GG	GG	GG	GG	GG	GG	GG	GG	GG	GG	AA	AA	AA	GG	AA	GG	GG	GG	AA	AA	AA	GG	GG	AA	GG	GG	AA	AA	GG	AA	GG	GG	AA
1102	s_16511_1-p860933	Bn-scaff_16511_1-p860933	10	NA	NA	TT	TT	GG	TT	TT	GG	GG	TT	GG	GG	GG	GG	GG	GG	GG	GG	GG	GG	GG	GG	GG	TT	TT	TT	GG	TT	GG	GG	GG	TT	TT	TT	GG	GG	TT	GG	GG	TT	TT	GG	TT	GG	GG	TT
1103	s_16511_1-p873701	Bn-scaff_16511_1-p873701	10	NA	NA	TT	TT	CC	TT	TT	CC	CC	TT	CC	CC	CC	CC	CC	CC	CC	CC	CC	CC	CC	CC	CC	TT	TT	TT	CC	TT	CC	CC	CC	TT	TT	TT	CC	CC	TT	CC	CC	TT	TT	CC	TT	CC	CC	TT
1104	s_17316_1-p13773	Bn-scaff_17316_1-p13773	10	NA	NA	TT	TT	CC	TT	TT	CC	CC	TT	CC	CC	CC	CC	CC	CC	CC	CC	CC	CC	CC	CC	CC	TT	TT	TT	CC	TT	CC	CC	CC	TT	TT	TT	CC	CC	TT	CC	CC	TT	TT	CC	TT	CC	CC	TT
1105	s_17316_1-p13841	Bn-scaff_17316_1-p13841	10	NA	NA	GG	GG	AA	GG	GG	AA	AA	GG	AA	AA	AA	AA	AA	AA	AA	AA	AA	AA	AA	AA	AA	GG	GG	GG	AA	GG	AA	AA	AA	GG	GG	GG	AA	AA	GG	AA	AA	GG	GG	AA	GG	AA	AA	GG
1106	s_17316_1-p14906	Bn-scaff_17316_1-p14906	10	NA	NA	CC	CC	--	CC	CC	TT	TT	CC	TT	TT	TT	TT	TT	TT	TT	TT	TT	TT	TT	TT	TT	CC	CC	CC	TT	CC	TT	TT	TT	CC	CC	CC	TT	TT	CC	TT	TT	CC	CC	TT	CC	TT	TT	CC
1107	s_17316_1-p15765	Bn-scaff_17316_1-p15765	10	NA	NA	GG	GG	--	GG	GG	TT	TT	GG	TT	TT	TT	TT	TT	TT	TT	TT	TT	TT	TT	TT	TT	GG	GG	GG	TT	GG	TT	TT	TT	GG	GG	GG	TT	TT	GG	TT	TT	GG	GG	TT	GG	TT	TT	GG
1108	s_17316_1-p17060	Bn-scaff_17316_1-p17060	10	NA	NA	GG	GG	AA	GG	GG	AA	AA	GG	AA	AA	AA	AA	AA	AA	AA	AA	AA	AA	AA	AA	AA	GG	GG	GG	AA	GG	AA	AA	AA	GG	GG	GG	AA	AA	GG	AA	AA	GG	GG	AA	GG	AA	AA	GG
1109	s_17316_1-p3232	Bn-scaff_17316_1-p3232	10	NA	NA	GG	GG	--	GG	GG	TT	TT	GG	TT	TT	TT	TT	TT	TT	TT	TT	TT	TT	TT	TT	TT	GG	GG	GG	TT	GG	TT	TT	TT	GG	GG	GG	TT	TT	GG	TT	TT	GG	GG	TT	GG	TT	TT	GG
1110	s_17316_1-p35218	Bn-scaff_17316_1-p35218	10	NA	NA	AA	AA	GG	AA	AA	GG	GG	AA	GG	GG	GG	GG	GG	GG	GG	GG	GG	GG	GG	GG	GG	AA	AA	AA	GG	AA	GG	GG	GG	AA	AA	AA	GG	GG	AA	GG	GG	AA	AA	GG	AA	GG	GG	AA
1111	s_17316_1-p3537	Bn-scaff_17316_1-p3537	10	Cnn_random	25919373	GG	GG	--	GG	GG	AA	AA	GG	AA	AA	AA	AA	AA	AA	AA	AA	AA	AA	AA	AA	AA	GG	GG	GG	AA	GG	AA	AA	AA	GG	GG	GG	AA	AA	GG	AA	AA	GG	GG	AA	GG	AA	AA	GG
1112	s_17316_1-p36051	Bn-scaff_17316_1-p36051	10	Cnn_random	68467227	TT	TT	--	TT	TT	GG	GG	TT	GG	GG	GG	GG	GG	GG	GG	GG	GG	GG	GG	GG	GG	TT	TT	TT	GG	TT	GG	GG	GG	TT	TT	TT	GG	GG	TT	GG	GG	TT	TT	GG	TT	GG	GG	TT
1113	s_17316_1-p37986	Bn-scaff_17316_1-p37986	10	NA	NA	TT	TT	CC	TT	TT	CC	CC	TT	CC	CC	CC	CC	CC	CC	CC	CC	CC	CC	CC	CC	CC	TT	TT	TT	CC	TT	CC	CC	CC	TT	TT	TT	CC	CC	TT	CC	CC	TT	TT	CC	TT	CC	CC	TT
1114	s_17316_1-p39729	Bn-scaff_17316_1-p39729	10	NA	NA	TT	TT	CC	TT	TT	CC	CC	TT	CC	CC	CC	CC	CC	CC	CC	CC	CC	CC	CC	CC	CC	TT	TT	TT	CC	TT	CC	CC	CC	TT	TT	TT	CC	CC	TT	CC	CC	TT	TT	CC	TT	CC	CC	TT
1115	s_17316_1-p39807	Bn-scaff_17316_1-p39807	10	NA	NA	GG	GG	AA	GG	GG	AA	AA	GG	AA	AA	AA	AA	AA	AA	AA	AA	AA	AA	AA	AA	AA	GG	GG	GG	AA	GG	AA	AA	AA	GG	GG	GG	AA	AA	GG	AA	AA	GG	GG	AA	GG	AA	AA	GG
1116	s_17423_1-p319894	Bn-scaff_17423_1-p319894	10	Cnn_random	3468459	CC	CC	TT	CC	CC	TT	TT	CC	TT	TT	TT	TT	TT	TT	TT	TT	TT	TT	TT	TT	TT	CC	CC	CC	TT	CC	TT	TT	TT	CC	CC	CC	TT	TT	CC	TT	TT	CC	CC	TT	CC	TT	TT	CC
1117	s_19170_1-p1004261	Bn-scaff_19170_1-p1004261	10	Cnn_random	3860995	GG	GG	AA	GG	GG	AA	AA	GG	AA	AA	AA	AA	AA	AA	AA	AA	AA	AA	AA	AA	AA	GG	GG	GG	AA	GG	AA	AA	AA	GG	GG	GG	AA	AA	GG	AA	AA	GG	GG	AA	GG	AA	AA	GG
1118	s_19170_1-p10081	Bn-scaff_19170_1-p10081	10	NA	NA	TC	TC	--	TC	TC	TT	TT	TC	TT	TT	TT	TT	TT	TT	TT	TT	TT	TT	TT	TT	TT	TC	TC	TC	TT	TC	TT	TT	TT	TC	TC	TC	TT	TT	TC	TT	TT	TC	TC	TT	TC	TT	TT	TC
1119	s_19170_1-p1028423	Bn-scaff_19170_1-p1028423	10	Cnn_random	3885896	AA	AA	GG	AA	AA	GG	GG	AA	GG	GG	GG	GG	GG	GG	GG	GG	GG	GG	GG	GG	GG	AA	AA	AA	GG	AA	GG	GG	GG	AA	AA	AA	GG	GG	AA	GG	GG	AA	AA	GG	AA	GG	GG	AA
1120	s_19170_1-p1028779	Bn-scaff_19170_1-p1028779	10	Cnn_random	3886201	TT	TT	CC	TT	TT	CC	CC	TT	CC	CC	CC	CC	CC	CC	CC	CC	CC	CC	CC	CC	CC	TT	TT	TT	CC	TT	CC	CC	CC	TT	TT	TT	CC	CC	TT	CC	CC	TT	TT	CC	TT	CC	CC	TT
1121	s_19170_1-p1031900	Bn-scaff_19170_1-p1031900	10	Cnn_random	3889321	AA	AA	CC	AA	AA	CC	CC	AA	CC	CC	CC	CC	CC	CC	CC	CC	CC	CC	CC	CC	CC	AA	AA	AA	CC	AA	CC	CC	CC	AA	AA	AA	CC	CC	AA	CC	CC	AA	AA	CC	AA	CC	CC	AA
1122	s_19170_1-p1032055	Bn-scaff_19170_1-p1032055	10	Cnn_random	3889527	AA	AA	CC	AA	AA	CC	CC	AA	CC	CC	CC	CC	CC	CC	CC	CC	CC	CC	CC	CC	CC	AA	AA	AA	CC	AA	CC	CC	CC	AA	AA	AA	CC	CC	AA	CC	CC	AA	AA	CC	AA	CC	CC	AA
1123	s_19170_1-p1032283	Bn-scaff_19170_1-p1032283	10	Cnn_random	3889704	GG	GG	AA	GG	GG	AA	AA	GG	AA	AA	AA	AA	AA	AA	AA	AA	AA	AA	AA	AA	AA	GG	GG	GG	AA	GG	AA	AA	AA	GG	GG	GG	AA	AA	GG	AA	AA	GG	GG	AA	GG	AA	AA	GG
1124	s_19170_1-p1032856	Bn-scaff_19170_1-p1032856	10	Cnn_random	3890277	TT	TT	CC	TT	TT	CC	CC	TT	CC	CC	CC	CC	CC	CC	CC	CC	CC	CC	CC	CC	CC	TT	TT	TT	CC	TT	CC	CC	CC	TT	TT	TT	CC	CC	TT	CC	CC	TT	TT	CC	TT	CC	CC	TT
1125	s_19170_1-p1034998	Bn-scaff_19170_1-p1034998	10	NA	NA	GG	GG	--	GG	GG	AA	AA	GG	AA	AA	AA	AA	AA	AA	AA	AA	AA	AA	AA	AA	AA	GG	GG	GG	AA	GG	AA	AA	AA	GG	GG	GG	AA	AA	GG	AA	AA	GG	GG	AA	GG	AA	AA	GG
1126	s_19170_1-p1037509	Bn-scaff_19170_1-p1037509	10	Cnn_random	3897193	AA	AA	GG	AA	AA	GG	GG	AA	GG	GG	GG	GG	GG	GG	GG	GG	GG	GG	GG	GG	GG	AA	AA	AA	GG	AA	GG	GG	GG	AA	AA	AA	GG	GG	AA	GG	GG	AA	AA	GG	AA	GG	GG	AA
1127	s_19170_1-p1039436	Bn-scaff_19170_1-p1039436	10	NA	NA	GG	GG	--	GG	GG	AA	AA	GG	AA	AA	AA	AA	AA	AA	AA	AA	AA	AA	AA	AA	AA	GG	GG	GG	AA	GG	AA	AA	AA	GG	GG	GG	AA	AA	GG	AA	AA	GG	GG	AA	GG	AA	AA	GG
1128	s_19170_1-p1043662	Bn-scaff_19170_1-p1043662	10	Cnn_random	3903397	TT	TT	GG	TT	TT	GG	GG	TT	GG	GG	GG	GG	GG	GG	GG	GG	GG	GG	GG	GG	GG	TT	TT	TT	GG	TT	GG	GG	GG	TT	TT	TT	GG	GG	TT	GG	GG	TT	TT	GG	TT	GG	GG	TT
1129	s_19170_1-p1044096	Bn-scaff_19170_1-p1044096	10	Cnn_random	3903831	AA	AA	CC	AA	AA	CC	CC	AA	CC	CC	CC	CC	CC	CC	CC	CC	CC	CC	CC	CC	CC	AA	AA	AA	CC	AA	CC	CC	CC	AA	AA	AA	CC	CC	AA	CC	CC	AA	AA	CC	AA	CC	CC	AA
1130	s_19170_1-p1044543	Bn-scaff_19170_1-p1044543	10	Cnn_random	3904226	GG	GG	--	GG	GG	AA	AA	GG	AA	AA	AA	AA	AA	AA	AA	AA	AA	AA	AA	AA	AA	GG	GG	GG	AA	GG	AA	AA	AA	GG	GG	GG	AA	AA	GG	AA	AA	GG	GG	AA	GG	AA	AA	GG
1131	s_19170_1-p1059022	Bn-scaff_19170_1-p1059022	10	Cnn_random	3918874	AA	AA	GG	AA	AA	GG	GG	AA	GG	GG	GG	GG	GG	GG	GG	GG	GG	GG	GG	GG	GG	AA	AA	AA	GG	AA	GG	GG	GG	AA	AA	AA	GG	GG	AA	GG	GG	AA	AA	GG	AA	GG	GG	AA
1132	s_19170_1-p1065768	Bn-scaff_19170_1-p1065768	10	Cnn_random	3926011	TT	TT	GG	TT	TT	GG	GG	TT	GG	GG	GG	GG	GG	GG	GG	GG	GG	GG	GG	GG	GG	TT	TT	TT	GG	TT	GG	GG	GG	TT	TT	TT	GG	GG	TT	GG	GG	TT	TT	GG	TT	GG	GG	TT
1133	s_19170_1-p1067428	Bn-scaff_19170_1-p1067428	10	Cnn_random	3927671	TT	TT	CC	TT	TT	CC	CC	TT	CC	CC	CC	CC	CC	CC	CC	CC	CC	CC	CC	CC	CC	TT	TT	TT	CC	TT	CC	CC	CC	TT	TT	TT	CC	CC	TT	CC	CC	TT	TT	CC	TT	CC	CC	TT
1134	s_19170_1-p1077292	Bn-scaff_19170_1-p1077292	10	Cnn_random	57031975	TT	TT	--	TT	TT	CC	CC	TT	CC	CC	CC	CC	CC	CC	CC	CC	CC	CC	CC	CC	CC	TT	TT	TT	CC	TT	CC	CC	CC	TT	TT	TT	CC	CC	TT	CC	CC	TT	TT	CC	TT	CC	CC	TT
1135	s_19170_1-p107857	Bn-scaff_19170_1-p107857	10	Cnn_random	17560255	AA	AA	--	AA	AA	GG	GG	AA	GG	GG	GG	GG	GG	GG	GG	GG	GG	GG	GG	GG	GG	AA	AA	AA	GG	AA	GG	GG	GG	AA	AA	AA	GG	GG	AA	GG	GG	AA	AA	GG	AA	GG	GG	AA
1136	s_19170_1-p1078992	Bn-scaff_19170_1-p1078992	10	Cnn_random	57033727	GG	GG	AA	GG	GG	AA	AA	GG	AA	AA	AA	AA	AA	AA	AA	AA	AA	AA	AA	AA	AA	GG	GG	GG	AA	GG	AA	AA	AA	GG	GG	GG	AA	AA	GG	AA	AA	GG	GG	AA	GG	AA	AA	GG
1137	s_19170_1-p1079412	Bn-scaff_19170_1-p1079412	10	Cnn_random	57034147	GG	GG	--	GG	GG	TT	TT	GG	TT	TT	TT	TT	TT	TT	TT	TT	TT	TT	TT	TT	TT	GG	GG	GG	TT	GG	TT	TT	TT	GG	GG	GG	TT	TT	GG	TT	TT	GG	GG	TT	GG	TT	TT	GG
1138	s_19170_1-p1079802	Bn-scaff_19170_1-p1079802	10	Cnn_random	57034537	GG	GG	AA	GG	GG	AA	AA	GG	AA	AA	AA	AA	AA	AA	AA	AA	AA	AA	AA	AA	AA	GG	GG	GG	AA	GG	AA	AA	AA	GG	GG	GG	AA	AA	GG	AA	AA	GG	GG	AA	GG	AA	AA	GG
1139	s_19170_1-p1080137	Bn-scaff_19170_1-p1080137	10	Cnn_random	57034821	CC	CC	TT	CC	CC	TT	TT	CC	TT	TT	TT	TT	TT	TT	TT	TT	TT	TT	TT	TT	TT	CC	CC	CC	TT	CC	TT	TT	TT	CC	CC	CC	TT	TT	CC	TT	TT	CC	CC	TT	CC	TT	TT	CC
1140	s_19170_1-p1080993	Bn-scaff_19170_1-p1080993	10	Cnn_random	57035679	GG	GG	--	GG	GG	AA	AA	GG	AA	AA	AA	AA	AA	AA	AA	AA	AA	AA	AA	AA	AA	GG	GG	GG	AA	GG	AA	AA	AA	GG	GG	GG	AA	AA	GG	AA	AA	GG	GG	AA	GG	AA	AA	GG
1141	s_19170_1-p1081177	Bn-scaff_19170_1-p1081177	10	Cnn_random	57035863	GG	GG	--	GG	GG	TT	TT	GG	TT	TT	TT	TT	TT	TT	TT	TT	TT	TT	TT	TT	TT	GG	GG	GG	TT	GG	TT	TT	TT	GG	GG	GG	TT	TT	GG	TT	TT	GG	GG	TT	GG	TT	TT	GG
1142	s_19170_1-p1097600	Bn-scaff_19170_1-p1097600	10	NA	NA	TT	TT	CC	TT	TT	CC	CC	TT	CC	CC	CC	CC	CC	CC	CC	CC	CC	CC	CC	CC	CC	TT	TT	TT	CC	TT	CC	CC	CC	TT	TT	TT	CC	CC	TT	CC	CC	TT	TT	CC	TT	CC	CC	TT
1143	s_19170_1-p1103965	Bn-scaff_19170_1-p1103965	10	NA	NA	AA	AA	CC	AA	AA	CC	CC	AA	CC	CC	CC	CC	CC	CC	CC	CC	CC	CC	CC	CC	CC	AA	AA	AA	CC	AA	CC	CC	CC	AA	AA	AA	CC	CC	AA	CC	CC	AA	AA	CC	AA	CC	CC	AA
1144	s_19170_1-p1126094	Bn-scaff_19170_1-p1126094	10	NA	NA	GG	GG	AA	GG	GG	AA	AA	GG	AA	AA	AA	AA	AA	AA	AA	AA	AA	AA	AA	AA	AA	GG	GG	GG	AA	GG	AA	AA	AA	GG	GG	GG	AA	AA	GG	AA	AA	GG	GG	AA	GG	AA	AA	GG
1145	s_19170_1-p1130101	Bn-scaff_19170_1-p1130101	10	NA	NA	GG	GG	--	GG	GG	TT	TT	GG	TT	TT	TT	TT	TT	TT	TT	TT	TT	TT	TT	TT	TT	GG	GG	GG	TT	GG	TT	TT	TT	GG	GG	GG	TT	TT	GG	TT	TT	GG	GG	TT	GG	TT	TT	GG
1146	s_19170_1-p11352	Bn-scaff_19170_1-p11352	10	NA	NA	CC	CC	AA	CC	CC	AA	AA	CC	AA	AA	AA	AA	AA	AA	AA	AA	AA	AA	AA	AA	AA	CC	CC	CC	AA	CC	AA	AA	AA	CC	CC	CC	AA	AA	CC	AA	AA	CC	CC	AA	CC	AA	AA	CC
1147	s_19170_1-p114391	Bn-scaff_19170_1-p114391	10	NA	NA	CC	CC	TT	CC	CC	TT	TT	CC	TT	TT	TT	TT	TT	TT	TT	TT	TT	TT	TT	TT	TT	CC	CC	CC	TT	CC	TT	TT	TT	CC	CC	CC	TT	TT	CC	TT	TT	CC	CC	TT	CC	TT	TT	CC
1148	s_19170_1-p114487	Bn-scaff_19170_1-p114487	10	NA	NA	CC	CC	AA	CC	CC	AA	AA	CC	AA	AA	AA	AA	AA	AA	AA	AA	AA	AA	AA	AA	AA	CC	CC	CC	AA	CC	AA	AA	AA	CC	CC	CC	AA	AA	CC	AA	AA	CC	CC	AA	CC	AA	AA	CC
1149	s_19170_1-p1147674	Bn-scaff_19170_1-p1147674	10	NA	NA	AA	AA	GG	AA	AA	GG	GG	AA	GG	GG	GG	GG	GG	GG	GG	GG	GG	GG	GG	GG	GG	AA	AA	AA	GG	AA	GG	GG	GG	AA	AA	AA	GG	GG	AA	GG	GG	AA	AA	GG	AA	GG	GG	AA
1150	s_19170_1-p1148105	Bn-scaff_19170_1-p1148105	10	NA	NA	GG	GG	--	GG	GG	TT	TT	GG	TT	TT	TT	TT	TT	TT	TT	TT	TT	TT	TT	TT	TT	GG	GG	GG	TT	GG	TT	TT	TT	GG	GG	GG	TT	TT	GG	TT	TT	GG	GG	TT	GG	TT	TT	GG
1151	s_19170_1-p1149292	Bn-scaff_19170_1-p1149292	10	NA	NA	AA	AA	GG	AA	AA	GG	GG	AA	GG	GG	GG	GG	GG	GG	GG	GG	GG	GG	GG	GG	GG	AA	AA	AA	GG	AA	GG	GG	GG	AA	AA	AA	GG	GG	AA	GG	GG	AA	AA	GG	AA	GG	GG	AA
1152	s_19170_1-p1149762	Bn-scaff_19170_1-p1149762	10	NA	NA	AA	AA	GG	AA	AA	GG	GG	AA	GG	GG	GG	GG	GG	GG	GG	GG	GG	GG	GG	GG	GG	AA	AA	AA	GG	AA	GG	GG	GG	AA	AA	AA	GG	GG	AA	GG	GG	AA	AA	GG	AA	GG	GG	AA
1153	s_19170_1-p22650	Bn-scaff_19170_1-p22650	10	Cnn_random	36253367	GG	GG	--	GG	GG	AA	AA	GG	AA	AA	AA	AA	AA	AA	AA	AA	AA	AA	AA	AA	AA	GG	GG	GG	AA	GG	AA	AA	AA	GG	GG	GG	AA	AA	GG	AA	AA	GG	GG	AA	GG	AA	AA	GG
1154	s_19170_1-p388255	Bn-scaff_19170_1-p388255	10	Cnn_random	3196188	GG	GG	--	GG	GG	TT	TT	GG	TT	TT	TT	TT	TT	TT	TT	TT	TT	TT	TT	TT	TT	GG	GG	GG	TT	GG	TT	TT	TT	GG	GG	GG	TT	TT	GG	TT	TT	GG	GG	TT	GG	TT	TT	GG
1155	s_19170_1-p391172	Bn-scaff_19170_1-p391172	10	Cnn_random	3199142	AA	AA	GG	AA	AA	GG	GG	AA	GG	GG	GG	GG	GG	GG	GG	GG	GG	GG	GG	GG	GG	AA	AA	AA	GG	AA	GG	GG	GG	AA	AA	AA	GG	GG	AA	GG	GG	AA	AA	GG	AA	GG	GG	AA
1156	s_19170_1-p391864	Bn-scaff_19170_1-p391864	10	Cnn_random	3199782	GG	GG	--	GG	GG	TT	TT	GG	TT	TT	TT	TT	TT	TT	TT	TT	TT	TT	TT	TT	TT	GG	GG	GG	TT	GG	TT	TT	TT	GG	GG	GG	TT	TT	GG	TT	TT	GG	GG	TT	GG	TT	TT	GG
1157	s_19170_1-p39738	Bn-scaff_19170_1-p39738	10	Cnn_random	36235598	TT	TT	CC	TT	TT	CC	CC	TT	CC	CC	CC	CC	CC	CC	CC	CC	CC	CC	CC	CC	CC	TT	TT	TT	CC	TT	CC	CC	CC	TT	TT	TT	CC	CC	TT	CC	CC	TT	TT	CC	TT	CC	CC	TT
1158	s_19170_1-p399579	Bn-scaff_19170_1-p399579	10	Cnn_random	3202712	AA	AA	--	AA	AA	CC	CC	AA	CC	CC	CC	CC	CC	CC	CC	CC	CC	CC	CC	CC	CC	AA	AA	AA	CC	AA	CC	CC	CC	AA	AA	AA	CC	CC	AA	CC	CC	AA	AA	CC	AA	CC	CC	AA
1159	s_19170_1-p40032	Bn-scaff_19170_1-p40032	10	Cnn_random	36235355	CC	CC	--	CC	CC	TT	TT	CC	TT	TT	TT	TT	TT	TT	TT	TT	TT	TT	TT	TT	TT	CC	CC	CC	TT	CC	TT	TT	TT	CC	CC	CC	TT	TT	CC	TT	TT	CC	CC	TT	CC	TT	TT	CC
1160	s_19170_1-p40115	Bn-scaff_19170_1-p40115	10	Cnn_random	36235272	TT	TT	GG	TT	TT	GG	GG	TT	GG	GG	GG	GG	GG	GG	GG	GG	GG	GG	GG	GG	GG	TT	TT	TT	GG	TT	GG	GG	GG	TT	TT	TT	GG	GG	TT	GG	GG	TT	TT	GG	TT	GG	GG	TT
1161	s_19170_1-p403539	Bn-scaff_19170_1-p403539	10	Cnn_random	3206659	CC	CC	--	CC	CC	TT	TT	CC	TT	TT	TT	TT	TT	TT	TT	TT	TT	TT	TT	TT	TT	CC	CC	CC	TT	CC	TT	TT	TT	CC	CC	CC	TT	TT	CC	TT	TT	CC	CC	TT	CC	TT	TT	CC
1162	s_19170_1-p405290	Bn-scaff_19170_1-p405290	10	Cnn_random	3208359	TT	TT	CC	TT	TT	CC	CC	TT	CC	CC	CC	CC	CC	CC	CC	CC	CC	CC	CC	CC	CC	TT	TT	TT	CC	TT	CC	CC	CC	TT	TT	TT	CC	CC	TT	CC	CC	TT	TT	CC	TT	CC	CC	TT
1163	s_19170_1-p406163	Bn-scaff_19170_1-p406163	10	NA	NA	CC	CC	--	CC	CC	TT	TT	CC	TT	TT	TT	TT	TT	TT	TT	TT	TT	TT	TT	TT	TT	CC	CC	CC	TT	CC	TT	TT	TT	CC	CC	CC	TT	TT	CC	TT	TT	CC	CC	TT	CC	TT	TT	CC
1164	s_19170_1-p40931	Bn-scaff_19170_1-p40931	10	Cnn_random	36234394	GG	GG	--	GG	GG	AA	AA	GG	AA	AA	AA	AA	AA	AA	AA	AA	AA	AA	AA	AA	AA	GG	GG	GG	AA	GG	AA	AA	AA	GG	GG	GG	AA	AA	GG	AA	AA	GG	GG	AA	GG	AA	AA	GG
1165	s_19170_1-p414977	Bn-scaff_19170_1-p414977	10	Cnn_random	3218390	CC	CC	TT	CC	CC	TT	TT	CC	TT	TT	TT	TT	TT	TT	TT	TT	TT	TT	TT	TT	TT	CC	CC	CC	TT	CC	TT	TT	TT	CC	CC	CC	TT	TT	CC	TT	TT	CC	CC	TT	CC	TT	TT	CC
1166	s_19170_1-p416370	Bn-scaff_19170_1-p416370	10	Cnn_random	3223719	GG	GG	AA	GG	GG	AA	AA	GG	AA	AA	AA	AA	AA	AA	AA	AA	AA	AA	AA	AA	AA	GG	GG	GG	AA	GG	AA	AA	AA	GG	GG	GG	AA	AA	GG	AA	AA	GG	GG	AA	GG	AA	AA	GG
1167	s_19170_1-p435570	Bn-scaff_19170_1-p435570	10	Cnn_random	3249958	TT	TT	CC	TT	TT	CC	CC	TT	CC	CC	CC	CC	CC	CC	CC	CC	CC	CC	CC	CC	CC	TT	TT	TT	CC	TT	CC	CC	CC	TT	TT	TT	CC	CC	TT	CC	CC	TT	TT	CC	TT	CC	CC	TT
1168	s_19170_1-p438618	Bn-scaff_19170_1-p438618	10	Cnn_random	3252985	AA	AA	CC	AA	AA	CC	CC	AA	CC	CC	CC	CC	CC	CC	CC	CC	CC	CC	CC	CC	CC	AA	AA	AA	CC	AA	CC	CC	CC	AA	AA	AA	CC	CC	AA	CC	CC	AA	AA	CC	AA	CC	CC	AA
1169	s_19170_1-p438760	Bn-scaff_19170_1-p438760	10	Cnn_random	3253127	GG	GG	--	GG	GG	AA	AA	GG	AA	AA	AA	AA	AA	AA	AA	AA	AA	AA	AA	AA	AA	GG	GG	GG	AA	GG	AA	AA	AA	GG	GG	GG	AA	AA	GG	AA	AA	GG	GG	AA	GG	AA	AA	GG
1170	s_19170_1-p439076	Bn-scaff_19170_1-p439076	10	NA	NA	GG	GG	AA	GG	GG	AA	AA	GG	AA	AA	AA	AA	AA	AA	AA	AA	AA	AA	AA	AA	AA	GG	GG	GG	AA	GG	AA	AA	AA	GG	GG	GG	AA	AA	GG	AA	AA	GG	GG	AA	GG	AA	AA	GG
1171	s_19170_1-p440155	Bn-scaff_19170_1-p440155	10	Cnn_random	3254461	CC	CC	--	CC	CC	TT	TT	CC	TT	TT	TT	TT	TT	TT	TT	TT	TT	TT	TT	TT	TT	CC	CC	CC	TT	CC	TT	TT	TT	CC	CC	CC	TT	TT	CC	TT	TT	CC	CC	TT	CC	TT	TT	CC
1172	s_19170_1-p441956	Bn-scaff_19170_1-p441956	10	Cnn_random	3256263	TT	TT	GG	TT	TT	GG	GG	TT	GG	GG	GG	GG	GG	GG	GG	GG	GG	GG	GG	GG	GG	TT	TT	TT	GG	TT	GG	GG	GG	TT	TT	TT	GG	GG	TT	GG	GG	TT	TT	GG	TT	GG	GG	TT
1173	s_19170_1-p442030	Bn-scaff_19170_1-p442030	10	Cnn_random	3256337	TT	TT	CC	TT	TT	CC	CC	TT	CC	CC	CC	CC	CC	CC	CC	CC	CC	CC	CC	CC	CC	TT	TT	TT	CC	TT	CC	CC	CC	TT	TT	TT	CC	CC	TT	CC	CC	TT	TT	CC	TT	CC	CC	TT
1174	s_19170_1-p442174	Bn-scaff_19170_1-p442174	10	Cnn_random	3256481	TT	TT	CC	TT	TT	CC	CC	TT	CC	CC	CC	CC	CC	CC	CC	CC	CC	CC	CC	CC	CC	TT	TT	TT	CC	TT	CC	CC	CC	TT	TT	TT	CC	CC	TT	CC	CC	TT	TT	CC	TT	CC	CC	TT
1175	s_19170_1-p442650	Bn-scaff_19170_1-p442650	10	Cnn_random	3257008	AA	AA	--	AA	AA	CC	CC	AA	CC	CC	CC	CC	CC	CC	CC	CC	CC	CC	CC	CC	CC	AA	AA	AA	CC	AA	CC	CC	CC	AA	AA	AA	CC	CC	AA	CC	CC	AA	AA	CC	AA	CC	CC	AA
1176	s_19170_1-p442963	Bn-scaff_19170_1-p442963	10	Cnn_random	3257321	AA	AA	GG	AA	AA	GG	GG	AA	GG	GG	GG	GG	GG	GG	GG	GG	GG	GG	GG	GG	GG	AA	AA	AA	GG	AA	GG	GG	GG	AA	AA	AA	GG	GG	AA	GG	GG	AA	AA	GG	AA	GG	GG	AA
1177	s_19170_1-p445783	Bn-scaff_19170_1-p445783	10	Cnn_random	3260090	AA	AA	GG	AA	AA	GG	GG	AA	GG	GG	GG	GG	GG	GG	GG	GG	GG	GG	GG	GG	GG	AA	AA	AA	GG	AA	GG	GG	GG	AA	AA	AA	GG	GG	AA	GG	GG	AA	AA	GG	AA	GG	GG	AA
1178	s_19170_1-p447101	Bn-scaff_19170_1-p447101	10	Cnn_random	3261408	CC	CC	--	CC	CC	TT	TT	CC	TT	TT	TT	TT	TT	TT	TT	TT	TT	TT	TT	TT	TT	CC	CC	CC	TT	CC	TT	TT	TT	CC	CC	CC	TT	TT	CC	TT	TT	CC	CC	TT	CC	TT	TT	CC
1179	s_19170_1-p447952	Bn-scaff_19170_1-p447952	10	Cnn_random	3262259	GG	GG	AA	GG	GG	AA	AA	GG	AA	AA	AA	AA	AA	AA	AA	AA	AA	AA	AA	AA	AA	GG	GG	GG	AA	GG	AA	AA	AA	GG	GG	GG	AA	AA	GG	AA	AA	GG	GG	AA	GG	AA	AA	GG
1180	s_19170_1-p448180	Bn-scaff_19170_1-p448180	10	Cnn_random	3262488	AA	AA	--	AA	AA	GG	GG	AA	GG	GG	GG	GG	GG	GG	GG	GG	GG	GG	GG	GG	GG	AA	AA	AA	GG	AA	GG	GG	GG	AA	AA	AA	GG	GG	AA	GG	GG	AA	AA	GG	AA	GG	GG	AA
1181	s_19170_1-p448286	Bn-scaff_19170_1-p448286	10	Cnn_random	3262645	GG	GG	--	GG	GG	AA	AA	GG	AA	AA	AA	AA	AA	AA	AA	AA	AA	AA	AA	AA	AA	GG	GG	GG	AA	GG	AA	AA	AA	GG	GG	GG	AA	AA	GG	AA	AA	GG	GG	AA	GG	AA	AA	GG
1182	s_19170_1-p454642	Bn-scaff_19170_1-p454642	10	Cnn_random	3269049	AA	AA	GG	AA	AA	GG	GG	AA	GG	GG	GG	GG	GG	GG	GG	GG	GG	GG	GG	GG	GG	AA	AA	AA	GG	AA	GG	GG	GG	AA	AA	AA	GG	GG	AA	GG	GG	AA	AA	GG	AA	GG	GG	AA
1183	s_19170_1-p461594	Bn-scaff_19170_1-p461594	10	Cnn_random	3275327	AA	AA	GG	AA	AA	GG	GG	AA	GG	GG	GG	GG	GG	GG	GG	GG	GG	GG	GG	GG	GG	AA	AA	AA	GG	AA	GG	GG	GG	AA	AA	AA	GG	GG	AA	GG	GG	AA	AA	GG	AA	GG	GG	AA
1184	s_19170_1-p464773	Bn-scaff_19170_1-p464773	10	Cnn_random	3282164	CC	CC	TT	CC	CC	TT	TT	CC	TT	TT	TT	TT	TT	TT	TT	TT	TT	TT	TT	TT	TT	CC	CC	CC	TT	CC	TT	TT	TT	CC	CC	CC	TT	TT	CC	TT	TT	CC	CC	TT	CC	TT	TT	CC
1185	s_19170_1-p464846	Bn-scaff_19170_1-p464846	10	Cnn_random	3282186	GG	GG	AA	GG	GG	AA	AA	GG	AA	AA	AA	AA	AA	AA	AA	AA	AA	AA	AA	AA	AA	GG	GG	GG	AA	GG	AA	AA	AA	GG	GG	GG	AA	AA	GG	AA	AA	GG	GG	AA	GG	AA	AA	GG
1186	s_19170_1-p469552	Bn-scaff_19170_1-p469552	10	NA	NA	CC	CC	--	CC	CC	TT	TT	CC	TT	TT	TT	TT	TT	TT	TT	TT	TT	TT	TT	TT	TT	CC	CC	CC	TT	CC	TT	TT	TT	CC	CC	CC	TT	TT	CC	TT	TT	CC	CC	TT	CC	TT	TT	CC
1187	s_19170_1-p469654	Bn-scaff_19170_1-p469654	10	NA	NA	CC	CC	--	CC	CC	TT	TT	CC	TT	TT	TT	TT	TT	TT	TT	TT	TT	TT	TT	TT	TT	CC	CC	CC	TT	CC	TT	TT	TT	CC	CC	CC	TT	TT	CC	TT	TT	CC	CC	TT	CC	TT	TT	CC
1188	s_19170_1-p469711	Bn-scaff_19170_1-p469711	10	NA	NA	AA	AA	GG	AA	AA	GG	GG	AA	GG	GG	GG	GG	GG	GG	GG	GG	GG	GG	GG	GG	GG	AA	AA	AA	GG	AA	GG	GG	GG	AA	AA	AA	GG	GG	AA	GG	GG	AA	AA	GG	AA	GG	GG	AA
1189	s_19170_1-p470138	Bn-scaff_19170_1-p470138	10	NA	NA	GG	GG	--	GG	GG	AA	AA	GG	AA	AA	AA	AA	AA	AA	AA	AA	AA	AA	AA	AA	AA	GG	GG	GG	AA	GG	AA	AA	AA	GG	GG	GG	AA	AA	GG	AA	AA	GG	GG	AA	GG	AA	AA	GG
1190	s_19170_1-p472715	Bn-scaff_19170_1-p472715	10	Cnn_random	3294711	TT	TT	CC	TT	TT	CC	CC	TT	CC	CC	CC	CC	CC	CC	CC	CC	CC	CC	CC	CC	CC	TT	TT	TT	CC	TT	CC	CC	CC	TT	TT	TT	CC	CC	TT	CC	CC	TT	TT	CC	TT	CC	CC	TT
1191	s_19170_1-p473071	Bn-scaff_19170_1-p473071	10	Cnn_random	3295067	AA	AA	GG	AA	AA	GG	GG	AA	GG	GG	GG	GG	GG	GG	GG	GG	GG	GG	GG	GG	GG	AA	AA	AA	GG	AA	GG	GG	GG	AA	AA	AA	GG	GG	AA	GG	GG	AA	AA	GG	AA	GG	GG	AA
1192	s_19170_1-p474592	Bn-scaff_19170_1-p474592	10	Cnn_random	3296639	GG	GG	AA	GG	GG	AA	AA	GG	AA	AA	AA	AA	AA	AA	AA	AA	AA	AA	AA	AA	AA	GG	GG	GG	AA	GG	AA	AA	AA	GG	GG	GG	AA	AA	GG	AA	AA	GG	GG	AA	GG	AA	AA	GG
1193	s_19170_1-p483415	Bn-scaff_19170_1-p483415	10	Cnn_random	3306798	AA	AA	GG	AA	AA	GG	GG	AA	GG	GG	GG	GG	GG	GG	GG	GG	GG	GG	GG	GG	GG	AA	AA	AA	GG	AA	GG	GG	GG	AA	AA	AA	GG	GG	AA	GG	GG	AA	AA	GG	AA	GG	GG	AA
1194	s_19170_1-p486926	Bn-scaff_19170_1-p486926	10	Cnn_random	3310299	TT	TT	CC	TT	TT	CC	CC	TT	CC	CC	CC	CC	CC	CC	CC	CC	CC	CC	CC	CC	CC	TT	TT	TT	CC	TT	CC	CC	CC	TT	TT	TT	CC	CC	TT	CC	CC	TT	TT	CC	TT	CC	CC	TT
1195	s_19170_1-p487018	Bn-scaff_19170_1-p487018	10	Cnn_random	3310391	AA	AA	GG	AA	AA	GG	GG	AA	GG	GG	GG	GG	GG	GG	GG	GG	GG	GG	GG	GG	GG	AA	AA	AA	GG	AA	GG	GG	GG	AA	AA	AA	GG	GG	AA	GG	GG	AA	AA	GG	AA	GG	GG	AA
1196	s_19170_1-p487117	Bn-scaff_19170_1-p487117	10	Cnn_random	3310490	AA	AA	GG	AA	AA	GG	GG	AA	GG	GG	GG	GG	GG	GG	GG	GG	GG	GG	GG	GG	GG	AA	AA	AA	GG	AA	GG	GG	GG	AA	AA	AA	GG	GG	AA	GG	GG	AA	AA	GG	AA	GG	GG	AA
1197	s_19170_1-p487345	Bn-scaff_19170_1-p487345	10	Cnn_random	3310716	CC	CC	AA	CC	CC	AA	AA	CC	AA	AA	AA	AA	AA	AA	AA	AA	AA	AA	AA	AA	AA	CC	CC	CC	AA	CC	AA	AA	AA	CC	CC	CC	AA	AA	CC	AA	AA	CC	CC	AA	CC	AA	AA	CC
1198	s_19170_1-p487550	Bn-scaff_19170_1-p487550	10	Cnn_random	3310870	CC	CC	--	CC	CC	TT	TT	CC	TT	TT	TT	TT	TT	TT	TT	TT	TT	TT	TT	TT	TT	CC	CC	CC	TT	CC	TT	TT	TT	CC	CC	CC	TT	TT	CC	TT	TT	CC	CC	TT	CC	TT	TT	CC
1199	s_19170_1-p487802	Bn-scaff_19170_1-p487802	10	Cnn_random	3311122	AA	AA	GG	AA	AA	GG	GG	AA	GG	GG	GG	GG	GG	GG	GG	GG	GG	GG	GG	GG	GG	AA	AA	AA	GG	AA	GG	GG	GG	AA	AA	AA	GG	GG	AA	GG	GG	AA	AA	GG	AA	GG	GG	AA
1200	s_19170_1-p488105	Bn-scaff_19170_1-p488105	10	Cnn_random	3311476	AA	AA	GG	AA	AA	GG	GG	AA	GG	GG	GG	GG	GG	GG	GG	GG	GG	GG	GG	GG	GG	AA	AA	AA	GG	AA	GG	GG	GG	AA	AA	AA	GG	GG	AA	GG	GG	AA	AA	GG	AA	GG	GG	AA
1201	s_19170_1-p495375	Bn-scaff_19170_1-p495375	10	Cnn_random	3318969	AA	AA	CC	AA	AA	CC	CC	AA	CC	CC	CC	CC	CC	CC	CC	CC	CC	CC	CC	CC	CC	AA	AA	AA	CC	AA	CC	CC	CC	AA	AA	AA	CC	CC	AA	CC	CC	AA	AA	CC	AA	CC	CC	AA
1202	s_19170_1-p501253	Bn-scaff_19170_1-p501253	10	Cnn_random	3332423	TT	TT	CC	TT	TT	CC	CC	TT	CC	CC	CC	CC	CC	CC	CC	CC	CC	CC	CC	CC	CC	TT	TT	TT	CC	TT	CC	CC	CC	TT	TT	TT	CC	CC	TT	CC	CC	TT	TT	CC	TT	CC	CC	TT
1203	s_19170_1-p501345	Bn-scaff_19170_1-p501345	10	Cnn_random	3332515	GG	GG	AA	GG	GG	AA	AA	GG	AA	AA	AA	AA	AA	AA	AA	AA	AA	AA	AA	AA	AA	GG	GG	GG	AA	GG	AA	AA	AA	GG	GG	GG	AA	AA	GG	AA	AA	GG	GG	AA	GG	AA	AA	GG
1204	s_19170_1-p501793	Bn-scaff_19170_1-p501793	10	Cnn_random	3332963	CC	CC	AA	CC	CC	AA	AA	CC	AA	AA	AA	AA	AA	AA	AA	AA	AA	AA	AA	AA	AA	CC	CC	CC	AA	CC	AA	AA	AA	CC	CC	CC	AA	AA	CC	AA	AA	CC	CC	AA	CC	AA	AA	CC
1205	s_19170_1-p501877	Bn-scaff_19170_1-p501877	10	Cnn_random	3333047	TT	TT	GG	TT	TT	GG	GG	TT	GG	GG	GG	GG	GG	GG	GG	GG	GG	GG	GG	GG	GG	TT	TT	TT	GG	TT	GG	GG	GG	TT	TT	TT	GG	GG	TT	GG	GG	TT	TT	GG	TT	GG	GG	TT
1206	s_19170_1-p502178	Bn-scaff_19170_1-p502178	10	Cnn_random	3333399	CC	CC	TT	CC	CC	TT	TT	CC	TT	TT	TT	TT	TT	TT	TT	TT	TT	TT	TT	TT	TT	CC	CC	CC	TT	CC	TT	TT	TT	CC	CC	CC	TT	TT	CC	TT	TT	CC	CC	TT	CC	TT	TT	CC
1207	s_19170_1-p502297	Bn-scaff_19170_1-p502297	10	Cnn_random	3333467	GG	GG	--	GG	GG	TT	TT	GG	TT	TT	TT	TT	TT	TT	TT	TT	TT	TT	TT	TT	TT	GG	GG	GG	TT	GG	TT	TT	TT	GG	GG	GG	TT	TT	GG	TT	TT	GG	GG	TT	GG	TT	TT	GG
1208	s_19170_1-p507929	Bn-scaff_19170_1-p507929	10	Cnn_random	3339153	GG	GG	AA	GG	GG	AA	AA	GG	AA	AA	AA	AA	AA	AA	AA	AA	AA	AA	AA	AA	AA	GG	GG	GG	AA	GG	AA	AA	AA	GG	GG	GG	AA	AA	GG	AA	AA	GG	GG	AA	GG	AA	AA	GG
1209	s_19170_1-p508203	Bn-scaff_19170_1-p508203	10	NA	NA	GG	GG	--	GG	GG	AA	AA	GG	AA	AA	AA	AA	AA	AA	AA	AA	AA	AA	AA	AA	AA	GG	GG	GG	AA	GG	AA	AA	AA	GG	GG	GG	AA	AA	GG	AA	AA	GG	GG	AA	GG	AA	AA	GG
1210	s_19170_1-p50917	Bn-scaff_19170_1-p50917	10	NA	NA	AA	AA	GG	AA	AA	GG	GG	AA	GG	GG	GG	GG	GG	GG	GG	GG	GG	GG	GG	GG	GG	AA	AA	AA	GG	AA	GG	GG	GG	AA	AA	AA	GG	GG	AA	GG	GG	AA	AA	GG	AA	GG	GG	AA
1211	s_19170_1-p51349	Bn-scaff_19170_1-p51349	10	Cnn_random	36221374	GG	GG	AA	GG	GG	AA	AA	GG	AA	AA	AA	AA	AA	AA	AA	AA	AA	AA	AA	AA	AA	GG	GG	GG	AA	GG	AA	AA	AA	GG	GG	GG	AA	AA	GG	AA	AA	GG	GG	AA	GG	AA	AA	GG
1212	s_19170_1-p517947	Bn-scaff_19170_1-p517947	10	Cnn_random	3360916	CC	CC	--	CC	CC	TT	TT	CC	TT	TT	TT	TT	TT	TT	TT	TT	TT	TT	TT	TT	TT	CC	CC	CC	TT	CC	TT	TT	TT	CC	CC	CC	TT	TT	CC	TT	TT	CC	CC	TT	CC	TT	TT	CC
1213	s_19170_1-p518795	Bn-scaff_19170_1-p518795	10	Cnn_random	3361815	AA	AA	CC	AA	AA	CC	CC	AA	CC	CC	CC	CC	CC	CC	CC	CC	CC	CC	CC	CC	CC	AA	AA	AA	CC	AA	CC	CC	CC	AA	AA	AA	CC	CC	AA	CC	CC	AA	AA	CC	AA	CC	CC	AA
1214	s_19170_1-p518890	Bn-scaff_19170_1-p518890	10	Cnn_random	3361859	AA	AA	GG	AA	AA	GG	GG	AA	GG	GG	GG	GG	GG	GG	GG	GG	GG	GG	GG	GG	GG	AA	AA	AA	GG	AA	GG	GG	GG	AA	AA	AA	GG	GG	AA	GG	GG	AA	AA	GG	AA	GG	GG	AA
1215	s_19170_1-p520715	Bn-scaff_19170_1-p520715	10	Cnn_random	3364622	GG	GG	--	GG	GG	TT	TT	GG	TT	TT	TT	TT	TT	TT	TT	TT	TT	TT	TT	TT	TT	GG	GG	GG	TT	GG	TT	TT	TT	GG	GG	GG	TT	TT	GG	TT	TT	GG	GG	TT	GG	TT	TT	GG
1216	s_19170_1-p520938	Bn-scaff_19170_1-p520938	10	Cnn_random	3364845	AA	AA	GG	AA	AA	GG	GG	AA	GG	GG	GG	GG	GG	GG	GG	GG	GG	GG	GG	GG	GG	AA	AA	AA	GG	AA	GG	GG	GG	AA	AA	AA	GG	GG	AA	GG	GG	AA	AA	GG	AA	GG	GG	AA
1217	s_19170_1-p521060	Bn-scaff_19170_1-p521060	10	Cnn_random	3364967	GG	GG	AA	GG	GG	AA	AA	GG	AA	AA	AA	AA	AA	AA	AA	AA	AA	AA	AA	AA	AA	GG	GG	GG	AA	GG	AA	AA	AA	GG	GG	GG	AA	AA	GG	AA	AA	GG	GG	AA	GG	AA	AA	GG
1218	s_19170_1-p521790	Bn-scaff_19170_1-p521790	10	Cnn_random	3365749	TT	TT	GG	TT	TT	GG	GG	TT	GG	GG	GG	GG	GG	GG	GG	GG	GG	GG	GG	GG	GG	TT	TT	TT	GG	TT	GG	GG	GG	TT	TT	TT	GG	GG	TT	GG	GG	TT	TT	GG	TT	GG	GG	TT
1219	s_19170_1-p522035	Bn-scaff_19170_1-p522035	10	Cnn_random	3365943	TT	TT	GG	TT	TT	GG	GG	TT	GG	GG	GG	GG	GG	GG	GG	GG	GG	GG	GG	GG	GG	TT	TT	TT	GG	TT	GG	GG	GG	TT	TT	TT	GG	GG	TT	GG	GG	TT	TT	GG	TT	GG	GG	TT
1220	s_19170_1-p522485	Bn-scaff_19170_1-p522485	10	Cnn_random	3366444	TT	TT	GG	TT	TT	GG	GG	TT	GG	GG	GG	GG	GG	GG	GG	GG	GG	GG	GG	GG	GG	TT	TT	TT	GG	TT	GG	GG	GG	TT	TT	TT	GG	GG	TT	GG	GG	TT	TT	GG	TT	GG	GG	TT
1221	s_19170_1-p523749	Bn-scaff_19170_1-p523749	10	Cnn_random	3367708	TT	TT	GG	TT	TT	GG	GG	TT	GG	GG	GG	GG	GG	GG	GG	GG	GG	GG	GG	GG	GG	TT	TT	TT	GG	TT	GG	GG	GG	TT	TT	TT	GG	GG	TT	GG	GG	TT	TT	GG	TT	GG	GG	TT
1222	s_19170_1-p524958	Bn-scaff_19170_1-p524958	10	Cnn_random	3368917	TT	TT	GG	TT	TT	GG	GG	TT	GG	GG	GG	GG	GG	GG	GG	GG	GG	GG	GG	GG	GG	TT	TT	TT	GG	TT	GG	GG	GG	TT	TT	TT	GG	GG	TT	GG	GG	TT	TT	GG	TT	GG	GG	TT
1223	s_19170_1-p525728	Bn-scaff_19170_1-p525728	10	NA	NA	AA	AA	GG	AA	AA	GG	GG	AA	GG	GG	GG	GG	GG	GG	GG	GG	GG	GG	GG	GG	GG	AA	AA	AA	GG	AA	GG	GG	GG	AA	AA	AA	GG	GG	AA	GG	GG	AA	AA	GG	AA	GG	GG	AA
1224	s_19170_1-p525793	Bn-scaff_19170_1-p525793	10	NA	NA	TT	TT	CC	TT	TT	CC	CC	TT	CC	CC	CC	CC	CC	CC	CC	CC	CC	CC	CC	CC	CC	TT	TT	TT	CC	TT	CC	CC	CC	TT	TT	TT	CC	CC	TT	CC	CC	TT	TT	CC	TT	CC	CC	TT
1225	s_19170_1-p525808	Bn-scaff_19170_1-p525808	10	NA	NA	TT	TT	CC	TT	TT	CC	CC	TT	CC	CC	CC	CC	CC	CC	CC	CC	CC	CC	CC	CC	CC	TT	TT	TT	CC	TT	CC	CC	CC	TT	TT	TT	CC	CC	TT	CC	CC	TT	TT	CC	TT	CC	CC	TT
1226	s_19170_1-p530132	Bn-scaff_19170_1-p530132	10	Cnn_random	3371313	CC	CC	TT	CC	CC	TT	TT	CC	TT	TT	TT	TT	TT	TT	TT	TT	TT	TT	TT	TT	TT	CC	CC	CC	TT	CC	TT	TT	TT	CC	CC	CC	TT	TT	CC	TT	TT	CC	CC	TT	CC	TT	TT	CC
1227	s_19170_1-p530191	Bn-scaff_19170_1-p530191	10	Cnn_random	3371423	CC	CC	TT	CC	CC	TT	TT	CC	TT	TT	TT	TT	TT	TT	TT	TT	TT	TT	TT	TT	TT	CC	CC	CC	TT	CC	TT	TT	TT	CC	CC	CC	TT	TT	CC	TT	TT	CC	CC	TT	CC	TT	TT	CC
1228	s_19170_1-p530367	Bn-scaff_19170_1-p530367	10	Cnn_random	3371599	AA	AA	GG	AA	AA	GG	GG	AA	GG	GG	GG	GG	GG	GG	GG	GG	GG	GG	GG	GG	GG	AA	AA	AA	GG	AA	GG	GG	GG	AA	AA	AA	GG	GG	AA	GG	GG	AA	AA	GG	AA	GG	GG	AA
1229	s_19170_1-p532510	Bn-scaff_19170_1-p532510	10	Cnn_random	3373743	CC	CC	--	CC	CC	TT	TT	CC	TT	TT	TT	TT	TT	TT	TT	TT	TT	TT	TT	TT	TT	CC	CC	CC	TT	CC	TT	TT	TT	CC	CC	CC	TT	TT	CC	TT	TT	CC	CC	TT	CC	TT	TT	CC
1230	s_19170_1-p533180	Bn-scaff_19170_1-p533180	10	Cnn_random	3374413	GG	GG	--	GG	GG	AA	AA	GG	AA	AA	AA	AA	AA	AA	AA	AA	AA	AA	AA	AA	AA	GG	GG	GG	AA	GG	AA	AA	AA	GG	GG	GG	AA	AA	GG	AA	AA	GG	GG	AA	GG	AA	AA	GG
1231	s_19170_1-p534954	Bn-scaff_19170_1-p534954	10	Cnn_random	3376124	GG	GG	--	GG	GG	TT	TT	GG	TT	TT	TT	TT	TT	TT	TT	TT	TT	TT	TT	TT	TT	GG	GG	GG	TT	GG	TT	TT	TT	GG	GG	GG	TT	TT	GG	TT	TT	GG	GG	TT	GG	TT	TT	GG
1232	s_19170_1-p548159	Bn-scaff_19170_1-p548159	10	Cnn_random	3389600	AA	AA	GG	AA	AA	GG	GG	AA	GG	GG	GG	GG	GG	GG	GG	GG	GG	GG	GG	GG	GG	AA	AA	AA	GG	AA	GG	GG	GG	AA	AA	AA	GG	GG	AA	GG	GG	AA	AA	GG	AA	GG	GG	AA
1233	s_19170_1-p550014	Bn-scaff_19170_1-p550014	10	Cnn_random	3391404	TC	TC	CC	TC	TC	CC	CC	TC	CC	CC	CC	CC	CC	CC	CC	CC	CC	CC	CC	CC	CC	TC	TC	TC	CC	TC	CC	CC	CC	TC	TC	TC	CC	CC	TC	CC	CC	TC	TC	CC	TC	CC	CC	TC
1234	s_19170_1-p559165	Bn-scaff_19170_1-p559165	10	Cnn_random	3400605	CC	CC	AA	CC	CC	AA	AA	CC	AA	AA	AA	AA	AA	AA	AA	AA	AA	AA	AA	AA	AA	CC	CC	CC	AA	CC	AA	AA	AA	CC	CC	CC	AA	AA	CC	AA	AA	CC	CC	AA	CC	AA	AA	CC
1235	s_19170_1-p560646	Bn-scaff_19170_1-p560646	10	Cnn_random	3402086	AA	AA	--	AA	AA	CC	CC	AA	CC	CC	CC	CC	CC	CC	CC	CC	CC	CC	CC	CC	CC	AA	AA	AA	CC	AA	CC	CC	CC	AA	AA	AA	CC	CC	AA	CC	CC	AA	AA	CC	AA	CC	CC	AA
1236	s_19170_1-p560836	Bn-scaff_19170_1-p560836	10	Cnn_random	3402225	GG	GG	--	GG	GG	AA	AA	GG	AA	AA	AA	AA	AA	AA	AA	AA	AA	AA	AA	AA	AA	GG	GG	GG	AA	GG	AA	AA	AA	GG	GG	GG	AA	AA	GG	AA	AA	GG	GG	AA	GG	AA	AA	GG
1237	s_19170_1-p560998	Bn-scaff_19170_1-p560998	10	Cnn_random	3402438	CC	CC	--	CC	CC	TT	TT	CC	TT	TT	TT	TT	TT	TT	TT	TT	TT	TT	TT	TT	TT	CC	CC	CC	TT	CC	TT	TT	TT	CC	CC	CC	TT	TT	CC	TT	TT	CC	CC	TT	CC	TT	TT	CC
1238	s_19170_1-p563556	Bn-scaff_19170_1-p563556	10	Cnn_random	3404944	AA	AA	--	AA	AA	GG	GG	AA	GG	GG	GG	GG	GG	GG	GG	GG	GG	GG	GG	GG	GG	AA	AA	AA	GG	AA	GG	GG	GG	AA	AA	AA	GG	GG	AA	GG	GG	AA	AA	GG	AA	GG	GG	AA
1239	s_19170_1-p574456	Bn-scaff_19170_1-p574456	10	Cnn_random	3414688	AA	AA	GG	AA	AA	GG	GG	AA	GG	GG	GG	GG	GG	GG	GG	GG	GG	GG	GG	GG	GG	AA	AA	AA	GG	AA	GG	GG	GG	AA	AA	AA	GG	GG	AA	GG	GG	AA	AA	GG	AA	GG	GG	AA
1240	s_19170_1-p583895	Bn-scaff_19170_1-p583895	10	Cnn_random	3424176	TT	TT	CC	TT	TT	CC	CC	TT	CC	CC	CC	CC	CC	CC	CC	CC	CC	CC	CC	CC	CC	TT	TT	TT	CC	TT	CC	CC	CC	TT	TT	TT	CC	CC	TT	CC	CC	TT	TT	CC	TT	CC	CC	TT
1241	s_19170_1-p586404	Bn-scaff_19170_1-p586404	10	Cnn_random	3426634	AA	AA	CC	AA	AA	CC	CC	AA	CC	CC	CC	CC	CC	CC	CC	CC	CC	CC	CC	CC	CC	AA	AA	AA	CC	AA	CC	CC	CC	AA	AA	AA	CC	CC	AA	CC	CC	AA	AA	CC	AA	CC	CC	AA
1242	s_19170_1-p586539	Bn-scaff_19170_1-p586539	10	Cnn_random	3426820	CC	CC	AA	CC	CC	AA	AA	CC	AA	AA	AA	AA	AA	AA	AA	AA	AA	AA	AA	AA	AA	CC	CC	CC	AA	CC	AA	AA	AA	CC	CC	CC	AA	AA	CC	AA	AA	CC	CC	AA	CC	AA	AA	CC
1243	s_19170_1-p588356	Bn-scaff_19170_1-p588356	10	Cnn_random	3428638	GG	GG	TG	GG	GG	TT	TT	GG	TT	TT	TT	TT	TT	TT	--	TT	--	TT	TT	TT	TT	GG	GG	GG	TT	GG	TT	TT	TT	GG	GG	GG	TT	TT	GG	TT	TT	GG	GG	TT	GG	TT	TT	GG
1244	s_19170_1-p589879	Bn-scaff_19170_1-p589879	10	Cnn_random	3430110	AA	AA	GG	AA	AA	GG	GG	AA	GG	GG	GG	GG	GG	GG	GG	GG	GG	GG	GG	GG	GG	AA	AA	AA	GG	AA	GG	GG	GG	AA	AA	AA	GG	GG	AA	GG	GG	AA	AA	GG	AA	GG	GG	AA
1245	s_19170_1-p590810	Bn-scaff_19170_1-p590810	10	Cnn_random	3431041	GG	GG	AA	GG	GG	AA	AA	GG	AA	AA	AA	AA	AA	AA	AA	AA	AA	AA	AA	AA	AA	GG	GG	GG	AA	GG	AA	AA	AA	GG	GG	GG	AA	AA	GG	AA	AA	GG	GG	AA	GG	AA	AA	GG
1246	s_19170_1-p590894	Bn-scaff_19170_1-p590894	10	Cnn_random	3431125	GG	GG	AA	GG	GG	AA	AA	GG	AA	AA	AA	AA	AA	AA	AA	AA	AA	AA	AA	AA	AA	GG	GG	GG	AA	GG	AA	AA	AA	GG	GG	GG	AA	AA	GG	AA	AA	GG	GG	AA	GG	AA	AA	GG
1247	s_19170_1-p594253	Bn-scaff_19170_1-p594253	10	Cnn_random	3434515	CC	CC	--	CC	CC	TT	TT	CC	TT	TT	TT	TT	TT	TT	TT	TT	TT	TT	TT	TT	TT	CC	CC	CC	TT	CC	TT	TT	TT	CC	CC	CC	TT	TT	CC	TT	TT	CC	CC	TT	CC	TT	TT	CC
1248	s_19170_1-p606081	Bn-scaff_19170_1-p606081	10	Cnn_random	3446293	GG	GG	AA	GG	GG	AA	AA	GG	AA	AA	AA	AA	AA	AA	AA	AA	AA	AA	AA	AA	AA	GG	GG	GG	AA	GG	AA	AA	AA	GG	GG	GG	AA	AA	GG	AA	AA	GG	GG	AA	GG	AA	AA	GG
1249	s_19170_1-p633136	Bn-scaff_19170_1-p633136	10	Cnn_random	3479666	CC	CC	AA	CC	CC	AA	AA	CC	AA	AA	AA	AA	AA	AA	AA	AA	AA	AA	AA	AA	AA	CC	CC	CC	AA	CC	AA	AA	AA	CC	CC	CC	AA	AA	CC	AA	AA	CC	CC	AA	CC	AA	AA	CC
1250	s_19170_1-p635438	Bn-scaff_19170_1-p635438	10	Cnn_random	3482060	TT	TT	CC	TT	TT	CC	CC	TT	CC	CC	CC	CC	CC	CC	CC	CC	CC	CC	CC	CC	CC	TT	TT	TT	CC	TT	CC	CC	CC	TT	TT	TT	CC	CC	TT	CC	CC	TT	TT	CC	TT	CC	CC	TT
1251	s_19170_1-p635525	Bn-scaff_19170_1-p635525	10	Cnn_random	3482096	TT	TT	CC	TT	TT	CC	CC	TT	CC	CC	CC	CC	CC	CC	CC	CC	CC	CC	CC	CC	CC	TT	TT	TT	CC	TT	CC	CC	CC	TT	TT	TT	CC	CC	TT	CC	CC	TT	TT	CC	TT	CC	CC	TT
1252	s_19170_1-p636092	Bn-scaff_19170_1-p636092	10	Cnn_random	3482663	CC	CC	--	CC	CC	TT	TT	CC	TT	TT	TT	TT	TT	TT	TT	TT	TT	TT	TT	TT	TT	CC	CC	CC	TT	CC	TT	TT	TT	CC	CC	CC	TT	TT	CC	TT	TT	CC	CC	TT	CC	TT	TT	CC
1253	s_19170_1-p648354	Bn-scaff_19170_1-p648354	10	Cnn_random	3496011	GG	GG	AA	GG	GG	AA	AA	GG	AA	AA	AA	AA	AA	AA	AA	AA	AA	AA	AA	AA	AA	GG	GG	GG	AA	GG	AA	AA	AA	GG	GG	GG	AA	AA	GG	AA	AA	GG	GG	AA	GG	AA	AA	GG
1254	s_19170_1-p648949	Bn-scaff_19170_1-p648949	10	Cnn_random	3496606	CC	CC	TT	CC	CC	TT	TT	CC	TT	TT	TT	TT	TT	TT	TT	TT	TT	TT	TT	TT	TT	CC	CC	CC	TT	CC	TT	TT	TT	CC	CC	CC	TT	TT	CC	TT	TT	CC	CC	TT	CC	TT	TT	CC
1255	s_19170_1-p654921	Bn-scaff_19170_1-p654921	10	Cnn_random	3502836	GG	GG	AA	GG	GG	AA	AA	GG	AA	AA	AA	AA	AA	AA	AA	AA	AA	AA	AA	AA	AA	GG	GG	GG	AA	GG	AA	AA	AA	GG	GG	GG	AA	AA	GG	AA	AA	GG	GG	AA	GG	AA	AA	GG
1256	s_19170_1-p656051	Bn-scaff_19170_1-p656051	10	Cnn_random	3503966	AA	AA	CC	AA	AA	CC	CC	AA	CC	CC	CC	CC	CC	CC	CC	CC	CC	CC	CC	CC	CC	AA	AA	AA	CC	AA	CC	CC	CC	AA	AA	AA	CC	CC	AA	CC	CC	AA	AA	CC	AA	CC	CC	AA
1257	s_19170_1-p657426	Bn-scaff_19170_1-p657426	10	Cnn_random	3505402	TT	TT	CC	TT	TT	CC	CC	TT	CC	CC	CC	CC	CC	CC	CC	CC	CC	CC	CC	CC	CC	TT	TT	TT	CC	TT	CC	CC	CC	TT	TT	TT	CC	CC	TT	CC	CC	TT	TT	CC	TT	CC	CC	TT
1258	s_19170_1-p706629	Bn-scaff_19170_1-p706629	10	Cnn_random	3557750	GG	GG	AA	GG	GG	AA	AA	GG	AA	AA	AA	AA	AA	AA	AA	--	AA	AA	AA	AA	AA	GG	GG	GG	AA	GG	AA	AA	AA	GG	GG	GG	AA	AA	GG	AA	AA	GG	GG	AA	GG	AA	AA	GG
1259	s_19170_1-p745068	Bn-scaff_19170_1-p745068	10	Cnn_random	3597276	AA	AA	CC	AA	AA	CC	CC	AA	CC	CC	CC	CC	CC	CC	CC	CC	CC	CC	CC	CC	CC	AA	AA	AA	CC	AA	CC	CC	CC	AA	AA	AA	CC	CC	AA	CC	CC	AA	AA	CC	AA	CC	CC	AA
1260	s_19170_1-p7675	Bn-scaff_19170_1-p7675	10	Cnn_random	56382397	CC	CC	AC	CC	CC	AC	AC	CC	AC	AC	AC	AC	AC	AC	AC	AC	AC	AC	AC	AC	AC	CC	CC	CC	AC	CC	AC	AC	AC	CC	CC	CC	AC	AC	CC	AC	AC	CC	CC	AC	CC	AC	AC	CC
1261	s_19170_1-p790408	Bn-scaff_19170_1-p790408	10	Ann_random	22014586	GG	GG	AA	GG	GG	AA	AA	GG	AA	AA	AA	AA	AA	AA	AA	AA	AA	AA	AA	AA	AA	GG	GG	GG	AA	GG	AA	AA	AA	GG	GG	GG	AA	AA	GG	AA	AA	GG	GG	AA	GG	AA	AA	GG
1262	s_19170_1-p797544	Bn-scaff_19170_1-p797544	10	Ann_random	22007615	AG	AG	AA	AG	AG	AA	AA	AG	AA	AA	AA	AA	AA	AA	AA	AA	AA	AA	AA	AA	AA	AG	AG	AG	AA	AG	AA	AA	AA	AG	AG	AG	AA	AA	AG	AA	AA	AG	AG	AA	AG	AA	AA	AG
1263	s_19170_1-p8069	Bn-scaff_19170_1-p8069	10	Cnn_random	56382740	GG	GG	TT	GG	GG	TT	TT	GG	TT	TT	TT	TT	TT	TT	TT	TT	TT	TT	TT	TT	TT	GG	GG	GG	TT	GG	TT	TT	TT	GG	GG	GG	TT	TT	GG	TT	TT	GG	GG	TT	GG	TT	TT	GG
1264	s_19170_1-p816021	Bn-scaff_19170_1-p816021	10	Cnn_random	3673104	CC	CC	AA	CC	CC	AA	AA	CC	AA	AA	AA	AA	AA	AA	AA	AA	AA	AA	AA	AA	AA	CC	CC	CC	AA	CC	AA	AA	AA	CC	CC	CC	AA	AA	CC	AA	AA	CC	CC	AA	CC	AA	AA	CC
1265	s_19170_1-p816962	Bn-scaff_19170_1-p816962	10	Cnn_random	3673994	GG	GG	AA	GG	GG	AA	AA	GG	AA	AA	AA	AA	AA	AA	AA	AA	AA	AA	AA	AA	AA	GG	GG	GG	AA	GG	AA	AA	AA	GG	GG	GG	AA	AA	GG	AA	AA	GG	GG	AA	GG	AA	AA	GG
1266	s_19170_1-p817905	Bn-scaff_19170_1-p817905	10	Cnn_random	3674937	AA	AA	GG	AA	AA	GG	GG	AA	GG	GG	GG	GG	GG	GG	GG	GG	GG	GG	GG	GG	GG	AA	AA	AA	GG	AA	GG	GG	GG	AA	AA	AA	GG	GG	AA	GG	GG	AA	AA	GG	AA	GG	GG	AA
1267	s_19170_1-p818226	Bn-scaff_19170_1-p818226	10	Cnn_random	3675258	GG	GG	AA	GG	GG	AA	AA	GG	AA	AA	AA	AA	AA	AA	AA	AA	AA	AA	AA	AA	AA	GG	GG	GG	AA	GG	AA	AA	AA	GG	GG	GG	AA	AA	GG	AA	AA	GG	GG	AA	GG	AA	AA	GG
1268	s_19170_1-p818967	Bn-scaff_19170_1-p818967	10	Cnn_random	3676257	CC	CC	TC	CC	CC	TC	TC	CC	TC	TC	TC	TC	TC	TC	TC	TC	TC	TC	TC	TC	TC	CC	CC	CC	TC	CC	TC	TC	TC	CC	CC	CC	TC	TC	CC	TC	TC	CC	CC	TC	CC	TC	TC	CC
1269	s_19170_1-p820704	Bn-scaff_19170_1-p820704	10	Cnn_random	3677994	AA	AA	GG	AA	AA	GG	GG	AA	GG	GG	GG	GG	GG	GG	GG	GG	GG	GG	GG	GG	GG	AA	AA	AA	GG	AA	GG	GG	GG	AA	AA	AA	GG	GG	AA	GG	GG	AA	AA	GG	AA	GG	GG	AA
1270	s_19170_1-p829081	Bn-scaff_19170_1-p829081	10	Cnn_random	3686085	CC	CC	TT	CC	CC	TT	TT	CC	TT	TT	TT	TT	TT	TT	TT	TT	TT	TT	TT	TT	TT	CC	CC	CC	TT	CC	TT	TT	TT	CC	CC	CC	TT	TT	CC	TT	TT	CC	CC	TT	CC	TT	TT	CC
1271	s_19170_1-p8456	Bn-scaff_19170_1-p8456	10	Cnn_random	56383127	TT	TT	GG	TT	TT	GG	GG	TT	GG	GG	GG	GG	GG	GG	GG	GG	GG	GG	GG	GG	GG	TT	TT	TT	GG	TT	GG	GG	GG	TT	TT	TT	GG	GG	TT	GG	GG	TT	TT	GG	TT	GG	GG	TT
1272	s_19170_1-p846477	Bn-scaff_19170_1-p846477	10	Cnn_random	3703472	CC	CC	AA	CC	CC	AA	AA	CC	AA	AA	AA	AA	AA	AA	AA	AA	AA	AA	AA	AA	AA	CC	CC	CC	AA	CC	AA	AA	AA	CC	CC	CC	AA	AA	CC	AA	AA	CC	CC	AA	CC	AA	AA	CC
1273	s_19170_1-p868433	Bn-scaff_19170_1-p868433	10	Cnn_random	3725936	TT	TT	CC	TT	TT	CC	CC	TT	CC	CC	CC	CC	CC	CC	CC	CC	CC	CC	CC	CC	CC	TT	TT	TT	CC	TT	CC	CC	CC	TT	TT	TT	CC	CC	TT	CC	CC	TT	TT	CC	TT	CC	CC	TT
1274	s_19170_1-p886836	Bn-scaff_19170_1-p886836	10	Cnn_random	3744333	CC	CC	TT	CC	CC	TT	TT	CC	TT	TT	TT	TT	TT	TT	TT	TT	TT	TT	TT	TT	TT	CC	CC	CC	TT	CC	TT	TT	TT	CC	CC	CC	TT	TT	CC	TT	TT	CC	CC	TT	CC	TT	TT	CC
1275	s_19170_1-p889183	Bn-scaff_19170_1-p889183	10	Cnn_random	3746751	CC	CC	TT	CC	CC	TT	TT	CC	TT	TT	TT	TT	TT	TT	TT	TT	TT	TT	TT	TT	TT	CC	CC	CC	TT	CC	TT	TT	TT	CC	CC	CC	TT	TT	CC	TT	TT	CC	CC	TT	CC	TT	TT	CC
1276	s_19170_1-p891168	Bn-scaff_19170_1-p891168	10	Cnn_random	3748736	AA	AA	GG	AA	AA	GG	GG	AA	GG	GG	GG	GG	GG	GG	GG	GG	GG	GG	GG	GG	GG	AA	AA	AA	GG	AA	GG	GG	GG	AA	AA	AA	GG	GG	AA	GG	GG	AA	AA	GG	AA	GG	GG	AA
1277	s_19170_1-p899487	Bn-scaff_19170_1-p899487	10	Cnn_random	3757080	CC	CC	--	CC	CC	AA	AA	CC	AA	AA	AA	AA	AA	AA	AA	AA	AA	AA	AA	AA	AA	CC	CC	CC	AA	CC	AA	AA	AA	CC	CC	CC	AA	AA	CC	AA	AA	CC	CC	AA	CC	AA	AA	CC
1278	s_19170_1-p899679	Bn-scaff_19170_1-p899679	10	Cnn_random	3757221	TT	TT	GG	TT	TT	GG	GG	TT	GG	GG	GG	GG	GG	GG	GG	GG	GG	GG	GG	GG	GG	TT	TT	TT	GG	TT	GG	GG	GG	TT	TT	TT	GG	GG	TT	GG	GG	TT	TT	GG	TT	GG	GG	TT
1279	s_19170_1-p899748	Bn-scaff_19170_1-p899748	10	Cnn_random	3757341	CC	CC	--	CC	CC	AA	AA	CC	AA	AA	AA	AA	AA	AA	AA	AA	AA	AA	AA	AA	AA	CC	CC	CC	AA	CC	AA	AA	AA	CC	CC	CC	AA	AA	CC	AA	AA	CC	CC	AA	CC	AA	AA	CC
1280	s_19170_1-p903429	Bn-scaff_19170_1-p903429	10	Cnn_random	3760977	CC	CC	AA	CC	CC	AA	AA	CC	AA	AA	AA	AA	AA	AA	AA	AA	AA	AA	AA	AA	AA	CC	CC	CC	AA	CC	AA	AA	AA	CC	CC	CC	AA	AA	CC	AA	AA	CC	CC	AA	CC	AA	AA	CC
1281	s_19170_1-p903548	Bn-scaff_19170_1-p903548	10	Cnn_random	3761096	TT	TT	GG	TT	TT	GG	GG	TT	GG	GG	GG	GG	GG	GG	GG	GG	GG	GG	GG	GG	GG	TT	TT	TT	GG	TT	GG	GG	GG	TT	TT	TT	GG	GG	TT	GG	GG	TT	TT	GG	TT	GG	GG	TT
1282	s_19170_1-p904284	Bn-scaff_19170_1-p904284	10	NA	NA	TT	TT	CC	TT	TT	CC	CC	TT	CC	CC	CC	CC	CC	CC	CC	CC	CC	CC	CC	CC	CC	TT	TT	TT	CC	TT	CC	CC	CC	TT	TT	TT	CC	CC	TT	CC	CC	TT	TT	CC	TT	CC	CC	TT
1283	s_19170_1-p932892	Bn-scaff_19170_1-p932892	10	Cnn_random	3793826	CC	CC	AA	CC	CC	AA	AA	CC	AA	AA	AA	AA	AA	AA	AA	AA	AA	AA	AA	AA	AA	CC	CC	CC	AA	CC	AA	AA	AA	CC	CC	CC	AA	AA	CC	AA	AA	CC	CC	AA	CC	AA	AA	CC
1284	s_19170_1-p935331	Bn-scaff_19170_1-p935331	10	Cnn_random	3796315	GG	GG	AA	GG	GG	AA	AA	GG	AA	AA	AA	AA	AA	AA	AA	AA	AA	AA	AA	AA	AA	GG	GG	GG	AA	GG	AA	AA	AA	GG	GG	GG	AA	AA	GG	AA	AA	GG	GG	AA	GG	AA	AA	GG
1285	s_19170_1-p958755	Bn-scaff_19170_1-p958755	10	Cnn_random	3822093	TT	TT	GG	TT	TT	GG	GG	TT	GG	GG	GG	GG	GG	GG	GG	GG	GG	GG	GG	GG	GG	TT	TT	TT	GG	TT	GG	GG	GG	TT	TT	TT	GG	GG	TT	GG	GG	TT	TT	GG	TT	GG	GG	TT
1286	s_19170_1-p970656	Bn-scaff_19170_1-p970656	10	Cnn_random	3834174	TT	TT	GG	TT	TT	GG	GG	TT	GG	GG	GG	GG	GG	GG	GG	GG	GG	GG	GG	GG	GG	TT	TT	TT	GG	TT	GG	GG	GG	TT	TT	TT	GG	GG	TT	GG	GG	TT	TT	GG	TT	GG	GG	TT
1287	s_19170_1-p971658	Bn-scaff_19170_1-p971658	10	Cnn_random	3835107	CC	CC	AA	CC	CC	AA	AA	CC	AA	AA	AA	AA	AA	AA	AA	AA	AA	AA	AA	AA	AA	CC	CC	CC	AA	CC	AA	AA	AA	CC	CC	CC	AA	AA	CC	AA	AA	CC	CC	AA	CC	AA	AA	CC
1288	s_19170_1-p979816	Bn-scaff_19170_1-p979816	10	NA	NA	CC	CC	--	CC	CC	AA	AA	CC	AA	AA	AA	AA	AA	AA	AA	AA	AA	AA	AA	AA	AA	CC	CC	CC	AA	CC	AA	AA	AA	CC	CC	CC	AA	AA	CC	AA	AA	CC	CC	AA	CC	AA	AA	CC
1289	s_19170_1-p980172	Bn-scaff_19170_1-p980172	10	Cnn_random	3843623	CC	CC	--	CC	CC	TT	TT	CC	TT	TT	TT	TT	TT	TT	TT	TT	TT	TT	TT	TT	TT	CC	CC	CC	TT	CC	TT	TT	TT	CC	CC	CC	TT	TT	CC	TT	TT	CC	CC	TT	CC	TT	TT	CC
1290	s_19170_1-p980348	Bn-scaff_19170_1-p980348	10	Cnn_random	3843799	AA	AA	GG	AA	AA	GG	GG	AA	GG	GG	GG	GG	GG	GG	GG	GG	GG	GG	GG	GG	GG	AA	AA	AA	GG	AA	GG	GG	GG	AA	AA	AA	GG	GG	AA	GG	GG	AA	AA	GG	AA	GG	GG	AA
1291	s_19170_1-p981265	Bn-scaff_19170_1-p981265	10	Cnn_random	3844716	AA	AA	GG	AA	AA	GG	GG	AA	GG	GG	GG	GG	GG	GG	GG	GG	GG	GG	GG	GG	GG	AA	AA	AA	GG	AA	GG	GG	GG	AA	AA	AA	GG	GG	AA	GG	GG	AA	AA	GG	AA	GG	GG	AA
1292	s_19170_1-p981636	Bn-scaff_19170_1-p981636	10	Cnn_random	3845087	GG	GG	--	GG	GG	AA	AA	GG	AA	AA	AA	AA	AA	AA	AA	AA	AA	AA	AA	AA	AA	GG	GG	GG	AA	GG	AA	AA	AA	GG	GG	GG	AA	AA	GG	AA	AA	GG	GG	AA	GG	AA	AA	GG
1293	s_19170_1-p981757	Bn-scaff_19170_1-p981757	10	Cnn_random	3845208	CC	CC	TT	CC	CC	TT	TT	CC	TT	TT	TT	TT	TT	TT	TT	TT	TT	TT	TT	TT	TT	CC	CC	CC	TT	CC	TT	TT	TT	CC	CC	CC	TT	TT	CC	TT	TT	CC	CC	TT	CC	TT	TT	CC
1294	s_19170_1-p981823	Bn-scaff_19170_1-p981823	10	Cnn_random	3845325	CC	CC	--	CC	CC	AA	AA	CC	AA	AA	AA	AA	AA	AA	AA	AA	AA	AA	AA	AA	AA	CC	CC	CC	AA	CC	AA	AA	AA	CC	CC	CC	AA	AA	CC	AA	AA	CC	CC	AA	CC	AA	AA	CC
1295	s_19170_1-p990940	Bn-scaff_19170_1-p990940	10	Cnn_random	3852548	TT	TT	--	TT	TT	GG	GG	TT	GG	GG	GG	GG	GG	GG	GG	GG	GG	GG	GG	GG	GG	TT	TT	TT	GG	TT	GG	GG	GG	TT	TT	TT	GG	GG	TT	GG	GG	TT	TT	GG	TT	GG	GG	TT
1296	s_19170_1-p992960	Bn-scaff_19170_1-p992960	10	Cnn_random	3854517	TG	TG	GG	TG	TG	GG	GG	TG	GG	GG	GG	GG	GG	GG	GG	GG	GG	GG	GG	GG	GG	TG	TG	TG	GG	TG	GG	GG	GG	TG	TG	TG	GG	GG	TG	GG	GG	TG	TG	GG	TG	GG	GG	TG
1297	s_19170_1-p995397	Bn-scaff_19170_1-p995397	10	Cnn_random	3856961	TT	TT	CC	TT	TT	CC	CC	TT	CC	CC	CC	CC	CC	CC	CC	CC	CC	CC	CC	CC	CC	TT	TT	TT	CC	TT	CC	CC	CC	TT	TT	TT	CC	CC	TT	CC	CC	TT	TT	CC	TT	CC	CC	TT
1298	s_19253_1-p111359	Bn-scaff_19253_1-p111359	10	NA	NA	CC	CC	--	CC	CC	TT	TT	CC	TT	TT	TT	TT	TT	TT	TT	TT	TT	TT	TT	TT	TT	CC	CC	CC	TT	CC	TT	TT	TT	CC	CC	CC	TT	TT	CC	TT	TT	CC	CC	TT	CC	TT	TT	CC
1299	s_19253_1-p111499	Bn-scaff_19253_1-p111499	10	NA	NA	CC	CC	--	CC	CC	TT	TT	CC	TT	TT	TT	TT	TT	TT	TT	TT	TT	TT	TT	TT	TT	CC	CC	CC	TT	CC	TT	TT	TT	CC	CC	CC	TT	TT	CC	TT	TT	CC	CC	TT	CC	TT	TT	CC
1300	s_19253_1-p112082	Bn-scaff_19253_1-p112082	10	NA	NA	AA	AA	GG	AA	AA	GG	GG	AA	GG	GG	GG	GG	GG	GG	GG	GG	GG	GG	GG	GG	GG	AA	AA	AA	GG	AA	GG	GG	GG	AA	AA	AA	GG	GG	AA	GG	GG	AA	AA	GG	AA	GG	GG	AA
1301	s_19253_1-p112702	Bn-scaff_19253_1-p112702	10	NA	NA	GG	GG	--	GG	GG	AA	AA	GG	AA	AA	AA	AA	AA	AA	AA	AA	AA	AA	AA	AA	AA	GG	GG	GG	AA	GG	AA	AA	AA	GG	GG	GG	AA	AA	GG	AA	AA	GG	GG	AA	GG	AA	AA	GG
1302	s_19253_1-p112787	Bn-scaff_19253_1-p112787	10	NA	NA	GG	GG	--	GG	GG	TT	TT	GG	TT	TT	TT	TT	TT	TT	TT	TT	TT	TT	TT	TT	TT	GG	GG	GG	TT	GG	TT	TT	TT	GG	GG	GG	TT	TT	GG	TT	TT	GG	GG	TT	GG	TT	TT	GG
1303	s_19253_1-p113020	Bn-scaff_19253_1-p113020	10	NA	NA	GG	GG	--	GG	GG	TT	TT	GG	TT	TT	TT	TT	TT	TT	TT	TT	TT	TT	TT	TT	TT	GG	GG	GG	TT	GG	TT	TT	TT	GG	GG	GG	TT	TT	GG	TT	TT	GG	GG	TT	GG	TT	TT	GG
1304	s_19253_1-p113235	Bn-scaff_19253_1-p113235	10	C04_random	2264940	TT	TT	CC	TT	TT	CC	CC	TT	CC	CC	CC	CC	CC	CC	CC	CC	CC	CC	CC	CC	CC	TT	TT	TT	CC	TT	CC	CC	CC	TT	TT	TT	CC	CC	TT	CC	CC	TT	TT	CC	TT	CC	CC	TT
1305	s_19253_1-p116126	Bn-scaff_19253_1-p116126	10	C04_random	2262008	TT	TT	GG	TT	TT	GG	GG	TT	GG	GG	GG	GG	GG	GG	GG	GG	GG	GG	GG	GG	GG	TT	TT	TT	GG	TT	GG	GG	GG	TT	TT	TT	GG	GG	TT	GG	GG	TT	TT	GG	TT	GG	GG	TT
1306	s_19253_1-p117968	Bn-scaff_19253_1-p117968	10	C04_random	2260132	CC	CC	AA	CC	CC	AA	AA	CC	AA	AA	AA	AA	AA	AA	AA	AA	AA	AA	AA	AA	AA	CC	CC	CC	AA	CC	AA	AA	AA	CC	CC	CC	AA	AA	CC	AA	AA	CC	CC	AA	CC	AA	AA	CC
1307	s_19253_1-p119066	Bn-scaff_19253_1-p119066	10	C04_random	2259084	AA	AA	GG	AA	AA	GG	GG	AA	GG	GG	GG	GG	GG	GG	GG	GG	GG	GG	GG	GG	GG	AA	AA	AA	GG	AA	GG	GG	GG	AA	AA	AA	GG	GG	AA	GG	GG	AA	AA	GG	AA	GG	GG	AA
1308	s_19253_1-p122188	Bn-scaff_19253_1-p122188	10	C04_random	2249741	CC	CC	--	CC	CC	TT	TT	CC	TT	TT	TT	TT	TT	TT	TT	TT	TT	TT	TT	TT	TT	CC	CC	CC	TT	CC	TT	TT	TT	CC	CC	CC	TT	TT	CC	TT	TT	CC	CC	TT	CC	TT	TT	CC
1309	s_19253_1-p122519	Bn-scaff_19253_1-p122519	10	C04_random	2249461	TT	TT	--	TT	TT	GG	GG	TT	GG	GG	GG	GG	GG	GG	GG	GG	GG	GG	GG	GG	GG	TT	TT	TT	GG	TT	GG	GG	GG	TT	TT	TT	GG	GG	TT	GG	GG	TT	TT	GG	TT	GG	GG	TT
1310	s_19253_1-p124373	Bn-scaff_19253_1-p124373	10	C04_random	2248203	CC	CC	--	CC	CC	TT	TT	CC	TT	TT	TT	TT	TT	TT	TT	TT	TT	TT	TT	TT	TT	CC	CC	CC	TT	CC	TT	TT	TT	CC	CC	CC	TT	TT	CC	TT	TT	CC	CC	TT	CC	TT	TT	CC
1311	s_19253_1-p124911	Bn-scaff_19253_1-p124911	10	C04_random	2247715	TT	TT	CC	TT	TT	CC	CC	TT	CC	CC	CC	CC	CC	CC	CC	CC	CC	CC	CC	CC	CC	TT	TT	TT	CC	TT	CC	CC	CC	TT	TT	TT	CC	CC	TT	CC	CC	TT	TT	CC	TT	CC	CC	TT
1312	s_19253_1-p125048	Bn-scaff_19253_1-p125048	10	C04_random	2247629	TT	TT	--	TT	TT	CC	CC	TT	CC	CC	CC	CC	CC	CC	CC	CC	CC	CC	CC	CC	CC	TT	TT	TT	CC	TT	CC	CC	CC	TT	TT	TT	CC	CC	TT	CC	CC	TT	TT	CC	TT	CC	CC	TT
1313	s_19253_1-p125179	Bn-scaff_19253_1-p125179	10	C04_random	2247448	GG	GG	AA	GG	GG	AA	AA	GG	AA	AA	AA	AA	AA	AA	AA	AA	AA	AA	AA	AA	AA	GG	GG	GG	AA	GG	AA	AA	AA	GG	GG	GG	AA	AA	GG	AA	AA	GG	GG	AA	GG	AA	AA	GG
1314	s_19253_1-p125337	Bn-scaff_19253_1-p125337	10	C04_random	2247290	CC	CC	TT	CC	CC	TT	TT	CC	TT	TT	TT	TT	TT	TT	TT	TT	TT	TT	TT	TT	TT	CC	CC	CC	TT	CC	TT	TT	TT	CC	CC	CC	TT	TT	CC	TT	TT	CC	CC	TT	CC	TT	TT	CC
1315	s_19253_1-p125489	Bn-scaff_19253_1-p125489	10	C04_random	2247139	TT	TT	--	TT	TT	CC	CC	TT	CC	CC	CC	CC	CC	CC	CC	CC	CC	CC	CC	CC	CC	TT	TT	TT	CC	TT	CC	CC	CC	TT	TT	TT	CC	CC	TT	CC	CC	TT	TT	CC	TT	CC	CC	TT
1316	s_19253_1-p126001	Bn-scaff_19253_1-p126001	10	C04_random	2246627	TT	TT	GG	TT	TT	GG	GG	TT	GG	GG	GG	GG	GG	GG	GG	GG	GG	GG	GG	GG	GG	TT	TT	TT	GG	TT	GG	GG	GG	TT	TT	TT	GG	GG	TT	GG	GG	TT	TT	GG	TT	GG	GG	TT
1317	s_19253_1-p126219	Bn-scaff_19253_1-p126219	10	C04_random	2246410	CC	CC	AA	CC	CC	AA	AA	CC	AA	AA	AA	AA	AA	AA	AA	AA	AA	AA	AA	AA	AA	CC	CC	CC	AA	CC	AA	AA	AA	CC	CC	CC	AA	AA	CC	AA	AA	CC	CC	AA	CC	AA	AA	CC
1318	s_19253_1-p132362	Bn-scaff_19253_1-p132362	10	C04_random	2245887	GG	GG	--	GG	GG	TT	TT	GG	TT	TT	TT	TT	TT	TT	TT	TT	TT	TT	TT	TT	TT	GG	GG	GG	TT	GG	TT	TT	TT	GG	GG	GG	TT	TT	GG	TT	TT	GG	GG	TT	GG	TT	TT	GG
1319	s_19253_1-p132431	Bn-scaff_19253_1-p132431	10	C04_random	2245818	CC	CC	TT	CC	CC	TT	TT	CC	TT	TT	TT	TT	TT	TT	TT	TT	TT	TT	TT	TT	TT	CC	CC	CC	TT	CC	TT	TT	TT	CC	CC	CC	TT	TT	CC	TT	TT	CC	CC	TT	CC	TT	TT	CC
1320	s_19253_1-p132507	Bn-scaff_19253_1-p132507	10	C04_random	2245793	CC	CC	AA	CC	CC	AA	AA	CC	AA	AA	AA	AA	AA	AA	AA	AA	AA	AA	AA	AA	AA	CC	CC	CC	AA	CC	AA	AA	AA	CC	CC	CC	AA	AA	CC	AA	AA	CC	CC	AA	CC	AA	AA	CC
1321	s_19253_1-p133178	Bn-scaff_19253_1-p133178	10	C04_random	2237997	GG	GG	--	GG	GG	TT	TT	GG	TT	TT	TT	TT	TT	TT	TT	TT	TT	TT	TT	TT	TT	GG	GG	GG	TT	GG	TT	TT	TT	GG	GG	GG	TT	TT	GG	TT	TT	GG	GG	TT	GG	TT	TT	GG
1322	s_19253_1-p138537	Bn-scaff_19253_1-p138537	10	C04_random	2231547	AA	AA	--	AA	AA	CC	CC	AA	CC	CC	CC	CC	CC	CC	CC	CC	CC	CC	CC	CC	CC	AA	AA	AA	CC	AA	CC	CC	CC	AA	AA	AA	CC	CC	AA	CC	CC	AA	AA	CC	AA	CC	CC	AA
1323	s_19253_1-p140070	Bn-scaff_19253_1-p140070	10	C04_random	2230014	GG	GG	--	GG	GG	AA	AA	GG	AA	AA	AA	AA	AA	AA	AA	AA	AA	AA	AA	AA	AA	GG	GG	GG	AA	GG	AA	AA	AA	GG	GG	GG	AA	AA	GG	AA	AA	GG	GG	AA	GG	AA	AA	GG
1324	s_19253_1-p142170	Bn-scaff_19253_1-p142170	10	C04_random	2227916	GG	GG	--	GG	GG	AA	AA	GG	AA	AA	AA	AA	AA	AA	AA	AA	AA	AA	AA	AA	AA	GG	GG	GG	AA	GG	AA	AA	AA	GG	GG	GG	AA	AA	GG	AA	AA	GG	GG	AA	GG	AA	AA	GG
1325	s_19253_1-p142414	Bn-scaff_19253_1-p142414	10	C04_random	2227672	AA	AA	GG	AA	AA	GG	GG	AA	GG	GG	GG	GG	GG	GG	GG	GG	GG	GG	GG	GG	GG	AA	AA	AA	GG	AA	GG	GG	GG	AA	AA	AA	GG	GG	AA	GG	GG	AA	AA	GG	AA	GG	GG	AA
1326	s_19253_1-p142500	Bn-scaff_19253_1-p142500	10	C04_random	2227586	TT	TT	CC	TT	TT	CC	CC	TT	CC	CC	CC	CC	CC	CC	CC	CC	CC	CC	CC	CC	CC	TT	TT	TT	CC	TT	CC	CC	CC	TT	TT	TT	CC	CC	TT	CC	CC	TT	TT	CC	TT	CC	CC	TT
1327	s_19253_1-p145130	Bn-scaff_19253_1-p145130	10	C04_random	2224672	AA	AA	GG	AA	AA	GG	GG	AA	GG	GG	GG	GG	GG	GG	GG	GG	GG	GG	GG	GG	GG	AA	AA	AA	GG	AA	GG	GG	GG	AA	--	AA	GG	GG	AA	GG	GG	AA	AA	GG	AA	GG	GG	AA
1328	s_19253_1-p145456	Bn-scaff_19253_1-p145456	10	C04_random	2224346	AA	AA	GG	AA	AA	GG	GG	AA	GG	GG	GG	GG	GG	GG	GG	GG	GG	GG	GG	GG	GG	AA	AA	AA	GG	AA	GG	GG	GG	AA	AA	AA	GG	GG	AA	GG	GG	AA	AA	GG	AA	GG	GG	AA
1329	s_19253_1-p152044	Bn-scaff_19253_1-p152044	10	NA	NA	CC	CC	--	CC	CC	TT	TT	CC	TT	TT	TT	TT	TT	TT	TT	TT	TT	TT	TT	TT	TT	CC	CC	CC	TT	CC	TT	TT	TT	CC	CC	CC	TT	TT	CC	TT	TT	CC	CC	TT	CC	TT	TT	CC
1330	s_19253_1-p170984	Bn-scaff_19253_1-p170984	10	NA	NA	GG	GG	AA	GG	GG	AA	AA	GG	AA	AA	AA	AA	AA	AA	AA	AA	AA	AA	AA	AA	AA	GG	GG	GG	AA	GG	AA	AA	AA	GG	GG	GG	AA	AA	GG	AA	AA	GG	GG	AA	GG	AA	AA	GG
1331	s_19253_1-p20058	Bn-scaff_19253_1-p20058	10	Cnn_random	69651235	GG	GG	AA	GG	GG	AA	AA	GG	AA	AA	AA	AA	AA	AA	AA	AA	AA	AA	AA	AA	AA	GG	GG	GG	AA	GG	AA	AA	AA	GG	GG	GG	AA	AA	GG	AA	AA	GG	GG	AA	GG	AA	AA	GG
1332	s_19253_1-p228569	Bn-scaff_19253_1-p228569	10	NA	NA	AG	AG	AA	AG	AG	AA	AA	AG	AA	AA	AA	AA	AA	AA	AA	AA	AA	AA	AA	AA	AA	AG	AG	AG	AA	AG	AA	AA	AA	AG	AG	AG	AA	AA	AG	AA	AA	AG	AG	AA	AG	AA	AA	AG
1333	s_19253_1-p237811	Bn-scaff_19253_1-p237811	10	C04_random	2199427	CC	CC	TT	CC	CC	TT	TT	CC	TT	TT	TT	TT	TT	TT	TT	TT	TT	TT	TT	TT	TT	CC	CC	CC	TT	CC	TT	TT	TT	CC	CC	CC	TT	TT	CC	TT	TT	CC	CC	TT	CC	TT	TT	CC
1334	s_19253_1-p2678	Bn-scaff_19253_1-p2678	10	C04_random	2042694	CC	CC	TT	CC	CC	TT	TT	CC	TT	TT	TT	TT	TT	TT	TT	TT	TT	TT	TT	TT	TT	CC	CC	CC	TT	CC	TT	TT	TT	CC	CC	CC	TT	TT	CC	TT	TT	CC	CC	TT	CC	TT	TT	CC
1335	s_19253_1-p446038	Bn-scaff_19253_1-p446038	10	NA	NA	TT	TT	GG	TT	TT	GG	GG	TT	GG	GG	GG	GG	GG	GG	GG	GG	GG	GG	GG	GG	GG	TT	TT	TT	GG	TT	GG	GG	GG	TT	TT	TT	GG	GG	TT	GG	GG	TT	TT	GG	TT	GG	GG	TT
1336	s_19253_1-p478032	Bn-scaff_19253_1-p478032	10	NA	NA	TT	TT	--	TT	TT	CC	CC	TT	CC	CC	CC	CC	CC	CC	CC	CC	CC	CC	CC	CC	CC	TT	TT	TT	CC	TT	CC	CC	CC	TT	TT	TT	CC	CC	TT	CC	CC	TT	TT	CC	TT	CC	CC	TT
1337	s_19253_1-p508037	Bn-scaff_19253_1-p508037	10	NA	NA	TG	TG	TT	TG	TG	TT	TT	TG	TT	TT	TT	TT	TT	TT	TT	TT	TT	TT	TT	TT	TT	TG	TG	TG	TT	TG	TT	TT	TT	TG	TG	TG	TT	TT	TG	TT	TT	TG	TG	TT	TG	TT	TT	TG
1338	s_19253_1-p536	Bn-scaff_19253_1-p536	10	C04_random	2188062	TT	TT	GG	TT	TT	GG	GG	TT	GG	GG	GG	GG	GG	GG	GG	GG	GG	GG	GG	GG	GG	TT	TT	TT	GG	TT	GG	GG	GG	TT	TT	TT	GG	GG	TT	GG	GG	TT	TT	GG	TT	GG	GG	TT
1339	s_19253_1-p549852	Bn-scaff_19253_1-p549852	10	NA	NA	CC	CC	--	CC	CC	AA	AA	CC	AA	AA	AA	AA	AA	AA	AA	AA	AA	AA	AA	AA	AA	CC	CC	CC	AA	CC	AA	AA	AA	CC	CC	CC	AA	AA	CC	AA	AA	CC	CC	AA	CC	AA	AA	CC
1340	s_19253_1-p554803	Bn-scaff_19253_1-p554803	10	NA	NA	AA	AA	CC	AA	AA	CC	CC	AA	CC	CC	CC	CC	CC	CC	CC	CC	CC	CC	CC	CC	CC	AA	AA	AA	CC	AA	CC	CC	CC	AA	AA	AA	CC	CC	AA	CC	CC	AA	AA	CC	AA	CC	CC	AA
1341	s_19253_1-p558238	Bn-scaff_19253_1-p558238	10	NA	NA	AA	AA	--	AA	AA	CC	CC	AA	CC	CC	CC	CC	CC	CC	CC	CC	CC	CC	CC	CC	CC	AA	AA	AA	CC	AA	CC	CC	CC	AA	AA	AA	CC	CC	AA	CC	CC	AA	AA	CC	AA	CC	CC	AA
1342	s_19253_1-p586366	Bn-scaff_19253_1-p586366	10	NA	NA	GG	GG	AA	GG	GG	AA	AA	GG	AA	AA	AA	AA	AA	AA	AA	AA	AA	AA	AA	AA	AA	GG	GG	GG	AA	GG	AA	AA	AA	GG	GG	GG	AA	AA	GG	AA	AA	GG	GG	AA	GG	AA	AA	GG
1343	s_19253_1-p594360	Bn-scaff_19253_1-p594360	10	NA	NA	AA	AA	GG	AA	AA	GG	GG	AA	GG	GG	GG	GG	GG	GG	GG	GG	GG	GG	GG	GG	GG	AA	AA	AA	GG	AA	GG	GG	GG	AA	AA	AA	GG	GG	AA	GG	GG	AA	AA	GG	AA	GG	GG	AA
1344	s_19575_1-p148553	Bn-scaff_19575_1-p148553	10	NA	NA	AA	AA	GG	AA	AA	GG	GG	AA	GG	GG	GG	GG	GG	GG	GG	GG	GG	GG	GG	GG	GG	AA	AA	AA	GG	AA	GG	GG	GG	AA	AA	AA	GG	GG	AA	GG	GG	AA	AA	GG	AA	GG	GG	AA
1345	s_19575_1-p158299	Bn-scaff_19575_1-p158299	10	NA	NA	GG	GG	--	GG	GG	AA	AA	GG	AA	AA	AA	AA	AA	AA	AA	AA	AA	AA	AA	AA	AA	GG	GG	GG	AA	GG	AA	AA	AA	GG	GG	GG	AA	AA	GG	AA	AA	GG	GG	AA	GG	AA	AA	GG
1346	s_19575_1-p161081	Bn-scaff_19575_1-p161081	10	NA	NA	TT	TT	CC	TT	TT	CC	CC	TT	CC	CC	CC	CC	CC	CC	CC	CC	CC	CC	CC	CC	CC	TT	TT	TT	CC	TT	CC	CC	CC	TT	TT	TT	CC	CC	TT	CC	CC	TT	TT	CC	TT	CC	CC	TT
1347	s_19575_1-p161252	Bn-scaff_19575_1-p161252	10	Cnn_random	26733742	AA	AA	GG	AA	AA	GG	GG	AA	GG	GG	GG	GG	GG	GG	GG	GG	GG	GG	GG	GG	GG	AA	AA	AA	GG	AA	GG	GG	GG	AA	AA	AA	GG	GG	AA	GG	GG	AA	AA	GG	AA	GG	GG	AA
1348	s_19575_1-p162800	Bn-scaff_19575_1-p162800	10	NA	NA	AA	AA	GG	AA	AA	GG	GG	AA	GG	GG	GG	GG	GG	GG	GG	GG	GG	GG	GG	GG	GG	AA	AA	AA	GG	AA	GG	GG	GG	AA	AA	AA	GG	GG	AA	GG	GG	AA	AA	GG	AA	GG	GG	AA
1349	s_19575_1-p165770	Bn-scaff_19575_1-p165770	10	Cnn_random	26715881	CC	CC	--	CC	CC	TT	TT	CC	TT	TT	TT	TT	TT	TT	TT	TT	TT	TT	TT	TT	TT	CC	CC	CC	TT	CC	TT	TT	TT	CC	CC	CC	TT	TT	CC	TT	TT	CC	CC	TT	CC	TT	TT	CC
1350	s_19575_1-p175190	Bn-scaff_19575_1-p175190	10	Cnn_random	26710927	AA	AA	GG	AA	AA	GG	GG	AA	GG	GG	GG	GG	GG	GG	GG	GG	GG	GG	GG	GG	GG	AA	AA	AA	GG	AA	GG	GG	GG	AA	AA	AA	GG	GG	AA	GG	GG	AA	AA	GG	AA	GG	GG	AA
1351	s_19575_1-p176171	Bn-scaff_19575_1-p176171	10	Cnn_random	26709927	TT	TT	CC	TT	TT	CC	CC	TT	CC	CC	CC	CC	CC	CC	CC	CC	CC	CC	CC	CC	CC	TT	TT	TT	CC	TT	CC	CC	CC	TT	TT	TT	CC	CC	TT	CC	CC	TT	TT	CC	TT	CC	CC	TT
1352	s_19575_1-p176857	Bn-scaff_19575_1-p176857	10	Cnn_random	26709292	CC	CC	--	CC	CC	TT	TT	CC	TT	TT	TT	TT	TT	TT	TT	TT	TT	TT	TT	TT	TT	CC	CC	CC	TT	CC	TT	TT	TT	CC	CC	CC	TT	TT	CC	TT	TT	CC	CC	TT	CC	TT	TT	CC
1353	s_19575_1-p177175	Bn-scaff_19575_1-p177175	10	Cnn_random	26708924	CC	CC	--	CC	CC	TT	TT	CC	TT	TT	TT	TT	TT	TT	TT	TT	TT	TT	TT	TT	TT	CC	CC	CC	TT	CC	TT	TT	TT	CC	CC	CC	TT	TT	CC	TT	TT	CC	CC	TT	CC	TT	TT	CC
1354	s_19575_1-p177261	Bn-scaff_19575_1-p177261	10	Cnn_random	26708889	GG	GG	--	GG	GG	AA	AA	GG	AA	AA	AA	AA	AA	AA	AA	AA	AA	AA	AA	AA	AA	GG	GG	GG	AA	GG	AA	AA	AA	GG	GG	GG	AA	AA	GG	AA	AA	GG	GG	AA	GG	AA	AA	GG
1355	s_19575_1-p184301	Bn-scaff_19575_1-p184301	10	NA	NA	AA	AA	CC	AA	AA	CC	CC	AA	CC	CC	CC	CC	CC	CC	CC	CC	CC	CC	CC	CC	CC	AA	AA	AA	CC	AA	CC	CC	CC	AA	AA	AA	CC	CC	AA	CC	CC	AA	AA	CC	AA	CC	CC	AA
1356	s_19575_1-p200742	Bn-scaff_19575_1-p200742	10	NA	NA	CC	CC	--	CC	CC	TT	TT	CC	TT	TT	TT	TT	TT	TT	TT	TT	TT	TT	TT	TT	TT	CC	CC	CC	TT	CC	TT	TT	TT	CC	CC	CC	TT	TT	CC	TT	TT	CC	CC	TT	CC	TT	TT	CC
1357	s_19575_1-p201064	Bn-scaff_19575_1-p201064	10	NA	NA	TT	TT	GG	TT	TT	GG	GG	TT	GG	GG	GG	GG	GG	GG	GG	GG	GG	GG	GG	GG	GG	TT	TT	TT	GG	TT	GG	GG	GG	TT	TT	TT	GG	GG	TT	GG	GG	TT	TT	GG	TT	GG	GG	TT
1358	s_19575_1-p201844	Bn-scaff_19575_1-p201844	10	NA	NA	AA	AA	GG	AA	AA	GG	GG	AA	GG	GG	GG	GG	GG	GG	GG	GG	GG	GG	GG	GG	GG	AA	AA	AA	GG	AA	GG	GG	GG	AA	AA	AA	GG	GG	AA	GG	GG	AA	AA	GG	AA	GG	GG	AA
1359	s_19575_1-p202114	Bn-scaff_19575_1-p202114	10	NA	NA	CC	CC	TT	CC	CC	TT	TT	CC	TT	TT	TT	TT	TT	TT	TT	TT	TT	TT	TT	TT	TT	CC	CC	CC	TT	CC	TT	TT	TT	CC	CC	CC	TT	TT	CC	TT	TT	CC	CC	TT	CC	TT	TT	CC
1360	s_19575_1-p202566	Bn-scaff_19575_1-p202566	10	NA	NA	AA	AA	--	AA	AA	CC	CC	AA	CC	CC	CC	CC	CC	CC	CC	CC	CC	CC	CC	CC	CC	AA	AA	AA	CC	AA	CC	CC	CC	AA	AA	AA	CC	CC	AA	CC	CC	AA	AA	CC	AA	CC	CC	AA
1361	s_19575_1-p202655	Bn-scaff_19575_1-p202655	10	NA	NA	GG	GG	AA	GG	GG	AA	AA	GG	AA	AA	AA	AA	AA	AA	AA	AA	AA	AA	AA	AA	AA	GG	GG	GG	AA	GG	AA	AA	AA	GG	GG	GG	AA	AA	GG	AA	AA	GG	GG	AA	GG	AA	AA	GG
1362	s_19575_1-p203193	Bn-scaff_19575_1-p203193	10	NA	NA	CC	CC	AA	CC	CC	AA	AA	CC	AA	AA	AA	AA	AA	AA	AA	AA	AA	AA	AA	AA	AA	CC	CC	CC	AA	CC	AA	AA	AA	CC	CC	CC	AA	AA	CC	AA	AA	CC	CC	AA	CC	AA	AA	CC
1363	s_19575_1-p203534	Bn-scaff_19575_1-p203534	10	Cnn_random	26681685	CC	CC	AA	CC	CC	AA	AA	CC	AA	AA	AA	AA	AA	AA	AA	AA	AA	AA	AA	AA	AA	CC	CC	CC	AA	CC	AA	AA	AA	CC	CC	CC	AA	AA	CC	AA	AA	CC	CC	AA	CC	AA	AA	CC
1364	s_19575_1-p203971	Bn-scaff_19575_1-p203971	10	NA	NA	CC	CC	TT	CC	CC	TT	TT	CC	TT	TT	TT	TT	TT	TT	TT	TT	TT	TT	TT	TT	TT	CC	CC	CC	TT	CC	TT	TT	TT	CC	CC	CC	TT	TT	CC	TT	TT	CC	CC	TT	CC	TT	TT	CC
1365	s_19575_1-p204636	Bn-scaff_19575_1-p204636	10	NA	NA	TT	TT	CC	TT	TT	CC	CC	TT	CC	CC	CC	CC	CC	CC	CC	CC	CC	CC	CC	CC	CC	TT	TT	TT	CC	TT	CC	CC	CC	TT	TT	TT	CC	CC	TT	CC	CC	TT	TT	CC	TT	CC	CC	TT
1366	s_19575_1-p204750	Bn-scaff_19575_1-p204750	10	NA	NA	TT	TT	GG	TT	TT	GG	GG	TT	GG	GG	GG	GG	GG	GG	GG	GG	GG	GG	GG	GG	GG	TT	TT	TT	GG	TT	GG	GG	GG	TT	TT	TT	GG	GG	TT	GG	GG	TT	TT	GG	TT	GG	GG	TT
1367	s_19575_1-p205275	Bn-scaff_19575_1-p205275	10	NA	NA	TT	TT	GG	TT	TT	GG	GG	TT	GG	GG	GG	GG	GG	GG	GG	GG	GG	GG	GG	GG	GG	TT	TT	TT	GG	TT	GG	GG	GG	TT	TT	TT	GG	GG	TT	GG	GG	TT	TT	GG	TT	GG	GG	TT
1368	s_19575_1-p206170	Bn-scaff_19575_1-p206170	10	NA	NA	TT	TT	CC	TT	TT	CC	CC	TT	CC	CC	CC	CC	CC	CC	CC	CC	CC	CC	CC	CC	CC	TT	TT	TT	CC	TT	CC	CC	CC	TT	TT	TT	CC	CC	TT	CC	CC	TT	TT	CC	TT	CC	CC	TT
1369	s_19575_1-p208328	Bn-scaff_19575_1-p208328	10	NA	NA	TT	TT	GG	TT	TT	GG	GG	TT	GG	GG	GG	GG	GG	GG	GG	GG	GG	GG	GG	GG	GG	TT	TT	TT	GG	TT	GG	GG	GG	TT	TT	TT	GG	GG	TT	GG	GG	TT	TT	GG	TT	GG	GG	TT
1370	s_19575_1-p208408	Bn-scaff_19575_1-p208408	10	NA	NA	GG	GG	AA	GG	GG	AA	AA	GG	AA	AA	AA	AA	AA	AA	AA	AA	AA	AA	AA	AA	AA	GG	GG	GG	AA	GG	AA	AA	AA	GG	GG	GG	AA	AA	GG	AA	AA	GG	GG	AA	GG	AA	AA	GG
1371	s_19575_1-p210044	Bn-scaff_19575_1-p210044	10	NA	NA	GG	GG	AA	GG	GG	AA	AA	GG	AA	AA	AA	AA	AA	AA	AA	AA	AA	AA	AA	AA	AA	GG	GG	GG	AA	GG	AA	AA	AA	GG	GG	GG	AA	AA	GG	AA	AA	GG	GG	AA	GG	AA	AA	GG
1372	s_19575_1-p214321	Bn-scaff_19575_1-p214321	10	NA	NA	AA	AA	GG	AA	AA	GG	GG	AA	GG	GG	GG	GG	GG	GG	GG	GG	GG	GG	GG	GG	GG	AA	AA	AA	GG	AA	GG	GG	GG	AA	AA	AA	GG	GG	AA	GG	GG	AA	AA	GG	AA	GG	GG	AA
1373	s_19575_1-p214761	Bn-scaff_19575_1-p214761	10	NA	NA	CC	CC	AA	CC	CC	AA	AA	CC	AA	AA	AA	AA	AA	AA	AA	AA	AA	AA	AA	AA	AA	CC	CC	CC	AA	CC	AA	AA	AA	CC	CC	CC	AA	AA	CC	AA	AA	CC	CC	AA	CC	AA	AA	CC
1374	s_19575_1-p214886	Bn-scaff_19575_1-p214886	10	NA	NA	TT	TT	--	TT	TT	CC	CC	TT	CC	CC	CC	CC	CC	CC	CC	CC	CC	CC	CC	CC	CC	TT	TT	TT	CC	TT	CC	CC	CC	TT	TT	TT	CC	CC	TT	CC	CC	TT	TT	CC	TT	CC	CC	TT
1375	s_19575_1-p216122	Bn-scaff_19575_1-p216122	10	NA	NA	AA	AA	CC	AA	AA	CC	CC	AA	CC	CC	CC	CC	CC	CC	CC	CC	CC	CC	CC	CC	CC	AA	AA	AA	CC	AA	CC	CC	CC	AA	AA	AA	CC	CC	AA	CC	CC	AA	AA	CC	AA	CC	CC	AA
1376	s_19575_1-p216250	Bn-scaff_19575_1-p216250	10	NA	NA	TT	TT	GG	TT	TT	GG	GG	TT	GG	GG	GG	GG	GG	GG	GG	GG	GG	GG	GG	GG	GG	TT	TT	TT	GG	TT	GG	GG	GG	TT	TT	TT	GG	GG	TT	GG	GG	TT	TT	GG	TT	GG	GG	TT
1377	s_19575_1-p217398	Bn-scaff_19575_1-p217398	10	NA	NA	CC	CC	AA	CC	CC	AA	AA	CC	AA	AA	AA	AA	AA	AA	AA	AA	AA	AA	AA	AA	AA	CC	CC	CC	AA	CC	AA	AA	AA	CC	CC	CC	AA	AA	CC	AA	AA	CC	CC	AA	CC	AA	AA	CC
1378	s_19575_1-p217629	Bn-scaff_19575_1-p217629	10	NA	NA	CC	CC	AA	CC	CC	AA	AA	CC	AA	AA	AA	AA	AA	AA	AA	AA	AA	AA	AA	AA	AA	CC	CC	CC	AA	CC	AA	AA	AA	CC	CC	CC	AA	AA	CC	AA	AA	CC	CC	AA	CC	AA	AA	CC
1379	s_19575_1-p218310	Bn-scaff_19575_1-p218310	10	NA	NA	GG	GG	--	GG	GG	AA	AA	GG	AA	AA	AA	AA	AA	AA	AA	AA	AA	AA	AA	AA	AA	GG	GG	GG	AA	GG	AA	AA	AA	GG	GG	GG	AA	AA	GG	AA	AA	GG	GG	AA	GG	AA	AA	GG
1380	s_19575_1-p225841	Bn-scaff_19575_1-p225841	10	NA	NA	GG	GG	--	GG	GG	TT	TT	GG	TT	TT	TT	TT	TT	TT	TT	TT	TT	TT	TT	TT	TT	GG	GG	GG	TT	GG	TT	TT	TT	GG	GG	GG	TT	TT	GG	TT	TT	GG	GG	TT	GG	TT	TT	GG
1381	s_19575_1-p225901	Bn-scaff_19575_1-p225901	10	NA	NA	CC	CC	TT	CC	CC	TT	TT	CC	TT	TT	TT	TT	TT	TT	TT	TT	TT	TT	TT	TT	TT	CC	CC	CC	TT	CC	TT	TT	TT	CC	CC	CC	TT	TT	CC	TT	TT	CC	CC	TT	CC	TT	TT	CC
1382	s_19575_1-p226558	Bn-scaff_19575_1-p226558	10	NA	NA	CC	CC	TT	CC	CC	TT	TT	CC	TT	TT	TT	TT	TT	TT	TT	TT	TT	TT	TT	TT	TT	CC	CC	CC	TT	CC	TT	TT	TT	CC	CC	CC	TT	TT	CC	TT	TT	CC	CC	TT	CC	TT	TT	CC
1383	s_19575_1-p226578	Bn-scaff_19575_1-p226578	10	NA	NA	TT	TT	--	TT	TT	GG	GG	TT	GG	GG	GG	GG	GG	GG	GG	GG	GG	GG	GG	GG	GG	TT	TT	TT	GG	TT	GG	GG	GG	TT	TT	TT	GG	GG	TT	GG	GG	TT	TT	GG	TT	GG	GG	TT
1384	s_19575_1-p226761	Bn-scaff_19575_1-p226761	10	NA	NA	CC	CC	AA	CC	CC	AA	AA	CC	AA	AA	AA	AA	AA	AA	AA	AA	AA	AA	AA	AA	AA	CC	CC	CC	AA	CC	AA	AA	AA	CC	CC	CC	AA	AA	CC	AA	AA	CC	CC	AA	CC	AA	AA	CC
1385	s_19575_1-p227553	Bn-scaff_19575_1-p227553	10	Cnn_random	52476249	AA	AA	GG	AA	AA	GG	GG	AA	GG	GG	GG	GG	GG	GG	GG	GG	GG	GG	GG	GG	GG	AA	AA	AA	GG	AA	GG	GG	GG	AA	AA	AA	GG	GG	AA	GG	GG	AA	AA	GG	AA	GG	GG	AA
1386	s_19575_1-p227731	Bn-scaff_19575_1-p227731	10	Cnn_random	43439428	CC	CC	--	CC	CC	TT	TT	CC	TT	TT	TT	TT	TT	TT	TT	TT	TT	TT	TT	TT	TT	CC	CC	CC	TT	CC	TT	TT	TT	CC	CC	CC	TT	TT	CC	TT	TT	CC	CC	TT	CC	TT	TT	CC
1387	s_19575_1-p227904	Bn-scaff_19575_1-p227904	10	NA	NA	AA	AA	GG	AA	AA	GG	GG	AA	GG	GG	GG	GG	GG	GG	GG	GG	GG	GG	GG	GG	GG	AA	AA	AA	GG	AA	GG	GG	GG	AA	AA	AA	GG	GG	AA	GG	GG	AA	AA	GG	AA	GG	GG	AA
1388	s_19575_1-p228100	Bn-scaff_19575_1-p228100	10	NA	NA	GG	GG	TT	GG	GG	TT	TT	GG	TT	TT	TT	TT	TT	TT	TT	TT	TT	TT	TT	TT	TT	GG	GG	GG	TT	GG	TT	TT	TT	GG	GG	GG	TT	TT	GG	TT	TT	GG	GG	TT	GG	TT	TT	GG
1389	s_19575_1-p228189	Bn-scaff_19575_1-p228189	10	NA	NA	TG	TG	GG	TG	TG	GG	GG	TG	GG	GG	GG	GG	GG	GG	GG	GG	GG	GG	GG	GG	GG	TG	TG	TG	GG	TG	GG	GG	GG	TG	TG	TG	GG	GG	TG	GG	GG	TG	TG	GG	TG	GG	GG	TG
1390	s_19575_1-p228359	Bn-scaff_19575_1-p228359	10	NA	NA	GG	GG	--	GG	GG	AA	AA	GG	AA	AA	AA	AA	AA	AA	AA	AA	AA	AA	AA	AA	AA	GG	GG	GG	AA	GG	AA	AA	AA	GG	GG	GG	AA	AA	GG	AA	AA	GG	GG	AA	GG	AA	AA	GG
1391	s_19575_1-p229172	Bn-scaff_19575_1-p229172	10	NA	NA	GG	GG	--	GG	GG	TT	TT	GG	TT	TT	TT	TT	TT	TT	TT	TT	TT	TT	TT	TT	TT	GG	GG	GG	TT	GG	TT	TT	TT	GG	GG	GG	TT	TT	GG	TT	TT	GG	GG	TT	GG	TT	TT	GG
1392	s_19575_1-p229625	Bn-scaff_19575_1-p229625	10	NA	NA	AA	AA	GG	AA	AA	GG	GG	AA	GG	GG	GG	GG	GG	GG	GG	GG	GG	GG	GG	GG	GG	AA	AA	AA	GG	AA	GG	GG	GG	AA	AA	AA	GG	GG	AA	GG	GG	AA	AA	GG	AA	GG	GG	AA
1393	s_19575_1-p230391	Bn-scaff_19575_1-p230391	10	NA	NA	AA	AA	GG	AA	AA	GG	GG	AA	GG	GG	GG	GG	GG	GG	GG	GG	GG	GG	GG	GG	GG	AA	AA	AA	GG	AA	GG	GG	GG	AA	AA	AA	GG	GG	AA	GG	GG	AA	AA	GG	AA	GG	GG	AA
1394	s_19575_1-p233631	Bn-scaff_19575_1-p233631	10	Cnn_random	43433563	CC	CC	--	CC	CC	TT	TT	CC	TT	TT	TT	TT	TT	TT	TT	TT	TT	TT	TT	TT	TT	CC	CC	CC	TT	CC	TT	TT	TT	CC	CC	CC	TT	TT	CC	TT	TT	CC	CC	TT	CC	TT	TT	CC
1395	s_19575_1-p234768	Bn-scaff_19575_1-p234768	10	Cnn_random	43431984	CC	CC	--	CC	CC	TT	TT	CC	TT	TT	TT	TT	TT	TT	TT	TT	TT	TT	TT	TT	TT	CC	CC	CC	TT	CC	TT	TT	TT	CC	CC	CC	TT	TT	CC	TT	TT	CC	CC	TT	CC	TT	TT	CC
1396	s_19575_1-p235910	Bn-scaff_19575_1-p235910	10	Cnn_random	43430893	CC	CC	--	CC	CC	TT	TT	CC	TT	TT	TT	TT	TT	TT	TT	TT	TT	TT	TT	TT	TT	CC	CC	CC	TT	CC	TT	TT	TT	CC	CC	CC	TT	TT	CC	TT	TT	CC	CC	TT	CC	TT	TT	CC
1397	s_19575_1-p236455	Bn-scaff_19575_1-p236455	10	NA	NA	AA	AA	GG	AA	AA	GG	GG	AA	GG	GG	GG	GG	GG	GG	GG	GG	GG	GG	GG	GG	GG	AA	AA	AA	GG	AA	GG	GG	GG	AA	AA	AA	GG	GG	AA	GG	GG	AA	AA	GG	AA	GG	GG	AA
1398	s_19575_1-p237597	Bn-scaff_19575_1-p237597	10	NA	NA	CC	CC	--	CC	CC	AA	AA	CC	AA	AA	AA	AA	AA	AA	AA	AA	AA	AA	AA	AA	AA	CC	CC	CC	AA	CC	AA	AA	AA	CC	CC	CC	AA	AA	CC	AA	AA	CC	CC	AA	CC	AA	AA	CC
1399	s_19575_1-p260384	Bn-scaff_19575_1-p260384	10	NA	NA	AA	AA	GG	AA	AA	GG	GG	AA	GG	GG	GG	GG	GG	GG	GG	GG	GG	GG	GG	GG	GG	AA	AA	AA	GG	AA	GG	GG	GG	AA	AA	AA	GG	GG	AA	GG	GG	AA	AA	GG	AA	GG	GG	AA
1400	s_19575_1-p260603	Bn-scaff_19575_1-p260603	10	NA	NA	TT	TT	CC	TT	TT	CC	CC	TT	CC	CC	CC	CC	CC	CC	CC	CC	CC	CC	CC	CC	CC	TT	TT	TT	CC	TT	CC	CC	CC	TT	TT	TT	CC	CC	TT	CC	CC	TT	TT	CC	TT	CC	CC	TT
1401	s_19575_1-p311779	Bn-scaff_19575_1-p311779	10	NA	NA	CC	CC	--	CC	CC	TT	TT	CC	TT	TT	TT	TT	TT	TT	TT	TT	TT	TT	TT	TT	TT	CC	CC	CC	TT	CC	TT	TT	TT	CC	CC	CC	TT	TT	CC	TT	TT	CC	CC	TT	CC	TT	TT	CC
1402	s_19575_1-p313174	Bn-scaff_19575_1-p313174	10	NA	NA	CC	CC	--	CC	CC	TT	TT	CC	TT	TT	TT	TT	TT	TT	TT	TT	TT	TT	TT	TT	TT	CC	CC	CC	TT	CC	TT	TT	TT	CC	CC	CC	TT	TT	CC	TT	TT	CC	CC	TT	CC	TT	TT	CC
1403	s_19575_1-p316579	Bn-scaff_19575_1-p316579	10	NA	NA	TT	TT	GG	TT	TT	GG	GG	TT	GG	GG	GG	GG	GG	GG	GG	GG	GG	GG	GG	GG	GG	TT	TT	TT	GG	TT	GG	GG	GG	TT	--	TT	GG	GG	TT	GG	GG	TT	TT	GG	TT	GG	GG	TT
1404	s_19575_1-p327175	Bn-scaff_19575_1-p327175	10	NA	NA	GG	GG	--	GG	GG	TT	TT	GG	TT	TT	TT	TT	TT	TT	TT	TT	TT	TT	TT	TT	TT	GG	GG	GG	TT	GG	TT	TT	TT	GG	GG	GG	TT	TT	GG	TT	TT	GG	GG	TT	GG	TT	TT	GG
1405	s_19575_1-p327293	Bn-scaff_19575_1-p327293	10	NA	NA	CC	CC	AA	CC	CC	AA	AA	CC	AA	AA	AA	AA	AA	AA	AA	AA	AA	AA	AA	AA	AA	CC	CC	CC	AA	CC	AA	AA	AA	CC	CC	CC	AA	AA	CC	AA	AA	CC	CC	AA	CC	AA	AA	CC
1406	s_19575_1-p327543	Bn-scaff_19575_1-p327543	10	NA	NA	CC	CC	TT	CC	CC	TT	TT	CC	TT	TT	TT	TT	TT	TT	TT	TT	TT	TT	TT	TT	TT	CC	CC	CC	TT	CC	TT	TT	TT	CC	CC	CC	TT	TT	CC	TT	TT	CC	CC	TT	CC	TT	TT	CC
1407	s_19575_1-p334706	Bn-scaff_19575_1-p334706	10	NA	NA	CC	CC	TT	CC	CC	TT	TT	CC	TT	TT	TT	TT	TT	TT	TT	TT	TT	TT	TT	TT	TT	CC	CC	CC	TT	CC	TT	TT	TT	CC	CC	CC	TT	TT	CC	TT	TT	CC	CC	TT	CC	TT	TT	CC
1408	s_19575_1-p335173	Bn-scaff_19575_1-p335173	10	NA	NA	AA	AA	GG	AA	AA	GG	GG	AA	GG	GG	GG	GG	GG	GG	GG	GG	GG	GG	GG	GG	GG	AA	AA	AA	GG	AA	GG	GG	GG	AA	AA	AA	GG	GG	AA	GG	GG	AA	AA	GG	AA	GG	GG	AA
1409	s_19575_1-p339976	Bn-scaff_19575_1-p339976	10	NA	NA	CC	CC	--	CC	CC	TT	TT	CC	TT	TT	TT	TT	TT	TT	TT	TT	TT	TT	TT	TT	TT	CC	CC	CC	TT	CC	TT	TT	TT	CC	CC	CC	TT	TT	CC	TT	TT	CC	CC	TT	CC	TT	TT	CC
1410	s_19575_1-p342967	Bn-scaff_19575_1-p342967	10	NA	NA	CC	CC	TT	CC	CC	TT	TT	CC	TT	TT	TT	TT	TT	TT	TT	TT	TT	TT	TT	TT	TT	CC	CC	CC	TT	CC	TT	TT	TT	CC	CC	CC	TT	TT	CC	TT	TT	CC	CC	TT	CC	TT	TT	CC
1411	s_19575_1-p343045	Bn-scaff_19575_1-p343045	10	NA	NA	CC	CC	TT	CC	CC	TT	TT	CC	TT	TT	TT	TT	TT	TT	TT	TT	TT	TT	TT	TT	TT	CC	CC	CC	TT	CC	TT	TT	TT	CC	CC	CC	TT	TT	CC	TT	TT	CC	CC	TT	CC	TT	TT	CC
1412	s_19575_1-p386837	Bn-scaff_19575_1-p386837	10	NA	NA	CC	CC	TT	CC	CC	TT	TT	CC	TT	TT	TT	TT	TT	TT	TT	TT	TT	TT	TT	TT	TT	CC	CC	CC	TT	CC	TT	TT	TT	CC	CC	CC	TT	TT	CC	TT	TT	CC	CC	TT	CC	TT	TT	CC
1413	s_19575_1-p427329	Bn-scaff_19575_1-p427329	10	NA	NA	TT	TT	CC	TT	TT	CC	CC	TT	CC	CC	CC	CC	CC	CC	CC	CC	CC	CC	CC	CC	CC	TT	TT	TT	CC	TT	CC	CC	CC	TT	TT	TT	CC	CC	TT	CC	CC	TT	TT	CC	TT	CC	CC	TT
1414	s_19575_1-p427341	Bn-scaff_19575_1-p427341	10	NA	NA	TT	TT	CC	TT	TT	CC	CC	TT	CC	CC	CC	CC	CC	CC	CC	CC	CC	CC	CC	CC	CC	TT	TT	TT	CC	TT	CC	CC	CC	TT	TT	TT	CC	CC	TT	CC	CC	TT	TT	CC	TT	CC	CC	TT
1415	s_19575_1-p427405	Bn-scaff_19575_1-p427405	10	NA	NA	GG	GG	--	GG	GG	AA	AA	GG	AA	AA	AA	AA	AA	AA	AA	AA	AA	AA	AA	AA	AA	GG	GG	GG	AA	GG	AA	AA	AA	GG	GG	GG	AA	AA	GG	AA	AA	GG	GG	AA	GG	AA	AA	GG
1416	s_19575_1-p435661	Bn-scaff_19575_1-p435661	10	NA	NA	AA	AA	GG	AA	AA	GG	GG	AA	GG	GG	GG	GG	GG	GG	GG	GG	GG	GG	GG	GG	GG	AA	AA	AA	GG	AA	GG	GG	GG	AA	AA	AA	GG	GG	AA	GG	GG	AA	AA	GG	AA	GG	GG	AA
1417	s_19575_1-p435713	Bn-scaff_19575_1-p435713	10	Cnn_random	45118058	AA	AA	GG	AA	AA	GG	GG	AA	GG	GG	GG	GG	GG	GG	GG	GG	GG	GG	GG	GG	GG	AA	AA	AA	GG	AA	GG	GG	GG	AA	AA	AA	GG	GG	AA	GG	GG	AA	AA	GG	AA	GG	GG	AA
1418	s_19575_1-p436055	Bn-scaff_19575_1-p436055	10	Cnn_random	45117767	AA	AA	GG	AA	AA	GG	GG	AA	GG	GG	GG	GG	GG	GG	GG	GG	GG	GG	GG	GG	GG	AA	AA	AA	GG	AA	GG	GG	GG	AA	AA	AA	GG	GG	AA	GG	GG	AA	AA	GG	AA	GG	GG	AA
1419	s_19575_1-p443340	Bn-scaff_19575_1-p443340	10	NA	NA	CC	CC	--	CC	CC	TT	TT	CC	TT	TT	TT	TT	TT	TT	TT	TT	TT	TT	TT	TT	TT	CC	CC	CC	TT	CC	TT	TT	TT	CC	CC	CC	TT	TT	CC	TT	TT	CC	CC	TT	CC	TT	TT	CC
1420	s_19575_1-p455106	Bn-scaff_19575_1-p455106	10	Cnn_random	79805953	GG	GG	AA	GG	GG	AA	AA	GG	AA	AA	AA	AA	AA	AA	AA	AA	AA	AA	AA	AA	AA	GG	GG	GG	AA	GG	AA	AA	AA	GG	GG	GG	AA	AA	GG	AA	AA	GG	GG	AA	GG	AA	AA	GG
1421	s_19575_1-p479490	Bn-scaff_19575_1-p479490	10	NA	NA	GG	GG	AG	GG	GG	AG	AG	GG	AG	AG	AG	AG	AG	AG	AG	AG	AG	AG	AG	AG	AG	GG	GG	GG	AG	GG	AG	AG	AG	GG	GG	GG	AG	AG	GG	AG	AG	GG	GG	AG	GG	AG	AG	GG
1422	s_19575_1-p503956	Bn-scaff_19575_1-p503956	10	Unn_random	1015290	AA	AA	GG	AA	AA	GG	GG	AA	GG	GG	GG	GG	GG	GG	GG	GG	GG	GG	GG	GG	GG	AA	AA	AA	GG	AA	GG	GG	GG	AA	AA	AA	GG	GG	AA	GG	GG	AA	AA	GG	AA	GG	GG	AA
1423	s_19575_1-p528864	Bn-scaff_19575_1-p528864	10	NA	NA	CC	CC	AA	CC	CC	AA	AA	CC	AA	AA	AA	AA	AA	AA	AA	AA	AA	AA	AA	AA	AA	CC	CC	CC	AA	CC	AA	AA	AA	CC	CC	CC	AA	AA	CC	AA	AA	CC	CC	AA	CC	AA	AA	CC
1424	s_19575_1-p529039	Bn-scaff_19575_1-p529039	10	NA	NA	GG	GG	AA	GG	GG	AA	AA	GG	AA	AA	AA	AA	AA	AA	AA	AA	AA	AA	AA	AA	AA	GG	GG	GG	AA	GG	AA	AA	AA	GG	GG	GG	AA	AA	GG	AA	AA	GG	GG	AA	GG	AA	AA	GG
1425	s_19575_1-p529147	Bn-scaff_19575_1-p529147	10	NA	NA	GG	GG	--	GG	GG	AA	AA	GG	AA	AA	AA	AA	AA	AA	AA	AA	AA	AA	AA	AA	AA	GG	GG	GG	AA	GG	AA	AA	AA	GG	GG	GG	AA	AA	GG	AA	AA	GG	GG	AA	GG	AA	AA	GG
1426	s_19575_1-p530834	Bn-scaff_19575_1-p530834	10	Cnn_random	11073334	AA	AA	GG	AA	AA	GG	GG	AA	GG	GG	GG	GG	GG	GG	GG	GG	GG	GG	GG	GG	GG	AA	AA	AA	GG	AA	GG	GG	GG	AA	AA	AA	GG	GG	AA	GG	GG	AA	AA	GG	AA	GG	GG	AA
1427	s_19575_1-p532095	Bn-scaff_19575_1-p532095	10	NA	NA	GG	GG	AA	GG	GG	AA	AA	GG	AA	AA	AA	AA	AA	AA	AA	AA	AA	AA	AA	AA	AA	GG	GG	GG	AA	GG	AA	AA	AA	GG	GG	GG	AA	AA	GG	AA	AA	GG	GG	AA	GG	AA	AA	GG
1428	s_19575_1-p532762	Bn-scaff_19575_1-p532762	10	NA	NA	TT	TT	GG	TT	TT	GG	GG	TT	GG	GG	GG	GG	GG	GG	GG	GG	GG	GG	GG	GG	GG	TT	TT	TT	GG	TT	GG	GG	GG	TT	TT	TT	GG	GG	TT	GG	GG	TT	TT	GG	TT	GG	GG	TT
1429	s_19575_1-p539867	Bn-scaff_19575_1-p539867	10	NA	NA	CC	CC	--	CC	CC	TT	TT	CC	TT	TT	TT	TT	TT	TT	TT	TT	TT	TT	TT	TT	TT	CC	CC	CC	TT	CC	TT	TT	TT	CC	CC	CC	TT	TT	CC	TT	TT	CC	CC	TT	CC	TT	TT	CC
1430	s_19575_1-p628820	Bn-scaff_19575_1-p628820	10	NA	NA	CC	CC	TC	CC	CC	TC	TC	CC	TC	TC	TC	TC	TC	TC	TC	TC	TC	TC	TC	TC	TC	CC	CC	CC	TC	CC	TC	TC	TC	CC	CC	CC	TC	TC	CC	TC	TC	CC	CC	TC	CC	TC	TC	CC
1431	s_19575_1-p631849	Bn-scaff_19575_1-p631849	10	NA	NA	AA	AA	GG	AA	AA	GG	GG	AA	GG	GG	GG	GG	GG	GG	GG	GG	GG	GG	GG	GG	GG	AA	AA	AA	GG	AA	GG	GG	GG	AA	AA	AA	GG	GG	AA	GG	GG	AA	AA	GG	AA	GG	GG	AA
1432	s_19575_1-p634889	Bn-scaff_19575_1-p634889	10	NA	NA	AA	AA	GG	AA	AA	GG	GG	AA	GG	GG	GG	GG	GG	GG	GG	GG	GG	GG	GG	GG	GG	AA	AA	AA	GG	AA	GG	GG	GG	AA	AA	AA	GG	GG	AA	GG	GG	AA	AA	GG	AA	GG	GG	AA
1433	s_19575_1-p635670	Bn-scaff_19575_1-p635670	10	NA	NA	CC	CC	AA	CC	CC	AA	AA	CC	AA	AA	AA	AA	AA	AA	AA	AA	AA	AA	AA	AA	AA	CC	CC	CC	AA	CC	AA	AA	AA	CC	CC	CC	AA	AA	CC	AA	AA	CC	CC	AA	CC	AA	AA	CC
1434	s_19575_1-p640013	Bn-scaff_19575_1-p640013	10	NA	NA	TT	TT	CC	TT	TT	CC	CC	TT	CC	CC	CC	CC	CC	CC	CC	CC	CC	CC	CC	CC	CC	TT	TT	TT	CC	TT	CC	CC	CC	TT	TT	TT	CC	CC	TT	CC	CC	TT	TT	CC	TT	CC	CC	TT
1435	s_19575_1-p640318	Bn-scaff_19575_1-p640318	10	NA	NA	GG	GG	--	GG	GG	TT	TT	GG	TT	TT	TT	TT	TT	TT	TT	TT	TT	TT	TT	TT	TT	GG	GG	GG	TT	GG	TT	TT	TT	GG	GG	GG	TT	TT	GG	TT	TT	GG	GG	TT	GG	TT	TT	GG
1436	s_19575_1-p640641	Bn-scaff_19575_1-p640641	10	NA	NA	CC	CC	AA	CC	CC	AA	AA	CC	AA	AA	AA	AA	AA	AA	AA	AA	AA	AA	AA	AA	AA	CC	CC	CC	AA	CC	AA	AA	AA	CC	CC	CC	AA	AA	CC	AA	AA	CC	CC	AA	CC	AA	AA	CC
1437	s_19575_1-p641049	Bn-scaff_19575_1-p641049	10	NA	NA	TT	TT	GG	TT	TT	GG	GG	TT	GG	GG	GG	GG	GG	GG	GG	GG	GG	GG	GG	GG	GG	TT	TT	TT	GG	TT	GG	GG	GG	TT	TT	TT	GG	GG	TT	GG	GG	TT	TT	GG	TT	GG	GG	TT
1438	s_19575_1-p642377	Bn-scaff_19575_1-p642377	10	NA	NA	TT	TT	GG	TT	TT	GG	GG	TT	GG	GG	GG	GG	GG	GG	GG	GG	GG	GG	GG	GG	GG	TT	TT	TT	GG	TT	GG	GG	GG	TT	TT	TT	GG	GG	TT	GG	GG	TT	TT	GG	TT	GG	GG	TT
1439	s_19575_1-p643182	Bn-scaff_19575_1-p643182	10	NA	NA	AA	AA	--	AA	AA	GG	GG	AA	GG	GG	GG	GG	GG	GG	GG	GG	GG	GG	GG	GG	GG	AA	AA	AA	GG	AA	GG	GG	GG	AA	AA	AA	GG	GG	AA	GG	GG	AA	AA	GG	AA	GG	GG	AA
1440	s_19575_1-p643526	Bn-scaff_19575_1-p643526	10	NA	NA	TT	TT	GG	TT	TT	GG	GG	TT	GG	GG	GG	GG	GG	GG	GG	GG	GG	GG	GG	GG	GG	TT	TT	TT	GG	TT	GG	GG	GG	TT	TT	TT	GG	GG	TT	GG	GG	TT	TT	GG	TT	GG	GG	TT
1441	s_19575_1-p661831	Bn-scaff_19575_1-p661831	10	Cnn_random	36465645	GG	GG	AA	GG	GG	AA	AA	GG	AA	AA	AA	AA	AA	AA	AA	AA	AA	AA	AA	AA	AA	GG	GG	GG	AA	GG	AA	AA	AA	GG	GG	GG	AA	AA	GG	AA	AA	GG	GG	AA	GG	AA	AA	GG
1442	s_19575_1-p661882	Bn-scaff_19575_1-p661882	10	Cnn_random	36465644	CC	CC	AA	CC	CC	AA	AA	CC	AA	AA	AA	AA	AA	AA	AA	AA	AA	AA	AA	AA	AA	CC	CC	CC	AA	CC	AA	AA	AA	CC	CC	CC	AA	AA	CC	AA	AA	CC	CC	AA	CC	AA	AA	CC
1443	s_19575_1-p664391	Bn-scaff_19575_1-p664391	10	NA	NA	GG	GG	--	GG	GG	AA	AA	GG	AA	AA	AA	AA	AA	AA	AA	AA	AA	AA	AA	AA	AA	GG	GG	GG	AA	GG	AA	AA	AA	GG	GG	GG	AA	AA	GG	AA	AA	GG	GG	AA	GG	AA	AA	GG
1444	s_19575_1-p664746	Bn-scaff_19575_1-p664746	10	NA	NA	AA	AA	--	AA	AA	GG	GG	AA	GG	GG	GG	GG	GG	GG	GG	GG	GG	GG	GG	GG	GG	AA	AA	AA	GG	AA	GG	GG	GG	AA	AA	AA	GG	GG	AA	GG	GG	AA	AA	GG	AA	GG	GG	AA
1445	s_19575_1-p665370	Bn-scaff_19575_1-p665370	10	NA	NA	GG	GG	AA	GG	GG	AA	AA	GG	AA	AA	AA	AA	AA	AA	AA	AA	AA	AA	AA	AA	AA	GG	GG	GG	AA	GG	AA	AA	AA	GG	GG	GG	AA	AA	GG	AA	AA	GG	GG	AA	GG	AA	AA	GG
1446	s_19575_1-p678967	Bn-scaff_19575_1-p678967	10	NA	NA	CC	CC	TT	CC	CC	TT	TT	CC	TT	TT	TT	TT	TT	TT	TT	TT	TT	TT	TT	TT	TT	CC	CC	CC	TT	CC	TT	TT	TT	CC	CC	CC	TT	TT	CC	TT	TT	CC	CC	TT	CC	TT	TT	CC
1447	s_19575_1-p679348	Bn-scaff_19575_1-p679348	10	Cnn_random	66308731	AG	AG	--	AG	AG	GG	GG	AG	GG	GG	GG	GG	GG	GG	GG	GG	GG	GG	GG	GG	GG	AG	AG	AG	GG	AG	GG	GG	GG	AG	AG	AG	GG	GG	AG	GG	GG	AG	AG	GG	AG	GG	GG	AG
1448	s_19575_1-p691920	Bn-scaff_19575_1-p691920	10	NA	NA	TT	TT	CC	TT	TT	CC	CC	TT	CC	CC	CC	CC	CC	CC	CC	CC	CC	CC	CC	CC	CC	TT	TT	TT	CC	TT	CC	CC	CC	TT	TT	TT	CC	CC	TT	CC	CC	TT	TT	CC	TT	CC	CC	TT
1449	s_19575_1-p719328	Bn-scaff_19575_1-p719328	10	NA	NA	GG	GG	AA	GG	GG	AA	AA	GG	AA	AA	AA	AA	AA	AA	AA	AA	AA	AA	AA	AA	AA	GG	GG	GG	AA	GG	AA	AA	AA	GG	GG	GG	AA	AA	GG	AA	AA	GG	GG	AA	GG	AA	AA	GG
1450	s_19575_1-p719513	Bn-scaff_19575_1-p719513	10	NA	NA	AA	AA	--	AA	AA	GG	GG	AA	GG	GG	GG	GG	GG	GG	GG	GG	GG	GG	GG	GG	GG	AA	AA	AA	GG	AA	GG	GG	GG	AA	AA	AA	GG	GG	AA	GG	GG	AA	AA	GG	AA	GG	GG	AA
1451	s_19575_1-p719568	Bn-scaff_19575_1-p719568	10	NA	NA	CC	CC	AA	CC	CC	AA	AA	CC	AA	AA	AA	AA	AA	AA	AA	AA	AA	AA	AA	AA	AA	CC	CC	CC	AA	CC	AA	AA	AA	CC	CC	CC	AA	AA	CC	AA	AA	CC	CC	AA	CC	AA	AA	CC
1452	s_19575_1-p719700	Bn-scaff_19575_1-p719700	10	NA	NA	CC	CC	AA	CC	CC	AA	AA	CC	AA	AA	AA	AA	AA	AA	AA	AA	AA	AA	AA	AA	AA	CC	CC	CC	AA	CC	AA	AA	AA	CC	CC	CC	AA	AA	CC	AA	AA	CC	CC	AA	CC	AA	AA	CC
1453	s_19575_1-p723313	Bn-scaff_19575_1-p723313	10	NA	NA	CC	CC	AA	CC	CC	AA	AA	CC	AA	AA	AA	AA	AA	AA	AA	AA	AA	AA	AA	AA	AA	CC	CC	CC	AA	CC	AA	AA	AA	CC	CC	CC	AA	AA	CC	AA	AA	CC	CC	AA	CC	AA	AA	CC
1454	s_19575_1-p731627	Bn-scaff_19575_1-p731627	10	Cnn_random	25821810	GG	GG	--	GG	GG	TG	TG	GG	TG	TG	TG	TG	TG	TG	TG	TG	TG	TG	TG	TG	TG	GG	GG	GG	TG	GG	TG	TG	TG	GG	GG	GG	TG	TG	GG	TG	TG	GG	GG	TG	GG	TG	TG	GG
1455	s_19575_1-p738860	Bn-scaff_19575_1-p738860	10	Cnn_random	25829547	CC	CC	TT	CC	CC	TT	TT	CC	TT	TT	TT	TT	TT	TT	TT	TT	TT	TT	TT	TT	TT	CC	CC	CC	TT	CC	TT	TT	TT	CC	CC	CC	TT	TT	CC	TT	TT	CC	CC	TT	CC	TT	TT	CC
1456	s_19575_1-p740686	Bn-scaff_19575_1-p740686	10	Cnn_random	25831322	GG	GG	AA	GG	GG	AA	AA	GG	AA	AA	AA	AA	AA	AA	AA	AA	AA	AA	AA	AA	AA	GG	GG	GG	AA	GG	AA	AA	AA	GG	GG	GG	AA	AA	GG	AA	AA	GG	GG	AA	GG	AA	AA	GG
1457	s_19575_1-p741155	Bn-scaff_19575_1-p741155	10	NA	NA	CC	CC	TC	CC	CC	TC	TC	CC	TC	TC	TC	TC	TC	TC	TC	TC	TC	TC	TC	TC	TC	CC	CC	CC	TC	CC	TC	TC	TC	CC	CC	CC	TC	TC	CC	TC	TC	CC	CC	TC	CC	TC	TC	CC
1458	s_19575_1-p787147	Bn-scaff_19575_1-p787147	10	NA	NA	TT	TT	CC	TT	TT	CC	CC	TT	CC	CC	CC	CC	CC	CC	CC	CC	CC	CC	CC	CC	CC	TT	TT	TT	CC	TT	CC	CC	CC	TT	TT	TT	CC	CC	TT	CC	CC	TT	TT	CC	TT	CC	CC	TT
1459	s_19575_1-p792733	Bn-scaff_19575_1-p792733	10	Cnn_random	28808902	GG	GG	TT	GG	GG	TT	TT	GG	TT	TT	TT	TT	TT	TT	TT	TT	TT	TT	TT	TT	TT	GG	GG	GG	TT	GG	TT	TT	TT	GG	GG	GG	TT	TT	GG	TT	TT	GG	GG	TT	GG	TT	TT	GG
1460	s_19575_1-p793204	Bn-scaff_19575_1-p793204	10	Cnn_random	28809322	GG	GG	AA	GG	GG	AA	AA	GG	AA	AA	AA	AA	AA	AA	AA	AA	AA	AA	AA	AA	AA	GG	GG	GG	AA	GG	AA	AA	AA	GG	GG	GG	AA	AA	GG	AA	AA	GG	GG	AA	GG	AA	AA	GG
1461	s_19575_1-p794796	Bn-scaff_19575_1-p794796	10	NA	NA	TT	TT	GG	TT	TT	GG	GG	TT	GG	GG	GG	GG	GG	GG	GG	GG	GG	GG	GG	GG	GG	TT	TT	TT	GG	TT	GG	GG	GG	TT	TT	TT	GG	GG	TT	GG	GG	TT	TT	GG	TT	GG	GG	TT
1462	s_19575_1-p794927	Bn-scaff_19575_1-p794927	10	NA	NA	TT	TT	GG	TT	TT	GG	GG	TT	GG	GG	GG	GG	GG	GG	GG	GG	GG	GG	GG	GG	GG	TT	TT	TT	GG	TT	GG	GG	GG	TT	TT	TT	GG	GG	TT	GG	GG	TT	TT	GG	TT	GG	GG	TT
1463	s_19575_1-p836097	Bn-scaff_19575_1-p836097	10	Cnn_random	34220267	GG	GG	AA	GG	GG	AA	AA	GG	AA	AA	AA	AA	AA	AA	AA	AA	AA	AA	AA	AA	AA	GG	GG	GG	AA	GG	AA	AA	AA	GG	GG	GG	AA	AA	GG	AA	AA	GG	GG	AA	GG	AA	AA	GG
1464	s_19575_1-p868079	Bn-scaff_19575_1-p868079	10	Cnn_random	34188333	GG	GG	AA	GG	GG	AA	AA	GG	AA	AA	AA	AA	AA	AA	AA	AA	AA	AA	AA	AA	AA	GG	GG	GG	AA	GG	AA	AA	AA	GG	GG	GG	AA	AA	GG	AA	AA	GG	GG	AA	GG	AA	AA	GG
1465	s_19575_1-p88445	Bn-scaff_19575_1-p88445	10	NA	NA	AA	AA	GG	AA	AA	GG	GG	AA	GG	GG	GG	GG	GG	GG	GG	GG	GG	GG	GG	GG	GG	AA	AA	AA	GG	AA	GG	GG	GG	AA	AA	AA	GG	GG	AA	GG	GG	AA	AA	GG	AA	GG	GG	AA
1466	s_19575_1-p890131	Bn-scaff_19575_1-p890131	10	Cnn_random	68322228	AA	AA	CC	AA	AA	CC	CC	AA	CC	CC	CC	CC	CC	CC	CC	CC	CC	CC	CC	CC	CC	AA	AA	AA	CC	AA	CC	CC	CC	AA	AA	AA	CC	CC	AA	CC	CC	AA	AA	CC	AA	CC	CC	AA
1467	s_19575_1-p931460	Bn-scaff_19575_1-p931460	10	Cnn_random	26037149	AA	AA	--	AA	AA	CC	CC	AA	CC	CC	CC	CC	CC	CC	CC	CC	CC	CC	CC	CC	CC	AA	AA	AA	CC	AA	CC	CC	CC	AA	AA	AA	CC	CC	AA	CC	CC	AA	AA	CC	AA	CC	CC	AA
1468	s_19575_1-p931670	Bn-scaff_19575_1-p931670	10	NA	NA	TT	TT	CC	TT	TT	CC	CC	TT	CC	CC	CC	CC	CC	CC	CC	CC	CC	CC	CC	CC	CC	TT	TT	TT	CC	TT	CC	CC	CC	TT	TT	TT	CC	CC	TT	CC	CC	TT	TT	CC	TT	CC	CC	TT
1469	s_19575_1-p933113	Bn-scaff_19575_1-p933113	10	Cnn_random	26038802	GG	GG	AA	GG	GG	AA	AA	GG	AA	AA	AA	AA	AA	AA	AA	AA	AA	AA	AA	AA	AA	GG	GG	GG	AA	GG	AA	AA	AA	GG	GG	GG	AA	AA	GG	AA	AA	GG	GG	AA	GG	AA	AA	GG
1470	s_19575_1-p943976	Bn-scaff_19575_1-p943976	10	Cnn_random	26049861	CC	CC	TT	CC	CC	TT	TT	CC	TT	TT	TT	TT	TT	TT	TT	TT	TT	TT	TT	TT	TT	CC	CC	CC	TT	CC	TT	TT	TT	CC	CC	CC	TT	TT	CC	TT	TT	CC	CC	TT	CC	TT	TT	CC
1471	s_19575_1-p956958	Bn-scaff_19575_1-p956958	10	Cnn_random	26063480	AG	AG	GG	AG	AG	GG	GG	AG	GG	GG	GG	GG	GG	GG	GG	GG	GG	GG	GG	GG	GG	AG	AG	AG	GG	AG	GG	GG	GG	AG	AG	AG	GG	GG	AG	GG	GG	AG	AG	GG	AG	GG	GG	AG
1472	s_19661_1-p89174	Bn-scaff_19661_1-p89174	10	NA	NA	GG	GG	TG	GG	GG	TG	TG	GG	TG	TG	TG	TG	TG	TG	TG	TG	TG	TG	TG	TG	TG	GG	GG	GG	TG	GG	TG	TG	TG	GG	GG	GG	TG	TG	GG	TG	TG	GG	GG	TG	GG	TG	TG	GG
1473	s_20042_1-p15041	Bn-scaff_20042_1-p15041	10	NA	NA	CC	CC	TT	CC	CC	TT	TT	CC	TT	TT	TT	TT	TT	TT	TT	TT	TT	TT	TT	TT	TT	CC	CC	CC	TT	CC	TT	TT	TT	CC	CC	CC	TT	TT	CC	TT	TT	CC	CC	TT	CC	TT	TT	CC
1474	s_20042_1-p1582	Bn-scaff_20042_1-p1582	10	NA	NA	AA	AA	GG	AA	AA	GG	GG	AA	GG	GG	GG	GG	GG	GG	GG	GG	GG	GG	GG	GG	GG	AA	AA	AA	GG	AA	GG	GG	GG	AA	AA	AA	GG	GG	AA	GG	GG	AA	AA	GG	AA	GG	GG	AA
1475	s_20042_1-p31616	Bn-scaff_20042_1-p31616	10	NA	NA	CC	CC	AA	CC	CC	AA	AA	CC	AA	AA	AA	AA	AA	AA	AA	AA	AA	AA	AA	AA	AA	CC	CC	CC	AA	CC	AA	AA	AA	CC	CC	CC	AA	AA	CC	AA	AA	CC	CC	AA	CC	AA	AA	CC
1476	s_21138_1-p15767	Bn-scaff_21138_1-p15767	10	NA	NA	AA	AA	GG	AA	AA	GG	GG	AA	GG	GG	GG	GG	GG	GG	GG	GG	GG	GG	GG	GG	GG	AA	AA	AA	GG	AA	GG	GG	GG	AA	AA	AA	GG	GG	AA	GG	GG	AA	AA	GG	AA	GG	GG	AA
1477	s_21203_1-p1192	Bn-scaff_21203_1-p1192	10	Cnn_random	77937186	TT	TT	CC	TT	TT	CC	CC	TT	CC	CC	CC	CC	CC	CC	CC	CC	CC	CC	CC	CC	CC	TT	TT	TT	CC	TT	CC	CC	CC	TT	TT	TT	CC	CC	TT	CC	CC	TT	TT	CC	TT	CC	CC	TT
1478	s_21203_1-p1646	Bn-scaff_21203_1-p1646	10	Cnn_random	77936783	GG	GG	AA	GG	GG	AA	AA	GG	AA	AA	AA	AA	AA	AA	AA	--	AA	AA	AA	AA	AA	GG	GG	GG	AA	GG	AA	AA	AA	GG	GG	GG	AA	AA	GG	AA	AA	GG	GG	AA	GG	AA	AA	GG
1479	s_21203_1-p2593	Bn-scaff_21203_1-p2593	10	NA	NA	CC	CC	TT	CC	CC	TT	TT	CC	TT	TT	TT	TT	TT	TT	TT	TT	TT	TT	TT	TT	TT	CC	CC	CC	TT	CC	TT	TT	TT	CC	CC	CC	TT	TT	CC	TT	TT	CC	CC	TT	CC	TT	TT	CC
1480	s_21203_1-p2768	Bn-scaff_21203_1-p2768	10	NA	NA	CC	CC	TT	CC	CC	TT	TT	CC	TT	TT	TT	TT	TT	TT	TT	TT	TT	TT	TT	TT	TT	CC	CC	CC	TT	CC	TT	TT	TT	CC	CC	CC	TT	TT	CC	TT	TT	CC	CC	TT	CC	TT	TT	CC
1481	s_21203_1-p2911	Bn-scaff_21203_1-p2911	10	NA	NA	AA	AA	GG	AA	AA	GG	GG	AA	GG	GG	GG	GG	GG	GG	GG	GG	GG	GG	GG	GG	GG	AA	AA	AA	GG	AA	GG	GG	GG	AA	AA	AA	GG	GG	AA	GG	GG	AA	AA	GG	AA	GG	GG	AA
1482	s_21203_1-p3367	Bn-scaff_21203_1-p3367	10	Cnn_random	39910346	TT	TT	CC	TT	TT	CC	CC	TT	CC	CC	CC	CC	CC	CC	CC	CC	CC	CC	CC	CC	CC	TT	TT	TT	CC	TT	CC	CC	CC	TT	TT	TT	CC	CC	TT	CC	CC	TT	TT	CC	TT	CC	CC	TT
1483	s_21203_1-p4010	Bn-scaff_21203_1-p4010	10	NA	NA	CC	CC	AA	CC	CC	AA	AA	CC	AA	AA	AA	AA	AA	AA	AA	AA	AA	AA	AA	AA	AA	CC	CC	CC	AA	CC	AA	AA	AA	CC	CC	CC	AA	AA	CC	AA	AA	CC	CC	AA	CC	AA	AA	CC
1484	s_21203_1-p4425	Bn-scaff_21203_1-p4425	10	NA	NA	TT	TT	GG	TT	TT	GG	GG	TT	GG	GG	GG	GG	GG	GG	GG	GG	GG	GG	GG	GG	GG	TT	TT	TT	GG	TT	GG	GG	GG	TT	TT	TT	GG	GG	TT	GG	GG	TT	TT	GG	TT	GG	GG	TT
1485	s_21203_1-p5045	Bn-scaff_21203_1-p5045	10	NA	NA	TT	TT	CC	TT	TT	CC	CC	TT	CC	CC	CC	CC	CC	CC	CC	CC	CC	CC	CC	CC	CC	TT	TT	TT	CC	TT	CC	CC	CC	TT	TT	TT	CC	CC	TT	CC	CC	TT	TT	CC	TT	CC	CC	TT
1486	s_22001_1-p430	Bn-scaff_22001_1-p430	10	NA	NA	TT	TT	CC	TT	TT	CC	CC	TT	CC	CC	CC	CC	CC	CC	CC	CC	CC	CC	CC	CC	CC	TT	TT	TT	CC	TT	CC	CC	CC	TT	TT	TT	CC	CC	TT	CC	CC	TT	TT	CC	TT	CC	CC	TT
1487	s_22530_1-p59923	Bn-scaff_22530_1-p59923	10	NA	NA	TT	TT	GG	TT	TT	GG	GG	TT	GG	GG	GG	GG	GG	GG	GG	GG	GG	GG	GG	GG	GG	TT	TT	TT	GG	TT	GG	GG	GG	TT	TT	TT	GG	GG	TT	GG	GG	TT	TT	GG	TT	GG	GG	TT
1488	s_23401_1-p392164	Bn-scaff_23401_1-p392164	10	Cnn_random	8025962	AG	AG	GG	AG	AG	GG	GG	AG	GG	GG	GG	GG	GG	GG	GG	GG	GG	GG	GG	GG	GG	AG	AG	AG	GG	AG	GG	GG	GG	AG	AG	AG	GG	GG	AG	GG	GG	AG	AG	GG	AG	GG	GG	AG
1489	s_23432_1-p121073	Bn-scaff_23432_1-p121073	10	NA	NA	TT	TT	GG	TT	TT	GG	GG	TT	GG	GG	GG	GG	GG	GG	GG	GG	GG	GG	GG	GG	GG	TT	TT	TT	GG	TT	GG	GG	GG	TT	TT	TT	GG	GG	TT	GG	GG	TT	TT	GG	TT	GG	GG	TT
1490	s_23432_1-p213377	Bn-scaff_23432_1-p213377	10	NA	NA	GG	GG	--	GG	GG	AA	AA	GG	AA	AA	AA	AA	AA	AA	AA	AA	AA	AA	AA	AA	AA	GG	GG	GG	AA	GG	AA	AA	AA	GG	GG	GG	AA	AA	GG	AA	AA	GG	GG	AA	GG	AA	AA	GG
1491	s_23432_1-p217833	Bn-scaff_23432_1-p217833	10	NA	NA	GG	GG	--	GG	GG	TT	TT	GG	TT	TT	TT	TT	TT	TT	TT	TT	TT	TT	TT	TT	TT	GG	GG	GG	TT	GG	TT	TT	TT	GG	GG	GG	TT	TT	GG	TT	TT	GG	GG	TT	GG	TT	TT	GG
1492	s_23432_1-p58237	Bn-scaff_23432_1-p58237	10	NA	NA	CC	CC	TT	CC	CC	TT	TT	CC	TT	TT	TT	TT	TT	TT	TT	TT	TT	TT	TT	TT	TT	CC	CC	CC	TT	CC	TT	TT	TT	CC	CC	CC	TT	TT	CC	TT	TT	CC	CC	TT	CC	TT	TT	CC
1493	s_23432_1-p74523	Bn-scaff_23432_1-p74523	10	NA	NA	AG	AG	GG	AG	AG	GG	GG	AG	GG	GG	GG	GG	GG	GG	GG	GG	GG	GG	GG	GG	GG	AG	AG	AG	GG	AG	GG	GG	GG	AG	AG	AG	GG	GG	AG	GG	GG	AG	AG	GG	AG	GG	GG	AG
1494	s_26053_1-p12887	Bn-scaff_26053_1-p12887	10	Cnn_random	79379363	CC	CC	TT	CC	CC	TT	TT	CC	TT	TT	TT	TT	TT	TT	TT	TT	TT	TT	TT	TT	TT	CC	CC	CC	TT	CC	TT	TT	TT	CC	CC	CC	TT	TT	CC	TT	TT	CC	CC	TT	CC	TT	TT	CC
1495	s_26053_1-p13251	Bn-scaff_26053_1-p13251	10	Cnn_random	79379050	CC	CC	TT	CC	CC	TT	TT	CC	TT	TT	TT	TT	TT	TT	TT	TT	TT	TT	TT	TT	TT	CC	CC	CC	TT	CC	TT	TT	TT	CC	CC	CC	TT	TT	CC	TT	TT	CC	CC	TT	CC	TT	TT	CC
1496	s_26053_1-p13306	Bn-scaff_26053_1-p13306	10	Cnn_random	79378995	AA	AA	GG	AA	AA	GG	GG	AA	GG	GG	GG	GG	GG	GG	GG	GG	GG	GG	GG	GG	GG	AA	AA	AA	GG	AA	GG	GG	GG	AA	AA	AA	GG	GG	AA	GG	GG	AA	AA	GG	AA	GG	GG	AA
1497	s_26053_1-p13667	Bn-scaff_26053_1-p13667	10	Cnn_random	79378631	CC	CC	AA	CC	CC	AA	AA	CC	AA	AA	AA	AA	AA	AA	AA	AA	AA	AA	AA	AA	AA	CC	CC	CC	AA	CC	AA	AA	AA	CC	CC	CC	AA	AA	CC	AA	AA	CC	CC	AA	CC	AA	AA	CC
1498	s_26053_1-p13823	Bn-scaff_26053_1-p13823	10	Cnn_random	79378425	CC	CC	AA	CC	CC	AA	AA	CC	AA	AA	AA	AA	AA	AA	AA	AA	AA	AA	AA	AA	AA	CC	CC	CC	AA	CC	AA	AA	AA	CC	CC	CC	AA	AA	CC	AA	AA	CC	CC	AA	CC	AA	AA	CC
1499	s_26053_1-p14177	Bn-scaff_26053_1-p14177	10	Cnn_random	79378122	TT	TT	CC	TT	TT	CC	CC	TT	CC	CC	CC	CC	CC	CC	CC	CC	CC	CC	CC	CC	CC	TT	TT	TT	CC	TT	CC	CC	CC	TT	TT	TT	CC	CC	TT	CC	CC	TT	TT	CC	TT	CC	CC	TT
1500	s_26053_1-p14471	Bn-scaff_26053_1-p14471	10	NA	NA	AA	AA	GG	AA	AA	GG	GG	AA	GG	GG	GG	GG	GG	GG	GG	GG	GG	GG	GG	GG	GG	AA	AA	AA	GG	AA	GG	GG	GG	AA	AA	AA	GG	GG	AA	GG	GG	AA	AA	GG	AA	GG	GG	AA
1501	s_26053_1-p1756	Bn-scaff_26053_1-p1756	10	NA	NA	TT	TT	GG	TT	TT	GG	GG	TT	GG	GG	GG	GG	GG	GG	GG	GG	GG	GG	GG	GG	GG	TT	TT	TT	GG	TT	GG	GG	GG	TT	TT	TT	GG	GG	TT	GG	GG	TT	TT	GG	TT	GG	GG	TT
1502	s_26053_1-p4397	Bn-scaff_26053_1-p4397	10	NA	NA	CC	CC	AA	CC	CC	AA	AA	CC	AA	AA	AA	AA	AA	AA	AA	AA	AA	AA	AA	AA	AA	CC	CC	CC	AA	CC	AA	AA	AA	CC	CC	CC	AA	AA	CC	AA	AA	CC	CC	AA	CC	AA	AA	CC
1503	s_26053_1-p4638	Bn-scaff_26053_1-p4638	10	NA	NA	TT	TT	CC	TT	TT	CC	CC	TT	CC	CC	CC	CC	CC	CC	CC	CC	CC	CC	CC	CC	CC	TT	TT	TT	CC	TT	CC	CC	CC	TT	TT	TT	CC	CC	TT	CC	CC	TT	TT	CC	TT	CC	CC	TT
1504	s_26053_1-p5000	Bn-scaff_26053_1-p5000	10	NA	NA	CC	CC	TT	CC	CC	TT	TT	CC	TT	TT	TT	TT	TT	TT	TT	TT	TT	TT	TT	TT	TT	CC	CC	CC	TT	CC	TT	TT	TT	CC	CC	CC	TT	TT	CC	TT	TT	CC	CC	TT	CC	TT	TT	CC
1505	s_26053_1-p5059	Bn-scaff_26053_1-p5059	10	NA	NA	AA	AA	CC	AA	AA	CC	CC	AA	CC	CC	CC	CC	CC	CC	CC	CC	CC	CC	CC	CC	CC	AA	AA	AA	CC	AA	CC	CC	CC	AA	AA	AA	CC	CC	AA	CC	CC	AA	AA	CC	AA	CC	CC	AA
1506	s_26053_1-p5607	Bn-scaff_26053_1-p5607	10	NA	NA	GG	GG	AA	GG	GG	AA	AA	GG	AA	AA	AA	AA	AA	AA	AA	AA	AA	AA	AA	AA	AA	GG	GG	GG	AA	GG	AA	AA	AA	GG	GG	GG	AA	AA	GG	AA	AA	GG	GG	AA	GG	AA	AA	GG
1507	s_26053_1-p5668	Bn-scaff_26053_1-p5668	10	NA	NA	TT	TT	CC	TT	TT	CC	CC	TT	CC	CC	CC	CC	CC	CC	CC	CC	CC	CC	CC	CC	CC	TT	TT	TT	CC	TT	CC	CC	CC	TT	TT	TT	CC	CC	TT	CC	CC	TT	TT	CC	TT	CC	CC	TT
1508	s_26053_1-p6095	Bn-scaff_26053_1-p6095	10	NA	NA	CC	CC	AA	CC	CC	AA	AA	CC	AA	AA	AA	AA	AA	AA	AA	AA	AA	AA	AA	AA	AA	CC	CC	CC	AA	CC	AA	AA	AA	CC	CC	CC	AA	AA	CC	AA	AA	CC	CC	AA	CC	AA	AA	CC
1509	s_26053_1-p6487	Bn-scaff_26053_1-p6487	10	NA	NA	TT	TT	CC	TT	TT	CC	CC	TT	CC	CC	CC	CC	CC	CC	CC	CC	CC	CC	CC	CC	CC	TT	TT	TT	CC	TT	CC	CC	CC	TT	TT	TT	CC	CC	TT	CC	CC	TT	TT	CC	TT	CC	CC	TT
1510	s_26053_1-p710	Bn-scaff_26053_1-p710	10	NA	NA	GG	GG	TT	GG	GG	TT	TT	GG	TT	TT	TT	TT	TT	TT	TT	TT	TT	TT	TT	TT	TT	GG	GG	GG	TT	GG	TT	TT	TT	GG	GG	GG	TT	TT	GG	TT	TT	GG	GG	TT	GG	TT	TT	GG
1511	s_27451_1-p10846	Bn-scaff_27451_1-p10846	10	Cnn_random	47446578	TC	TC	CC	TC	TC	CC	CC	TC	CC	CC	CC	CC	CC	CC	CC	CC	CC	CC	CC	CC	CC	TC	TC	TC	CC	TC	CC	CC	CC	TC	TC	TC	CC	CC	TC	CC	CC	TC	TC	CC	TC	CC	CC	TC
1512	s_27451_1-p11028	Bn-scaff_27451_1-p11028	10	Cnn_random	47446709	GG	GG	--	GG	GG	TT	TT	GG	TT	TT	TT	TT	TT	TT	TT	TT	TT	TT	TT	TT	TT	GG	GG	GG	TT	GG	TT	TT	TT	GG	GG	GG	TT	TT	GG	TT	TT	GG	GG	TT	GG	TT	TT	GG
1513	s_27451_1-p11181	Bn-scaff_27451_1-p11181	10	Cnn_random	47446862	GG	GG	AA	GG	GG	AA	AA	GG	AA	AA	AA	AA	AA	AA	AA	AA	AA	AA	AA	AA	AA	GG	GG	GG	AA	GG	AA	AA	AA	GG	GG	GG	AA	AA	GG	AA	AA	GG	GG	AA	GG	AA	AA	GG
1514	s_27451_1-p11330	Bn-scaff_27451_1-p11330	10	Cnn_random	47447011	CC	CC	TT	CC	CC	TT	TT	CC	TT	TT	TT	TT	TT	TT	TT	TT	TT	TT	TT	TT	TT	CC	CC	CC	TT	CC	TT	TT	TT	CC	CC	CC	TT	TT	CC	TT	TT	CC	CC	TT	CC	TT	TT	CC
1515	s_27451_1-p11495	Bn-scaff_27451_1-p11495	10	NA	NA	AA	AA	GG	AA	AA	GG	GG	AA	GG	GG	GG	GG	GG	GG	GG	GG	GG	GG	GG	GG	GG	AA	AA	AA	GG	AA	GG	GG	GG	AA	AA	AA	GG	GG	AA	GG	GG	AA	AA	GG	AA	GG	GG	AA
1516	s_27451_1-p11499	Bn-scaff_27451_1-p11499	10	Cnn_random	47447232	TT	TT	CC	TT	TT	CC	CC	TT	CC	CC	CC	CC	CC	CC	CC	CC	CC	CC	CC	CC	CC	TT	TT	TT	CC	TT	CC	CC	CC	TT	TT	TT	CC	CC	TT	CC	CC	TT	TT	CC	TT	CC	CC	TT
1517	s_27451_1-p1388	Bn-scaff_27451_1-p1388	10	Cnn_random	73441637	CC	CC	TT	CC	CC	TT	TT	CC	TT	TT	TT	TT	TT	TT	TT	--	TT	TT	TT	TT	TT	CC	CC	CC	TT	CC	TT	TT	TT	CC	CC	CC	TT	TT	CC	TT	TT	CC	CC	TT	CC	TT	TT	CC
1518	s_27451_1-p4208	Bn-scaff_27451_1-p4208	10	NA	NA	AA	AA	GG	AA	AA	GG	GG	AA	GG	GG	GG	GG	GG	GG	GG	GG	GG	GG	GG	GG	GG	AA	AA	AA	GG	AA	GG	GG	GG	AA	AA	AA	GG	GG	AA	GG	GG	AA	AA	GG	AA	GG	GG	AA
1519	s_27451_1-p7081	Bn-scaff_27451_1-p7081	10	Cnn_random	47442802	TT	TT	CC	TT	TT	CC	CC	TT	CC	CC	CC	CC	CC	CC	CC	CC	CC	CC	CC	CC	CC	TT	TT	TT	CC	TT	CC	CC	CC	TT	TT	TT	CC	CC	TT	CC	CC	TT	TT	CC	TT	CC	CC	TT
1520	s_27451_1-p9711	Bn-scaff_27451_1-p9711	10	Cnn_random	47445377	TT	TT	GG	TT	TT	GG	GG	TT	GG	GG	GG	GG	GG	GG	GG	GG	GG	GG	GG	GG	GG	TT	TT	TT	GG	TT	GG	GG	GG	TT	TT	TT	GG	GG	TT	GG	GG	TT	TT	GG	TT	GG	GG	TT
1521	s_27634_1-p103282	Bn-scaff_27634_1-p103282	10	NA	NA	AA	AA	GG	AA	AA	GG	GG	AA	GG	GG	GG	GG	GG	GG	GG	GG	GG	GG	GG	GG	GG	AA	AA	AA	GG	AA	GG	GG	GG	AA	AA	AA	GG	GG	AA	GG	GG	AA	AA	GG	AA	GG	GG	AA
1522	s_27634_1-p107811	Bn-scaff_27634_1-p107811	10	NA	NA	TT	TT	CC	TT	TT	CC	CC	TT	CC	CC	CC	CC	CC	CC	CC	CC	CC	CC	CC	CC	CC	TT	TT	TT	CC	TT	CC	CC	CC	TT	TT	TT	CC	CC	TT	CC	CC	TT	TT	CC	TT	CC	CC	TT
1523	s_27634_1-p108183	Bn-scaff_27634_1-p108183	10	Cnn_random	34141374	TT	TT	CC	TT	TT	CC	CC	TT	CC	CC	CC	CC	CC	CC	CC	CC	CC	CC	CC	CC	CC	TT	TT	TT	CC	TT	CC	CC	CC	TT	TT	TT	CC	CC	TT	CC	CC	TT	TT	CC	TT	CC	CC	TT
1524	s_27634_1-p12586	Bn-scaff_27634_1-p12586	10	NA	NA	CC	CC	--	CC	CC	AA	AA	CC	AA	AA	AA	AA	AA	AA	AA	AA	AA	AA	AA	AA	AA	CC	CC	CC	AA	CC	AA	AA	AA	CC	CC	CC	AA	AA	CC	AA	AA	CC	CC	AA	CC	AA	AA	CC
1525	s_27634_1-p84096	Bn-scaff_27634_1-p84096	10	Cnn_random	34116321	GG	GG	--	GG	GG	AA	AA	GG	AA	AA	AA	AA	AA	AA	AA	AA	AA	AA	AA	AA	AA	GG	GG	GG	AA	GG	AA	AA	AA	GG	GG	GG	AA	AA	GG	AA	AA	GG	GG	AA	GG	AA	AA	GG
1526	s_27634_1-p84488	Bn-scaff_27634_1-p84488	10	Cnn_random	34116766	AA	AA	GG	AA	AA	GG	GG	AA	GG	GG	GG	GG	GG	GG	GG	GG	GG	GG	GG	GG	GG	AA	AA	AA	GG	AA	GG	GG	GG	AA	AA	AA	GG	GG	AA	GG	GG	AA	AA	GG	AA	GG	GG	AA
1527	s_27634_1-p84941	Bn-scaff_27634_1-p84941	10	Cnn_random	34117183	CC	CC	--	CC	CC	TT	TT	CC	TT	TT	TT	TT	TT	TT	TT	TT	TT	TT	TT	TT	TT	CC	CC	CC	TT	CC	TT	TT	TT	CC	CC	CC	TT	TT	CC	TT	TT	CC	CC	TT	CC	TT	TT	CC
1528	s_27634_1-p85009	Bn-scaff_27634_1-p85009	10	Cnn_random	34117251	CC	CC	--	CC	CC	TT	TT	CC	TT	TT	TT	TT	TT	TT	TT	TT	TT	TT	TT	TT	TT	CC	CC	CC	TT	CC	TT	TT	TT	CC	CC	CC	TT	TT	CC	TT	TT	CC	CC	TT	CC	TT	TT	CC
1529	s_27634_1-p85133	Bn-scaff_27634_1-p85133	10	Cnn_random	34117375	AA	AA	CC	AA	AA	CC	CC	AA	CC	CC	CC	CC	CC	CC	CC	CC	CC	CC	CC	CC	CC	AA	AA	AA	CC	AA	CC	CC	CC	AA	AA	AA	CC	CC	AA	CC	CC	AA	AA	CC	AA	CC	CC	AA
1530	s_27634_1-p89324	Bn-scaff_27634_1-p89324	10	Cnn_random	34121586	TT	TT	GG	TT	TT	GG	GG	TT	GG	GG	GG	GG	GG	GG	GG	GG	GG	GG	GG	GG	GG	TT	TT	TT	GG	TT	GG	GG	GG	TT	TT	TT	GG	GG	TT	GG	GG	TT	TT	GG	TT	GG	GG	TT
1531	s_28498_1-p106904	Bn-scaff_28498_1-p106904	10	NA	NA	CC	CC	AA	CC	CC	AA	AA	CC	AA	AA	AA	AA	AA	AA	AA	AA	AA	AA	AA	AA	AA	CC	CC	CC	AA	CC	AA	AA	AA	CC	CC	CC	AA	AA	CC	AA	AA	CC	CC	AA	CC	AA	AA	CC
1532	s_28498_1-p107075	Bn-scaff_28498_1-p107075	10	Cnn_random	72199915	AA	AA	GG	AA	AA	GG	GG	AA	GG	GG	GG	GG	GG	GG	GG	GG	GG	GG	GG	GG	GG	AA	AA	AA	GG	AA	GG	GG	GG	AA	AA	AA	GG	GG	AA	GG	GG	AA	AA	GG	AA	GG	GG	AA
1533	s_28498_1-p107723	Bn-scaff_28498_1-p107723	10	Cnn_random	72200563	AA	AA	GG	AA	AA	GG	GG	AA	GG	GG	GG	GG	GG	GG	GG	GG	GG	GG	GG	GG	GG	AA	AA	AA	GG	AA	GG	GG	GG	AA	AA	AA	GG	GG	AA	GG	GG	AA	AA	GG	AA	GG	GG	AA
1534	s_28498_1-p108458	Bn-scaff_28498_1-p108458	10	Cnn_random	72201235	GG	GG	--	GG	GG	AA	AA	GG	AA	AA	AA	AA	AA	AA	AA	AA	AA	AA	AA	AA	AA	GG	GG	GG	AA	GG	AA	AA	AA	GG	GG	GG	AA	AA	GG	AA	AA	GG	GG	AA	GG	AA	AA	GG
1535	s_28498_1-p108623	Bn-scaff_28498_1-p108623	10	NA	NA	GG	GG	--	GG	GG	AG	AG	GG	AG	AG	AG	AG	AG	AG	AG	AG	AG	AG	AG	AG	AG	GG	GG	GG	AG	GG	AG	AG	AG	GG	GG	GG	AG	AG	GG	AG	AG	GG	GG	AG	GG	AG	AG	GG
1536	s_28498_1-p163305	Bn-scaff_28498_1-p163305	10	NA	NA	AA	AA	GG	AA	AA	GG	GG	AA	GG	GG	GG	GG	GG	GG	GG	GG	GG	GG	GG	GG	GG	AA	AA	AA	GG	AA	GG	GG	GG	AA	AA	AA	GG	GG	AA	GG	GG	AA	AA	GG	AA	GG	GG	AA
1537	s_28498_1-p217011	Bn-scaff_28498_1-p217011	10	NA	NA	AA	AA	CC	AA	AA	CC	CC	AA	CC	CC	CC	CC	CC	CC	CC	CC	CC	CC	CC	CC	CC	AA	AA	AA	CC	AA	CC	CC	CC	AA	AA	AA	CC	CC	AA	CC	CC	AA	AA	CC	AA	CC	CC	AA
1538	s_28498_1-p295805	Bn-scaff_28498_1-p295805	10	NA	NA	TT	TT	--	TT	TT	CC	CC	TT	CC	CC	CC	CC	CC	CC	CC	CC	CC	CC	CC	CC	CC	TT	TT	TT	CC	TT	CC	CC	CC	TT	TT	TT	CC	CC	TT	CC	CC	TT	TT	CC	TT	CC	CC	TT
1539	s_28498_1-p296712	Bn-scaff_28498_1-p296712	10	NA	NA	AA	AA	GG	AA	AA	GG	GG	AA	GG	GG	GG	GG	GG	GG	GG	GG	GG	GG	GG	GG	GG	AA	AA	AA	GG	AA	GG	GG	GG	AA	AA	AA	GG	GG	AA	GG	GG	AA	AA	GG	AA	GG	GG	AA
1540	s_28703_1-p34884	Bn-scaff_28703_1-p34884	10	NA	NA	TT	TT	CC	TT	TT	CC	CC	TT	CC	CC	CC	CC	CC	CC	CC	CC	CC	CC	CC	CC	CC	TT	TT	TT	CC	TT	CC	CC	CC	TT	TT	TT	CC	CC	TT	CC	CC	TT	TT	CC	TT	CC	CC	TT
1541	s_28703_1-p47082	Bn-scaff_28703_1-p47082	10	NA	NA	GG	GG	AA	GG	GG	AA	AA	GG	AA	AA	AA	AA	AA	AA	AA	AA	AA	AA	AA	AA	AA	GG	GG	GG	AA	GG	AA	AA	AA	GG	GG	GG	AA	AA	GG	AA	AA	GG	GG	AA	GG	AA	AA	GG
1542	s_28703_1-p61511	Bn-scaff_28703_1-p61511	10	NA	NA	TT	TT	CC	TT	TT	CC	CC	TT	CC	CC	CC	CC	CC	CC	CC	CC	CC	CC	CC	CC	CC	TT	TT	TT	CC	TT	CC	CC	CC	TT	TT	TT	CC	CC	TT	CC	CC	TT	TT	CC	TT	CC	CC	TT
1543	s_16721_1-p367474	Bn-scaff_16721_1-p367474	10	NA	NA	AA	AA	AG	AA	AA	AG	AG	AA	AG	AG	AG	AG	AG	AG	AG	AG	AG	AG	AG	AG	AG	AA	AA	AA	AG	AA	AG	AG	AG	AA	AA	AA	AG	AG	AA	AG	AG	AA	AA	AG	AA	AG	AG	AA
1544	s_19253_1-p124004	Bn-scaff_19253_1-p124004	10	NA	NA	TT	TT	GG	TT	TT	GG	GG	TT	GG	GG	GG	GG	GG	GG	GG	GG	GG	GG	GG	GG	GG	TT	TT	TT	GG	TT	GG	GG	GG	TT	TT	TT	GG	GG	TT	GG	GG	TT	TT	GG	TT	GG	GG	TT
1545	A01-p1073387	Bn-A01-p1073387	single marker	A01	658783	CC	CC	TC	CC	TC	CC	CC	TC	TC	CC	TC	TC	CC	TC	CC	CC	CC	CC	TC	TC	TC	CC	CC	CC	TC	CC	CC	CC	CC	CC	TC	CC	CC	CC	CC	CC	CC	CC	CC	TC	TC	CC	TC	TC
1546	s_15838_1-p767750	Bn-scaff_15838_1-p767750	11	A01	693172	TT	TC	TC	TC	TT	TC	TC	TC	TT	TC	TC	TC	TC	TT	TT	TT	TC	TT	TT	TT	TT	TT	TT	TC	TC	TC	TT	TC	TT	TC	TC	TC	TC	TC	TC	TT	TC	TT	TC	TT	TT	TT	TC	TT
1547	s_15838_1-p775566	Bn-scaff_15838_1-p775566	11	C01	1209427	GG	AA	--	AA	GG	AA	AA	AA	GG	AA	AA	AA	AA	GG	GG	GG	AA	GG	GG	GG	GG	GG	GG	AA	AA	AA	GG	AA	GG	AA	AA	AA	AA	AA	AA	GG	AA	GG	AA	GG	GG	GG	AA	GG
1548	s_15838_1-p787184	Bn-scaff_15838_1-p787184	11	C01	1221084	CC	TT	--	TT	CC	TT	TT	TT	CC	TT	TT	TT	TT	CC	CC	CC	TT	CC	CC	CC	CC	CC	CC	TT	TT	TT	CC	TT	CC	TT	TT	TT	TT	TT	TT	CC	TT	CC	TT	CC	CC	CC	TT	CC
1549	s_15838_1-p792117	Bn-scaff_15838_1-p792117	11	C01	1226063	GG	AA	AA	AA	GG	AA	AA	AA	GG	AA	AA	AA	AA	GG	GG	GG	AA	GG	GG	GG	GG	GG	GG	AA	AA	AA	GG	AA	GG	AA	AA	AA	AA	AA	AA	GG	AA	GG	AA	GG	GG	GG	AA	GG
1550	s_15838_1-p793596	Bn-scaff_15838_1-p793596	11	C01	1227542	TT	CC	--	CC	TT	CC	CC	CC	TT	CC	CC	CC	CC	TT	TT	TT	CC	TT	TT	TT	TT	TT	TT	CC	CC	CC	TT	CC	TT	CC	CC	CC	CC	CC	CC	TT	CC	TT	CC	TT	TT	TT	CC	TT
1551	s_15838_1-p795693	Bn-scaff_15838_1-p795693	11	C01	1229588	GG	AA	AA	AA	GG	AA	AA	AA	GG	AA	AA	AA	AA	GG	GG	GG	AA	GG	GG	GG	GG	GG	GG	AA	AA	AA	GG	AA	GG	AA	AA	AA	AA	AA	AA	GG	AA	GG	AA	GG	GG	GG	AA	GG
1552	A01-p1119894	Bn-A01-p1119894	12	A01	717054	AA	AA	AG	AA	AG	AA	AA	AG	AG	AA	AG	AG	AA	AG	AA	AA	AA	AA	AG	AG	AG	AA	AA	AA	AG	AA	AA	AA	AA	AA	AG	AA	AA	AA	AA	AA	AA	AA	AA	AG	AG	AA	AG	AG
1553	A01-p1132885	Bn-A01-p1132885	12	A01	730012	CC	CC	AA	CC	AA	CC	CC	AA	AA	CC	AA	AA	CC	AA	CC	CC	CC	CC	AA	AA	AA	CC	CC	CC	AA	CC	CC	CC	CC	CC	AA	CC	CC	CC	CC	CC	CC	--	CC	AA	AA	CC	AA	AA
1554	A01-p1133447	Bn-A01-p1133447	12	A01	730574	GG	GG	AA	GG	AA	GG	GG	AA	AA	GG	AA	AA	GG	AA	GG	GG	GG	GG	AA	AA	AA	GG	GG	GG	AA	GG	GG	GG	GG	GG	AA	GG	GG	GG	GG	GG	GG	--	GG	AA	AA	GG	AA	AA
1555	A01-p1145674	Bn-A01-p1145674	12	A01	749101	AA	AA	GG	AA	GG	AA	AA	GG	GG	AA	GG	GG	AA	GG	AA	AA	AA	AA	GG	GG	GG	AA	AA	AA	GG	AA	AA	AA	AA	AA	GG	AA	AA	AA	AA	AA	AA	--	AA	GG	GG	AA	GG	GG
1556	A01-p1150857	Bn-A01-p1150857	12	A01	754539	TT	TT	CC	TT	CC	TT	TT	CC	CC	TT	CC	CC	TT	CC	TT	TT	TT	TT	CC	CC	CC	TT	TT	TT	CC	TT	TT	TT	TT	TT	CC	TT	TT	TT	TT	TT	TT	--	TT	CC	CC	TT	CC	CC
1557	A01-p1156979	Bn-A01-p1156979	12	A01	760657	TT	TT	GG	TT	GG	TT	TT	GG	GG	TT	GG	GG	TT	GG	TT	TT	TT	TT	GG	GG	GG	TT	TT	TT	GG	TT	TT	TT	TT	TT	GG	TT	TT	TT	TT	TT	TT	--	TT	GG	GG	TT	GG	GG
1558	A01-p1158564	Bn-A01-p1158564	12	NA	NA	TT	TT	CC	TT	CC	TT	TT	CC	CC	TT	CC	CC	TT	CC	TT	TT	TT	TT	CC	CC	CC	TT	TT	TT	CC	TT	TT	TT	TT	TT	CC	TT	TT	TT	TT	TT	TT	--	TT	CC	CC	TT	CC	CC
1559	A01-p1188004	Bn-A01-p1188004	12	A01	786812	CC	CC	TT	CC	TT	CC	CC	TT	TT	CC	TT	TT	CC	TT	CC	CC	CC	CC	TT	TT	TT	CC	CC	CC	TT	CC	CC	CC	CC	CC	TT	CC	CC	CC	CC	CC	CC	--	CC	TT	TT	CC	TT	TT
1560	A01-p1192928	Bn-A01-p1192928	12	A01	791409	GG	GG	AA	GG	AA	GG	GG	AA	AA	GG	AA	AA	GG	AA	GG	GG	GG	GG	AA	AA	AA	GG	GG	GG	AA	GG	GG	GG	GG	GG	AA	GG	GG	GG	GG	GG	GG	GG	GG	AA	AA	GG	AA	AA
1561	A01-p1226475	Bn-A01-p1226475	12	A01	824190	CC	CC	TC	CC	TC	CC	CC	TC	TC	CC	TC	TC	CC	TC	CC	CC	CC	CC	TC	TC	TC	CC	CC	CC	TC	CC	CC	CC	CC	CC	TC	CC	CC	CC	CC	CC	CC	CC	CC	TC	TC	CC	TC	TC
1562	A01-p1227023	Bn-A01-p1227023	12	A01	824791	TT	TT	GG	TT	GG	TT	TT	GG	GG	TT	GG	GG	TT	GG	TT	TT	TT	TT	GG	GG	GG	TT	TT	TT	GG	TT	TT	TT	TT	TT	GG	TT	TT	TT	TT	TT	TT	--	TT	GG	GG	TT	GG	GG
1563	A01-p1247899	Bn-A01-p1247899	12	A01	848380	AA	AA	GG	AA	GG	AA	AA	GG	GG	AA	GG	GG	AA	GG	AA	AA	AA	AA	GG	GG	GG	AA	AA	AA	GG	AA	AA	AA	AA	AA	GG	AA	AA	AA	AA	AA	AA	--	AA	GG	GG	AA	GG	GG
1564	A01-p1275284	Bn-A01-p1275284	12	A01	873175	CC	CC	AA	CC	AA	CC	CC	AA	AA	CC	AA	AA	CC	AA	CC	CC	CC	CC	AA	AA	AA	CC	CC	CC	AA	CC	CC	CC	CC	CC	AA	CC	CC	CC	CC	CC	CC	--	CC	AA	AA	CC	AA	AA
1565	A01-p1276486	Bn-A01-p1276486	12	A01	874388	GG	GG	--	GG	TT	GG	GG	TT	TT	GG	TT	TT	GG	TT	GG	GG	GG	GG	TT	TT	TT	GG	GG	GG	TT	GG	GG	GG	GG	GG	TT	GG	GG	GG	GG	GG	GG	--	GG	TT	TT	GG	TT	TT
1566	A01-p1276504	Bn-A01-p1276504	12	NA	NA	AA	AA	GG	AA	GG	AA	AA	GG	GG	AA	GG	GG	AA	GG	AA	AA	AA	AA	GG	GG	GG	AA	AA	AA	GG	AA	AA	AA	AA	AA	GG	AA	AA	AA	AA	AA	AA	--	AA	GG	GG	AA	GG	GG
1567	A01-p1156081	Bn-A01-p1156081	12	NA	NA	TT	TT	TG	TT	TG	TT	TT	TG	TG	TT	TG	TG	TT	TG	TT	TT	TT	TT	TG	TG	TG	TT	TT	TT	TG	TT	TT	TT	TT	TT	TG	TT	TT	TT	TT	TT	TT	TT	TT	TG	TG	TT	TG	TG
1568	A01-p1170567	Bn-A01-p1170567	13	NA	NA	TC	TC	CC	TC	CC	TC	TC	CC	CC	TC	CC	CC	TC	CC	TC	TC	TC	TC	CC	CC	CC	TC	TC	TC	CC	TC	TC	TC	TC	TC	CC	TC	TC	TC	TC	TC	TC	CC	TC	CC	CC	TC	CC	CC
1569	s_16394_2-p120638	Bn-scaff_16394_2-p120638	13	A01	788127	TC	TC	CC	TC	CC	TC	TC	CC	CC	TC	CC	CC	TC	CC	TC	TC	TC	TC	CC	CC	CC	TC	TC	TC	CC	TC	TC	TC	TC	TC	CC	TC	TC	TC	TC	TC	TC	CC	TC	CC	CC	TC	CC	CC
1570	A01-p1232064	Bn-A01-p1232064	13	A01	830140	AC	AC	CC	AC	CC	AC	AC	CC	CC	AC	CC	CC	AC	CC	AC	AC	AC	AC	CC	CC	CC	AC	AC	AC	CC	AC	AC	AC	AC	AC	CC	AC	AC	AC	AC	AC	AC	CC	AC	CC	CC	AC	CC	CC
1571	A01-p1248141	Bn-A01-p1248141	13	A01	848622	TC	TC	CC	TC	CC	TC	TC	CC	CC	TC	CC	CC	TC	CC	TC	TC	TC	TC	CC	CC	CC	TC	TC	TC	CC	TC	TC	TC	TC	TC	CC	TC	TC	TC	TC	TC	TC	CC	TC	CC	CC	TC	CC	CC
1572	A01-p1208515	Bn-A01-p1208515	13	NA	NA	TG	TG	--	TG	TT	TG	TG	TT	TT	TG	TT	TT	TG	TT	TG	TG	TG	TG	TT	TT	TT	TG	TG	TG	TT	TG	TG	TG	TG	TG	TT	TG	TG	TG	TG	TG	TG	TT	TG	TT	TT	TG	TT	TT
1573	A01-p1296503	Bn-A01-p1296503	14	A01	899362	TC	TC	CC	TC	CC	TC	TC	CC	CC	TC	CC	CC	TC	CC	TC	TC	TC	TC	CC	CC	CC	TC	TC	TC	CC	TC	TC	TC	TC	TC	CC	TC	TC	TC	TC	TC	TC	CC	TC	CC	CC	TC	CC	CC
1574	A01-p1314194	Bn-A01-p1314194	14	A01	915452	TG	TG	GG	TG	GG	TG	TG	GG	GG	TG	GG	GG	TG	GG	TG	TG	TG	TG	GG	GG	GG	TG	TG	TG	GG	TG	TG	TG	TG	TG	GG	TG	TG	TG	TG	TG	TG	GG	TG	GG	GG	TG	GG	GG
1575	A01-p1314440	Bn-A01-p1314440	single marker	A01	915647	GG	GG	AG	GG	AG	GG	GG	AG	AG	GG	AG	AG	GG	AG	GG	GG	GG	GG	AG	AG	AG	GG	GG	GG	AG	GG	GG	GG	GG	GG	AG	GG	GG	GG	GG	GG	GG	GG	GG	AG	AG	GG	AG	AG
1576	A01-p1372430	Bn-A01-p1372430	15	A01	973485	GG	GG	AA	GG	AA	GG	GG	AA	AA	GG	AA	AA	GG	AA	GG	AA	GG	GG	AA	AA	AA	GG	GG	GG	AA	GG	GG	GG	GG	GG	AA	GG	GG	GG	GG	GG	GG	--	GG	AA	AA	GG	AA	AA
1577	A01-p1373104	Bn-A01-p1373104	15	A01	974210	AA	AA	CC	AA	CC	AA	AA	CC	CC	AA	CC	CC	AA	CC	AA	CC	AA	AA	CC	CC	CC	AA	AA	AA	CC	AA	AA	AA	AA	AA	CC	AA	AA	AA	AA	AA	AA	--	AA	CC	CC	AA	CC	CC
1578	A01-p1373239	Bn-A01-p1373239	15	A01	974345	GG	GG	AA	GG	AA	GG	GG	AA	AA	GG	AA	AA	GG	AA	GG	AA	GG	GG	AA	AA	AA	GG	GG	GG	AA	GG	GG	GG	GG	GG	AA	GG	GG	GG	GG	GG	GG	GG	GG	AA	AA	GG	AA	AA
1579	A01-p1373827	Bn-A01-p1373827	15	A01	974885	TT	TT	GG	TT	GG	TT	TT	GG	GG	TT	GG	GG	TT	GG	TT	GG	TT	TT	GG	GG	GG	TT	TT	TT	GG	TT	TT	TT	TT	TT	GG	TT	TT	TT	TT	TT	TT	--	TT	GG	GG	TT	GG	GG
1580	A01-p1373965	Bn-A01-p1373965	15	A01	975078	CC	CC	TT	CC	TT	CC	CC	TT	TT	CC	TT	TT	CC	TT	CC	TT	CC	CC	TT	TT	TT	CC	CC	CC	TT	CC	CC	CC	CC	CC	TT	CC	CC	CC	CC	CC	CC	--	CC	TT	TT	CC	TT	TT
1581	A01-p1376589	Bn-A01-p1376589	15	A01	977702	CC	CC	TT	CC	TT	CC	CC	TT	TT	CC	TT	TT	CC	TT	CC	TT	CC	CC	TT	TT	TT	CC	CC	CC	TT	CC	CC	CC	CC	CC	TT	CC	CC	CC	CC	CC	CC	--	CC	TT	TT	CC	TT	TT
1582	A01-p1384609	Bn-A01-p1384609	15	A01	985268	CC	CC	AA	CC	AA	CC	CC	AA	AA	CC	AA	AA	CC	AA	CC	AA	CC	CC	AA	AA	AA	CC	CC	CC	AA	CC	CC	CC	CC	CC	AA	CC	CC	CC	CC	CC	CC	--	CC	AA	AA	CC	AA	AA
1583	A01-p1385993	Bn-A01-p1385993	15	A01	986662	CC	CC	TC	CC	TC	CC	CC	TC	TC	CC	TC	TC	CC	TC	CC	TC	CC	CC	TC	TC	TC	CC	CC	CC	TC	CC	CC	CC	CC	CC	TC	CC	CC	CC	CC	CC	CC	CC	CC	TC	TC	CC	TC	TC
1584	A01-p1409723	Bn-A01-p1409723	15	A01	1006919	AG	AG	GG	AG	GG	AG	AG	GG	GG	AG	GG	GG	AG	GG	AG	GG	AG	AG	GG	GG	GG	AG	AG	AG	GG	AG	AG	AG	AG	AG	GG	AG	AG	AG	AG	AG	AG	GG	AG	GG	GG	AG	GG	GG
1585	A01-p1373838	Bn-A01-p1373838	15	NA	NA	CC	CC	TT	CC	TT	CC	CC	TT	TT	CC	TT	TT	CC	TT	CC	TT	CC	CC	TT	TT	TT	CC	CC	CC	TT	CC	CC	CC	CC	CC	TT	CC	CC	CC	CC	CC	CC	--	CC	TT	TT	CC	TT	TT
1586	A01-p1453156	Bn-A01-p1453156	16	A01	1048425	GG	GG	AA	GG	AA	GG	GG	AA	AA	GG	AA	AA	GG	AA	GG	AA	GG	GG	AA	AA	AA	GG	GG	GG	GG	GG	GG	GG	GG	GG	AA	GG	GG	GG	GG	GG	GG	AA	GG	AA	AA	GG	AA	AA
1587	A01-p1453560	Bn-A01-p1453560	16	A01	1048778	CC	CC	AA	CC	AA	CC	CC	AA	AA	CC	AA	AA	CC	AA	CC	AA	CC	CC	AA	AA	AA	CC	CC	CC	CC	CC	CC	CC	CC	CC	AA	CC	CC	CC	CC	CC	CC	AA	CC	AA	AA	CC	AA	AA
1588	A01-p1556145	Bn-A01-p1556145	16	Ann_random	12571799	GG	GG	TT	GG	TT	GG	GG	TT	TT	GG	TT	TT	GG	TT	GG	TT	GG	GG	TT	TT	TT	GG	GG	GG	GG	GG	GG	GG	GG	GG	TT	GG	GG	GG	GG	GG	GG	TT	GG	TT	TT	GG	TT	TT
1589	A01-p1570761	Bn-A01-p1570761	16	Ann_random	12591157	AA	AA	GG	AA	GG	AA	AA	GG	GG	AA	GG	GG	AA	GG	AA	GG	AA	AA	GG	GG	GG	AA	AA	AA	AA	AA	AA	AA	AA	AA	GG	AA	AA	AA	AA	AA	AA	GG	AA	GG	GG	AA	GG	GG
1590	s_15838_1-p1451211	Bn-scaff_15838_1-p1451211	16	NA	NA	TC	TC	--	TC	TT	TC	TC	TT	TT	TC	TT	TT	TC	TT	TC	TT	TC	TC	TT	TT	TT	TC	TC	TC	TC	TC	TC	TC	TC	TC	TT	TC	TC	TC	TC	TC	TC	TT	TC	TT	TT	TC	TT	TT
1591	A01-p1476216	Bn-A01-p1476216	17	A01	1070538	CC	CC	CC	CC	CC	CC	CC	CC	CC	CC	CC	CC	CC	CC	CC	CC	CC	CC	CC	CC	CC	CC	CC	CC	CC	CC	CC	CC	CC	CC	CC	CC	CC	CC	CC	CC	CC	CC	CC	CC	CC	CC	--	CC
1592	A01-p3744726	Bn-A01-p3744726	17	A01	3397752	TT	TT	TT	TT	TT	TT	TT	TT	TT	TT	TT	TT	TT	TT	TT	TT	TT	TT	TT	TT	TT	TT	TT	TT	TT	TT	TT	TT	TT	TT	TT	TT	TT	TT	TT	TT	TT	TT	TT	TT	TT	TT	--	TT
1593	A01-p1742846	Bn-A01-p1742846	18	A01	1289064	TT	TT	CC	TT	CC	TT	TT	CC	CC	TT	CC	CC	TT	CC	TT	CC	TT	TT	CC	CC	CC	TT	TT	TT	TT	TT	TT	TT	TT	TT	CC	TT	TT	TT	TT	TT	TT	CC	TT	CC	CC	TT	CC	CC
1594	A01-p1719658	Bn-A01-p1719658	18	A01	1261805	TC	TC	TT	TC	TT	TC	TC	TT	TT	TC	TT	TT	TC	TT	TC	TT	TC	TC	TT	TT	TT	TC	TC	TC	TC	TC	TC	TC	TC	TC	TT	TC	TC	TC	TC	TC	TC	TT	TC	TT	TT	TC	TT	TT
1595	A01-p1745099	Bn-A01-p1745099	18	A01	1290705	TC	TC	TT	TC	TT	TC	TC	TT	TT	TC	TT	TT	TC	TT	TC	TT	TC	TC	TT	TT	TT	TC	TC	TC	TC	TC	TC	TC	TC	TC	TT	TC	TC	TC	TC	TC	TC	TT	TC	TT	TT	TC	TT	TT
1596	A01-p1768443	Bn-A01-p1768443	18	A01	1308412	TT	TT	TC	TT	TC	TT	TT	TC	TC	TT	TC	TC	TT	TC	TT	TC	TT	TT	TC	TC	TC	TT	TT	TT	TT	TT	TT	TT	TT	TT	TC	TT	TT	TT	TT	TT	TT	TC	TT	TC	TC	TT	TC	TC
1597	A01-p1823705	Bn-A01-p1823705	19	A01	1358902	TT	TT	CC	TT	CC	TT	TT	CC	CC	TT	CC	CC	TT	CC	TT	CC	TT	TT	CC	CC	CC	TT	TT	TT	TT	TT	TT	TT	TT	TT	CC	TT	TT	TT	TT	TT	TT	CC	TT	CC	CC	TT	CC	CC
1598	A01-p1831507	Bn-A01-p1831507	19	A01	1366400	TT	TT	TG	TT	GG	TT	TT	GG	GG	TT	GG	GG	TT	GG	TT	GG	TT	TT	GG	GG	GG	TT	TT	TT	TT	TT	TT	TT	TT	TT	GG	TT	TT	TT	TT	TT	TT	GG	TT	GG	GG	TT	GG	GG
1599	A01-p1838960	Bn-A01-p1838960	19	A01	1372670	AA	AA	AG	AA	AG	AA	AA	AG	AG	AA	AG	AG	AA	AG	AA	AG	AA	AA	AG	AG	AG	AA	AA	AA	AA	AA	AA	AA	AA	AA	AG	AA	AA	AA	AA	AA	AA	AG	AA	AG	AG	AA	AG	AG
1600	A01-p1842079	Bn-A01-p1842079	19	A01	1375791	CC	CC	AA	CC	AA	CC	CC	AA	AA	CC	AA	AA	CC	AA	CC	AA	CC	CC	AA	AA	AA	CC	CC	CC	CC	CC	CC	CC	CC	CC	AA	CC	CC	CC	CC	CC	CC	AA	CC	AA	AA	CC	--	AA
1601	A01-p1842658	Bn-A01-p1842658	19	A01	1376317	TC	TC	TT	TC	TT	TC	TC	TT	TT	TC	TT	TT	TC	TT	TC	TT	TC	TC	TT	TT	TT	TC	TC	TC	TC	TC	TC	TC	TC	TC	TT	TC	TC	TC	TC	TC	TC	TT	TC	TT	TT	TC	TT	TT
1602	A01-p1879401	Bn-A01-p1879401	19	A01	1413409	GG	GG	AA	GG	AA	GG	GG	AA	AA	GG	AA	AA	GG	AA	GG	AA	GG	GG	AA	AA	AA	GG	GG	GG	GG	GG	GG	GG	GG	GG	AA	GG	GG	GG	GG	GG	GG	AA	GG	AA	AA	GG	AA	AA
1603	A01-p1880406	Bn-A01-p1880406	19	A01	1414453	CC	CC	TT	CC	TT	CC	CC	TT	TT	CC	TT	TT	CC	TT	CC	TT	CC	CC	TT	TT	TT	CC	CC	CC	CC	CC	CC	CC	CC	CC	TT	CC	CC	CC	CC	CC	CC	TT	CC	TT	TT	CC	TT	TT
1604	A01-p1951988	Bn-A01-p1951988	19	A01	1461637	CC	CC	TC	CC	TC	CC	CC	TC	TC	CC	TC	TC	CC	TC	CC	TC	CC	CC	TC	TC	TC	CC	CC	CC	CC	CC	CC	CC	CC	CC	TC	CC	CC	CC	CC	CC	CC	TC	CC	TC	TC	CC	TC	TC
1605	A01-p1890102	Bn-A01-p1890102	19	NA	NA	CC	CC	--	CC	TT	CC	CC	TT	TT	CC	TT	TT	CC	TT	CC	TT	CC	CC	TT	TT	TT	CC	CC	CC	CC	CC	CC	CC	CC	CC	TT	CC	CC	CC	CC	CC	CC	TT	CC	TT	TT	CC	TT	TT
1606	A01-p1855903	Bn-A01-p1855903	19	NA	NA	AA	AA	GG	AA	GG	AA	AA	GG	GG	AA	GG	GG	AA	GG	AA	GG	AA	AA	GG	GG	GG	AA	AA	AA	AA	AA	AA	AA	AA	AA	GG	AA	AA	AA	AA	AA	AA	GG	AA	GG	GG	AA	GG	GG
1607	A01-p1858279	Bn-A01-p1858279	19	NA	NA	TT	TT	CC	TT	CC	TT	TT	CC	CC	TT	CC	CC	TT	CC	TT	CC	TT	TT	CC	CC	CC	TT	TT	TT	TT	TT	TT	TT	TT	TT	CC	TT	TT	TT	TT	TT	TT	CC	TT	CC	CC	TT	CC	CC
1608	A01-p1930111	Bn-A01-p1930111	19	NA	NA	AG	AG	GG	AG	GG	AG	AG	GG	GG	AG	GG	GG	AG	GG	AG	GG	AG	AG	GG	GG	GG	AG	AG	AG	AG	AG	AG	AG	AG	AG	GG	AG	AG	AG	AG	AG	AG	GG	AG	GG	GG	AG	GG	GG
1609	A01-p2004336	Bn-A01-p2004336	19	NA	NA	GG	GG	--	GG	AA	GG	GG	AA	AA	GG	AA	AA	GG	AA	GG	AA	GG	GG	AA	AA	AA	GG	GG	GG	GG	GG	GG	GG	GG	GG	AA	GG	GG	GG	GG	GG	GG	AA	GG	AA	AA	GG	AA	AA
1610	A01-p2025400	Bn-A01-p2025400	20	A01	1525040	GG	GG	--	GG	AA	GG	GG	AA	AA	GG	AA	AA	GG	AA	AA	AA	GG	GG	AA	AA	AA	GG	GG	GG	GG	GG	GG	GG	GG	GG	AA	GG	GG	GG	GG	GG	GG	AA	GG	AA	AA	GG	AA	AA
1611	A01-p2053320	Bn-A01-p2053320	20	A01	1550853	AA	AA	AG	AA	AG	AA	AA	AG	AG	AA	AG	AG	AA	AG	AG	AG	AA	AA	AG	AG	AG	AA	AA	AA	AA	AA	AA	AA	AA	AA	AG	AA	AA	AA	AA	AA	AA	AG	AA	AG	AG	AA	AG	AG
1612	A01-p2069218	Bn-A01-p2069218	21	A01	1561468	TT	TT	CC	TT	CC	TT	TT	CC	CC	TT	CC	CC	TT	CC	CC	CC	TT	TT	CC	CC	CC	TT	TT	TT	TT	TT	TT	TT	TT	TT	CC	TT	TT	TT	TT	TT	TT	CC	TT	CC	CC	TT	CC	CC
1613	A01-p2069488	Bn-A01-p2069488	21	A01	1561738	TT	TT	CC	TT	CC	TT	TT	CC	CC	TT	CC	CC	TT	CC	CC	CC	TT	TT	CC	CC	CC	TT	TT	TT	TT	TT	TT	TT	TT	TT	CC	TT	TT	TT	TT	TT	TT	CC	TT	CC	CC	TT	CC	CC
1614	s_15838_1-p2018342	Bn-scaff_15838_1-p2018342	21	NA	NA	TC	TC	TT	TC	TT	TC	TC	TT	TT	TC	TT	TT	TC	TT	TT	TT	TC	TC	TT	TT	TT	TC	TC	TC	TC	TC	TC	TC	TC	TC	TT	TC	TC	TC	TC	TC	TC	TT	TC	TT	TT	TC	TT	TT
1615	A01-p2094793	Bn-A01-p2094793	single marker	A01	1586583	GG	GG	AA	GG	AA	GG	GG	AA	AA	GG	AA	AA	GG	AA	AA	AA	GG	GG	AA	AA	AA	GG	GG	GG	GG	GG	GG	GG	GG	GG	AA	GG	GG	GG	GG	GG	GG	AA	GG	AA	AA	GG	AA	AA
1616	A01-p2114552	Bn-A01-p2114552	22	A01	1602492	GG	GG	--	GG	AA	GG	GG	AA	AA	GG	AA	AA	GG	AA	AA	AA	GG	GG	AA	AA	AA	GG	GG	GG	GG	GG	GG	GG	GG	GG	AA	GG	GG	GG	GG	GG	GG	AA	GG	AA	AA	GG	AA	AA
1617	A01-p2114803	Bn-A01-p2114803	22	A01	1602743	CC	CC	TC	CC	TC	CC	CC	TC	TC	CC	TC	TC	CC	TC	TC	TC	CC	CC	TC	TC	TC	CC	CC	CC	CC	CC	CC	CC	CC	CC	TC	CC	CC	CC	CC	CC	CC	TC	CC	TC	TC	CC	TC	TC
1618	A01-p2148059	Bn-A01-p2148059	22	A01	1630327	CC	CC	TC	CC	TC	CC	CC	TC	TC	CC	TC	TC	CC	TC	TC	TC	CC	CC	TC	TC	TC	CC	CC	CC	CC	CC	CC	CC	CC	CC	TC	CC	CC	CC	CC	CC	CC	TC	CC	TC	TC	CC	TC	TC
1619	A01-p2187099	Bn-A01-p2187099	22	A01	1672658	TT	TT	CC	TT	CC	TT	TT	CC	CC	TT	CC	CC	TT	CC	CC	CC	TT	TT	CC	CC	CC	TT	TT	TT	TT	TT	TT	TT	TT	TT	CC	TT	TT	TT	TT	TT	TT	CC	TT	CC	CC	TT	CC	CC
1620	A01-p2188753	Bn-A01-p2188753	22	A01	1674240	TT	TT	TC	TT	TC	TT	TT	TC	TC	TT	TC	TC	TT	TC	TC	TC	TT	TT	TC	TC	TC	TT	TT	TT	TT	TT	TT	TT	TT	TT	TC	TT	TT	TT	TT	TT	TT	TC	TT	TC	TC	TT	TC	TC
1621	A01-p2244327	Bn-A01-p2244327	23	A01	1728534	TT	TT	--	TT	CC	TT	TT	CC	CC	TT	CC	CC	TT	CC	CC	CC	TT	TT	CC	CC	CC	TT	TT	TT	TT	TT	TT	TT	TT	TT	CC	TT	TT	TT	TT	TT	TT	CC	TT	CC	CC	TT	CC	CC
1622	A01-p2245780	Bn-A01-p2245780	23	A01	1729916	AC	AC	CC	AC	CC	AC	AC	CC	CC	AC	CC	CC	AC	CC	CC	CC	AC	AC	CC	CC	CC	AC	AC	AC	AC	AC	AC	AC	AC	AC	CC	AC	AC	AC	AC	AC	AC	CC	AC	CC	CC	AC	CC	CC
1623	A01-p2246317	Bn-A01-p2246317	23	A01	1730503	TT	TT	GG	TT	GG	TT	TT	GG	GG	TT	GG	GG	TT	GG	GG	GG	TT	TT	GG	GG	GG	TT	TT	TT	TT	TT	TT	TT	TT	TT	GG	TT	TT	TT	TT	TT	TT	GG	TT	GG	GG	TT	GG	GG
1624	A01-p2246373	Bn-A01-p2246373	23	A01	1730508	TC	TC	TT	TC	TT	TC	TC	TT	TT	TC	TT	TT	TC	TT	TT	TT	TC	TC	TT	TT	TT	TC	TC	TC	TC	TC	TC	TC	TC	TC	TT	TC	TC	TC	TC	TC	TC	TT	TC	TT	TT	TC	TT	TT
1625	A01-p2251106	Bn-A01-p2251106	23	A01	1735249	TT	TT	TC	TT	TC	TT	TT	TC	TC	TT	TC	TC	TT	TC	TC	TC	TT	TT	TC	TC	TC	TT	TT	TT	TT	TT	TT	TT	TT	TT	TC	TT	TT	TT	TT	TT	TT	TC	TT	TC	TC	TT	TC	TC
1626	A01-p2254004	Bn-A01-p2254004	23	NA	NA	CC	CC	--	CC	TT	CC	CC	TT	TT	CC	TT	TT	CC	TT	TT	TT	CC	CC	TT	TT	TT	CC	CC	CC	CC	CC	CC	CC	CC	CC	TT	CC	CC	CC	CC	CC	CC	TT	CC	TT	TT	CC	TT	TT
1627	A01-p2277290	Bn-A01-p2277290	single marker	A01	1756110	TC	TC	CC	TC	CC	TC	TC	CC	CC	TC	CC	CC	TC	CC	CC	CC	TC	TC	CC	CC	CC	TC	TC	TC	TC	TC	TC	TC	TC	TC	CC	TC	TC	TC	TC	TC	TC	CC	TC	CC	CC	TC	CC	CC
1628	A01-p2306938	Bn-A01-p2306938	24	A01	1779591	GG	GG	AA	GG	AA	GG	GG	AA	AA	GG	AA	AA	GG	AA	AA	AA	GG	GG	AA	AA	AA	GG	GG	GG	GG	GG	GG	GG	GG	GG	AA	GG	GG	GG	GG	GG	GG	AA	GG	AA	AA	GG	AA	AA
1629	A01-p2303308	Bn-A01-p2303308	24	A01	1775898	AA	AA	GG	AA	GG	AA	AA	GG	GG	AA	GG	GG	AA	GG	GG	GG	AA	AA	GG	GG	GG	AA	AA	AA	AA	AA	AA	AA	AA	AA	GG	AA	AA	AA	AA	AA	AA	GG	AA	GG	GG	AA	GG	GG
1630	A01-p2307144	Bn-A01-p2307144	24	A01	1779849	TC	TC	TT	TC	TT	TC	TC	TT	TT	TC	TT	TT	TC	TT	TT	TT	TC	TC	TT	TT	TT	TC	TC	TC	TC	TC	TC	TC	TC	TC	TT	TC	TC	TC	TC	TC	TC	TT	TC	TT	TT	TC	TT	TT
1631	A01-p2311015	Bn-A01-p2311015	24	A01	1783686	TT	TT	CC	TT	CC	TT	TT	CC	CC	TT	CC	CC	TT	CC	CC	CC	TT	TT	CC	CC	CC	TT	TT	TT	TT	TT	TT	TT	TT	TT	CC	TT	TT	TT	TT	TT	TT	CC	TT	CC	CC	TT	CC	CC
1632	A01-p2341408	Bn-A01-p2341408	24	A01	1827988	GG	GG	AA	GG	AA	GG	GG	AA	AA	GG	AA	AA	GG	AA	AA	AA	GG	GG	AA	AA	AA	GG	GG	GG	GG	GG	GG	GG	GG	GG	AA	GG	GG	GG	GG	GG	GG	AA	GG	AA	AA	GG	AA	AA
1633	A01-p2309179	Bn-A01-p2309179	24	NA	NA	AA	AA	AC	AA	AC	AA	AA	AC	AC	AA	AC	AC	AA	AC	AC	--	AA	AA	AC	AC	AC	AA	AA	AA	AA	AA	AA	AA	AA	AA	AC	AA	AA	AA	AA	AA	AA	AC	AA	AC	AC	AA	AC	AC
1634	A01-p2288902	Bn-A01-p2288902	24	NA	NA	AG	AG	GG	AG	GG	AG	AG	GG	GG	AG	GG	GG	AG	GG	GG	GG	AG	AG	GG	GG	GG	AG	AG	AG	AG	AG	AG	AG	AG	AG	GG	AG	AG	AG	AG	AG	AG	GG	AG	GG	GG	AG	GG	GG
1635	A01-p2445602	Bn-A01-p2445602	25	A01	1936472	AC	AC	AA	AC	AA	AC	AC	AA	AA	AC	AA	AA	AC	AA	AA	AA	AC	AC	AA	AA	AA	AC	AC	AC	AC	AC	AC	AC	AC	AC	AA	AC	AC	AC	AC	AC	AC	AA	AC	AA	AA	AC	AA	AA
1636	A01-p2360909	Bn-A01-p2360909	25	A01	1854177	AG	AG	AA	AG	AA	AG	AG	AA	AA	AG	AA	AA	AG	AA	AA	AA	AG	AG	AA	AA	AA	AG	AG	AG	AG	AG	AG	AG	AG	AG	AA	AG	AG	AG	AG	AG	AG	AA	AG	AA	AA	AG	AA	AA
1637	A01-p2403471	Bn-A01-p2403471	25	A01	1894077	AA	AA	AG	AA	AG	AA	AA	AG	AG	AA	AG	AG	AA	AG	AG	AG	AA	AA	AG	AG	AG	AA	AA	AA	AA	AA	AA	AA	AA	AA	AG	AA	AA	AA	AA	AA	AA	AG	AA	AG	AG	AA	AG	AG
1638	A01-p2431503	Bn-A01-p2431503	25	A01	1921210	GG	GG	CG	GG	CG	GG	GG	CG	CG	GG	CG	CG	GG	CG	CG	CG	GG	GG	CG	CG	CG	GG	GG	GG	GG	GG	GG	GG	GG	GG	CG	GG	GG	GG	GG	GG	GG	CG	GG	CG	CG	GG	CG	CG
1639	A01-p2448162	Bn-A01-p2448162	25	NA	NA	TA	TA	TT	TA	TT	TA	TA	TT	TT	TA	TT	TT	TA	TT	TT	TT	TA	TA	TT	TT	TT	TA	TA	TA	TA	TA	TA	TA	TA	TA	TT	TA	TA	TA	TA	TA	TA	TT	TA	TT	TT	TA	TT	TT
1640	A01-p2457750	Bn-A01-p2457750	25	A01	1943676	AG	AG	AA	AG	AA	AG	AG	AA	AA	AG	AA	AA	AG	AA	AA	AA	AG	AG	AA	AA	AA	AG	AG	AG	AG	AG	AG	AG	AG	AG	AA	AG	AG	AG	AG	AG	AG	AA	AG	AA	AA	AG	AA	AA
1641	A01-p2491976	Bn-A01-p2491976	25	A01	1979999	TG	TG	--	TG	TT	TG	TG	TT	TT	TG	TT	TT	TG	TT	TT	TT	TG	TG	TT	TT	TT	TG	TG	TG	TG	TG	TG	TG	TG	TG	TT	TG	TG	TG	TG	TG	TG	TT	TG	TT	TT	TG	TT	TT
1642	A01-p2501423	Bn-A01-p2501423	25	A01	1989625	CC	CC	--	CC	TT	CC	CC	TT	TT	CC	TT	TT	CC	TT	TT	TT	CC	CC	TT	TT	TT	CC	CC	CC	CC	CC	CC	CC	CC	CC	TT	CC	CC	CC	CC	CC	CC	TT	CC	TT	TT	CC	TT	TT
1643	A01-p2478054	Bn-A01-p2478054	25	NA	NA	CC	CC	TT	CC	TT	CC	CC	TT	TT	CC	TT	TT	CC	TT	TT	TT	CC	CC	TT	TT	TT	CC	CC	CC	CC	CC	CC	CC	CC	CC	TT	CC	CC	CC	CC	CC	CC	TT	CC	TT	TT	CC	TT	TT
1644	A01-p2517658	Bn-A01-p2517658	26	NA	NA	GG	GG	AA	GG	AA	GG	GG	AA	AA	GG	AA	AA	GG	AA	AA	AA	GG	GG	AA	AA	AA	GG	GG	GG	GG	GG	GG	GG	GG	GG	AA	GG	GG	GG	GG	GG	GG	AA	GG	AA	AA	AA	AA	AA
1645	A01-p2538180	Bn-A01-p2538180	26	A01	2035081	TC	TC	--	TC	TT	TC	TC	TT	TT	TC	TT	TT	TC	TT	TT	TT	TC	TC	TT	TT	TT	TC	TC	TC	TC	TC	TC	TC	TC	TC	TT	TC	TC	TC	TC	TC	TC	TT	TC	TT	TT	TT	TT	TT
1646	A01-p2574969	Bn-A01-p2574969	single marker	A01	2076552	AA	AA	AG	AA	AG	AA	AA	AG	AG	AA	AG	AG	AA	AG	AG	AG	AA	AA	AG	AA	AG	AA	AA	AG	AA	AA	AA	AA	AA	AA	AG	AA	AA	AA	AA	AA	AA	AG	AA	AG	AG	AG	AG	AG
1647	A01-p2624222	Bn-A01-p2624222	27	A01	2128794	TT	TT	TC	TT	TC	TT	TT	TC	TC	TT	TC	TC	TT	TC	TC	TC	TT	TT	TC	TT	TC	TT	TT	TC	TT	TT	TT	TT	TT	TT	TC	TT	TT	TT	TT	TT	TT	TC	TT	TC	TC	TC	TC	TC
1648	A01-p2634563	Bn-A01-p2634563	27	A01	2141110	TT	TT	TC	TT	TC	TT	TT	TC	TC	TT	TC	TC	TT	TC	TC	TC	TT	TT	TC	TT	TC	TT	TT	TC	TT	TT	TT	TT	TT	TT	TC	TT	TT	TT	TT	TT	TT	TC	TT	TC	TC	TC	TC	TC
1649	A01-p2688662	Bn-A01-p2688662	27	A01	2194542	CC	CC	TC	CC	TC	CC	CC	TC	TC	CC	TC	TC	CC	TC	TC	TC	CC	CC	TC	CC	TC	CC	CC	TC	CC	CC	CC	CC	CC	CC	TC	CC	CC	CC	CC	CC	CC	TC	CC	TC	TC	TC	TC	TC
1650	A01-p2718126	Bn-A01-p2718126	28	A01	2225755	AA	AA	GG	AA	GG	AA	AA	GG	GG	AA	GG	GG	AA	GG	GG	GG	AA	AA	GG	AA	GG	AA	AA	GG	AA	AA	AA	AA	AA	AA	GG	AA	AA	AA	AA	AA	AA	GG	AA	GG	GG	GG	GG	GG
1651	A01-p2792719	Bn-A01-p2792719	28	A01	2290908	CC	CC	TT	CC	TT	CC	CC	TT	TT	CC	TT	TT	CC	TT	TT	TT	CC	CC	TT	CC	TT	CC	CC	TT	CC	CC	CC	CC	CC	CC	TT	CC	CC	CC	CC	CC	CC	TT	CC	TT	TT	TT	TT	TT
1652	A01-p2825565	Bn-A01-p2825565	28	A01	2327569	CC	CC	TC	CC	TC	CC	CC	TC	TC	CC	TC	TC	CC	TC	TC	TC	CC	CC	TC	CC	TC	CC	CC	TC	CC	CC	CC	CC	CC	CC	TC	CC	CC	CC	CC	CC	CC	TC	CC	TC	TC	TC	TC	TC
1653	A01-p2841043	Bn-A01-p2841043	28	A01	2350167	CC	CC	AA	CC	AA	CC	CC	AA	AA	CC	AA	AA	CC	AA	AA	AA	--	CC	AA	CC	AA	CC	CC	AA	CC	CC	CC	CC	CC	CC	AA	CC	CC	CC	CC	CC	CC	AA	CC	AA	AA	AA	AA	AA
1654	A01-p2867284	Bn-A01-p2867284	28	A01	2370008	CC	CC	AA	CC	AA	CC	CC	AA	AA	CC	AA	AA	CC	AA	AA	AA	CC	CC	AA	CC	AA	CC	CC	AA	CC	CC	CC	CC	CC	CC	AA	CC	CC	CC	CC	CC	CC	AA	CC	AA	AA	AA	AA	AA
1655	A01-p2873007	Bn-A01-p2873007	28	A01	2375328	AG	AG	--	AG	AA	AG	AG	AA	AA	AG	AA	AA	AG	AA	AA	AA	AG	AG	AA	AG	AA	AG	AG	AA	AG	AG	AG	AG	AG	AG	AA	AG	AG	AG	AG	AG	AG	AA	AG	AA	AA	AA	AA	AA
1656	A01-p2897071	Bn-A01-p2897071	single marker	A01	2401391	TG	TG	GG	TG	GG	TG	TG	GG	GG	TG	GG	GG	TG	GG	GG	GG	TG	TG	TG	TG	GG	TG	TG	GG	TG	TG	TG	TG	TG	TG	GG	TG	TG	TG	TG	TG	TG	GG	TG	GG	GG	GG	GG	GG
1657	A01-p2910752	Bn-A01-p2910752	29	A01_random	117226	CC	CC	--	CC	TT	CC	CC	TT	TT	CC	TT	TT	TT	TT	TT	TT	CC	CC	CC	CC	TT	CC	CC	TT	CC	CC	CC	CC	CC	CC	TT	CC	CC	CC	CC	CC	CC	TT	CC	TT	TT	TT	TT	TT
1658	A01-p2990104	Bn-A01-p2990104	29	A01	2702338	GG	GG	AA	GG	AA	GG	GG	AA	AA	GG	AA	AA	AA	AA	AA	AA	GG	GG	GG	GG	AA	GG	GG	AA	GG	GG	GG	GG	GG	GG	AA	GG	GG	GG	GG	GG	GG	AA	GG	AA	AA	AA	AA	AA
1659	A01-p2928824	Bn-A01-p2928824	29	A01_random	148821	CC	CC	--	CC	TT	CC	CC	TT	TT	CC	TT	TT	TT	TT	TT	TT	CC	CC	CC	CC	TT	CC	CC	TT	CC	CC	CC	CC	CC	CC	TT	CC	CC	CC	CC	CC	CC	TT	CC	TT	TT	TT	TT	TT
1660	A01-p3005310	Bn-A01-p3005310	30	A01	2716577	GG	GG	AA	GG	AA	GG	GG	AA	AA	GG	AA	AA	AA	AA	AA	AA	GG	GG	GG	GG	AA	GG	GG	AA	GG	GG	GG	GG	GG	GG	AA	GG	GG	GG	GG	GG	GG	AA	AA	AA	AA	AA	AA	AA
1661	A01-p3005793	Bn-A01-p3005793	30	A01	2717111	GG	GG	AG	GG	AG	GG	GG	AG	AG	GG	AG	AG	AG	AG	AG	AG	GG	GG	GG	GG	AG	GG	GG	AG	GG	GG	GG	GG	GG	GG	AG	GG	GG	GG	GG	GG	GG	AG	AG	AG	AG	AG	AG	AG
1662	A01-p3000989	Bn-A01-p3000989	30	NA	NA	TC	TC	CC	TC	CC	TC	TC	CC	CC	TC	CC	CC	CC	CC	CC	CC	TC	TC	TC	TC	CC	TC	TC	CC	TC	TC	TC	TC	TC	TC	CC	TC	TC	TC	TC	TC	TC	CC	CC	CC	CC	CC	CC	CC
1663	A01-p3045214	Bn-A01-p3045214	31	A01	2751676	TT	TT	GG	TT	GG	TT	TT	GG	GG	TT	GG	GG	GG	GG	GG	GG	TT	TT	TT	TT	GG	TT	TT	GG	TT	TT	TT	TT	TT	TT	GG	TT	TT	TT	TT	TT	TT	GG	GG	GG	GG	GG	GG	GG
1664	A01-p3059596	Bn-A01-p3059596	31	A01	2764841	GG	GG	TG	GG	TG	GG	GG	TG	TG	GG	TG	TG	TG	TG	TG	TG	GG	GG	GG	GG	TG	GG	GG	TG	GG	GG	GG	GG	GG	GG	TG	GG	GG	GG	GG	GG	GG	TG	TG	TG	TG	TG	--	TG
1665	A01-p3134159	Bn-A01-p3134159	32	A01	2837205	GG	GG	AA	GG	AA	GG	GG	AA	AA	GG	AA	AA	AA	AA	AA	AA	GG	GG	GG	GG	AA	AA	AA	AA	GG	GG	GG	GG	GG	GG	AA	GG	GG	GG	GG	GG	GG	AA	AA	AA	AA	AA	AA	AA
1666	A01-p3306526	Bn-A01-p3306526	32	A01	2992972	CC	CC	TT	CC	TT	CC	CC	TT	TT	CC	TT	TT	TT	TT	TT	TT	CC	CC	CC	CC	TT	TT	TT	TT	CC	CC	CC	CC	CC	CC	TT	CC	CC	CC	CC	CC	CC	TT	TT	TT	TT	TT	TT	TT
1667	A01-p3307173	Bn-A01-p3307173	32	A01	2993619	AA	AA	AG	AA	AG	AA	AA	AG	AG	AA	AG	AG	AG	AG	AG	AG	AA	AA	AA	AA	AG	AG	AG	AG	AA	AA	AA	AA	AA	AA	AG	AA	AA	AA	AA	AA	AA	AG	AG	AG	AG	AG	AG	AG
1668	A01-p3323476	Bn-A01-p3323476	32	A01	3000071	AA	AA	CC	AA	CC	AA	AA	CC	CC	AA	CC	CC	CC	CC	CC	CC	AA	AA	AA	AA	CC	CC	CC	CC	AA	AA	AA	AA	AA	AA	CC	AA	AA	AA	AA	AA	AA	CC	CC	CC	CC	CC	CC	CC
1669	A01-p3598515	Bn-A01-p3598515	32	A01	3265685	AA	AA	GG	AA	GG	AA	AA	GG	GG	AA	GG	GG	GG	GG	GG	GG	AA	AA	AA	AA	GG	GG	GG	GG	AA	AA	AA	AA	AA	AA	GG	AA	AA	AA	AA	AA	AA	GG	GG	GG	GG	GG	GG	GG
1670	A01-p3598533	Bn-A01-p3598533	32	A01	3265754	GG	GG	AA	GG	AA	GG	GG	AA	AA	GG	AA	AA	AA	AA	AA	AA	GG	GG	GG	GG	AA	AA	AA	AA	GG	GG	GG	GG	GG	GG	AA	GG	GG	GG	GG	GG	GG	AA	AA	AA	AA	AA	AA	AA
1671	A01-p3599097	Bn-A01-p3599097	32	A01	3266318	TT	TT	TC	TT	TC	TT	TT	TC	TC	TT	TC	TC	TC	TC	TC	TC	TT	TT	TT	TT	TC	TC	TC	TC	TT	TT	TT	TT	TT	TT	TC	TT	TT	TT	TT	TT	TT	TC	TC	TC	TC	TC	TC	TC
1672	A01-p3619975	Bn-A01-p3619975	32	A01	3282665	TT	TT	CC	TT	CC	TT	TT	CC	CC	TT	CC	CC	CC	CC	CC	CC	TT	TT	TT	TT	CC	CC	CC	CC	TT	TT	TT	TT	TT	TT	CC	TT	TT	TT	TT	TT	TT	CC	CC	CC	CC	CC	CC	CC
1673	A01-p3626821	Bn-A01-p3626821	32	A01	3289531	GG	GG	AA	GG	AA	GG	GG	AA	AA	GG	AA	AA	AA	AA	AA	AA	GG	GG	GG	GG	AA	AA	AA	AA	GG	GG	GG	GG	GG	GG	AA	GG	GG	GG	GG	GG	GG	AA	AA	AA	AA	AA	AA	AA
1674	A01-p3631990	Bn-A01-p3631990	32	A01	3295908	GG	GG	AG	GG	AG	GG	GG	AG	AG	GG	AG	AG	AG	AG	AG	AG	GG	GG	GG	GG	AG	AG	AG	AG	GG	GG	GG	GG	GG	GG	AG	GG	GG	GG	GG	GG	GG	AG	AG	AG	AG	AG	AG	AG
1675	A01-p3279678	Bn-A01-p3279678	32	Ann_random	37060099	GG	GG	AA	GG	AA	GG	GG	AA	AA	GG	AA	AA	AA	AA	AA	AA	GG	GG	GG	GG	AA	AA	AA	AA	GG	GG	GG	GG	GG	GG	AA	GG	GG	GG	GG	GG	GG	AA	AA	AA	AA	AA	AA	AA
1676	s_17978_1-p231581	Bn-scaff_17978_1-p231581	32	NA	NA	AG	AG	GG	AG	GG	AG	AG	GG	GG	AG	GG	GG	GG	GG	GG	GG	AG	AG	AG	AG	GG	GG	GG	GG	AG	AG	AG	AG	AG	AG	GG	AG	AG	AG	AG	AG	AG	GG	GG	GG	GG	GG	GG	GG
1677	A01-p3664698	Bn-A01-p3664698	33	Ann_random	30112637	GG	GG	TG	GG	TG	GG	GG	TG	TG	GG	TG	TG	TG	TG	TG	TG	GG	GG	GG	GG	TG	TG	TG	TG	GG	GG	GG	GG	GG	GG	TG	GG	GG	GG	GG	GG	GG	TG	TG	TG	TG	TG	TG	TG
1678	A01-p3737522	Bn-A01-p3737522	33	A01	3391006	CC	CC	TT	CC	TT	CC	CC	TT	TT	CC	TT	TT	TT	TT	TT	TT	CC	CC	CC	CC	TT	TT	TT	TT	CC	CC	CC	CC	CC	CC	TT	CC	CC	CC	CC	CC	CC	TT	TT	TT	TT	TT	TT	TT
1679	A01-p3782356	Bn-A01-p3782356	34	A01	3432063	AG	AG	GG	AG	GG	AG	AG	GG	GG	AG	GG	GG	GG	GG	GG	GG	AG	AG	AG	AG	GG	GG	GG	GG	AG	AG	AG	AG	AG	AG	AG	AG	AG	AG	AG	AG	AG	GG	GG	GG	GG	GG	GG	GG
1680	A01-p3789302	Bn-A01-p3789302	34	A01	3436271	AA	AA	CC	AA	CC	AA	AA	CC	CC	AA	CC	CC	CC	CC	CC	CC	AA	AA	AA	AA	CC	CC	CC	CC	AA	AA	AA	AA	AA	AA	AA	AA	AA	AA	AA	AA	AA	CC	CC	CC	CC	CC	CC	CC
1681	A01-p3859106	Bn-A01-p3859106	34	A01	3481907	GG	GG	TT	GG	TT	GG	GG	TT	TT	GG	TT	TT	TT	TT	TT	TT	GG	GG	GG	GG	TT	TT	TT	TT	GG	GG	GG	GG	GG	GG	GG	GG	GG	GG	GG	GG	GG	TT	TT	TT	TT	TT	TT	TT
1682	A01-p3889035	Bn-A01-p3889035	34	A01	3509916	TT	TT	GG	TT	GG	TT	TT	GG	GG	TT	GG	GG	GG	GG	GG	GG	TT	TT	TT	TT	GG	GG	GG	GG	TT	TT	TT	TT	TT	TT	TT	TT	TT	TT	TT	TT	TT	GG	GG	GG	GG	GG	GG	GG
1683	A01-p3984534	Bn-A01-p3984534	34	A01	3618714	GG	GG	AA	GG	AA	GG	GG	AA	AA	GG	AA	AA	AA	AA	AA	AA	GG	GG	GG	GG	AA	AA	AA	AA	GG	GG	GG	GG	GG	GG	GG	GG	GG	GG	GG	GG	GG	AA	AA	AA	AA	AA	AA	AA
1684	A01-p4003991	Bn-A01-p4003991	34	A01	3638551	GG	GG	AA	GG	AA	GG	GG	AA	AA	GG	AA	AA	AA	AA	AA	AA	GG	GG	GG	GG	--	AA	AA	AA	GG	GG	GG	GG	GG	GG	GG	GG	GG	GG	GG	GG	GG	AA	AA	AA	AA	AA	AA	AA
1685	A01-p3829785	Bn-A01-p3829785	34	NA	NA	TC	TC	TT	TC	TT	TC	TC	TT	TT	TC	TT	TT	TT	TT	TT	TT	TC	TC	TC	TC	TT	TT	TT	TT	TC	TC	TC	TC	TC	TC	TC	TC	TC	TC	TC	TC	TC	TT	TT	TT	TT	TT	TT	TT
1686	A01-p4027402	Bn-A01-p4027402	34	A01_random	180864	GG	GG	AA	GG	AA	GG	GG	AA	AA	GG	AA	AA	AA	AA	AA	AA	GG	GG	GG	GG	AA	AA	AA	AA	GG	GG	GG	GG	GG	GG	GG	GG	GG	GG	GG	GG	GG	AA	AA	AA	AA	AA	AA	AA
1687	A01-p4041055	Bn-A01-p4041055	34	NA	NA	GG	GG	TT	GG	TT	GG	GG	TT	TT	GG	TT	TT	TT	TT	TT	--	GG	GG	GG	GG	TT	TT	TT	TT	GG	GG	GG	GG	GG	GG	GG	GG	GG	GG	GG	GG	GG	TT	TT	TT	TT	TT	TT	TT
1688	A01-p3829226	Bn-A01-p3829226	35	NA	NA	GG	GG	AG	GG	AG	GG	GG	AG	AG	GG	AG	AG	AG	AG	AG	AG	GG	GG	GG	GG	AG	AG	AG	AG	GG	GG	GG	GG	GG	GG	GG	GG	GG	GG	GG	GG	GG	AG	AG	AG	AG	AG	AG	AG
1689	A01-p3892184	Bn-A01-p3892184	35	A01	3512469	TT	TT	TC	TT	TC	TT	TT	TC	TC	TT	TC	TC	TC	TC	TC	TC	TT	TT	TT	TT	--	TC	TC	TC	TT	TT	TT	TT	TT	TT	TT	TT	TT	TT	TT	TT	TT	TC	TC	TC	TC	TC	TC	TC
1690	A01-p4077105	Bn-A01-p4077105	36	A01	3740480	GG	GG	TT	GG	TT	GG	GG	TT	TT	GG	TT	TT	TT	TT	TT	TT	GG	GG	GG	GG	TT	TT	TT	TT	GG	GG	GG	GG	GG	GG	GG	GG	GG	GG	GG	GG	GG	TT	TT	TT	TT	TT	TT	TT
1691	A01-p4084366	Bn-A01-p4084366	36	A01	3747997	AA	AA	GG	AA	GG	AA	AA	GG	GG	AA	GG	GG	GG	GG	GG	GG	AA	AA	AA	AA	GG	GG	GG	GG	AA	AA	AA	AA	AA	AA	AA	AA	AA	AA	AA	AA	AA	GG	GG	GG	GG	GG	GG	GG
1692	A01-p4087533	Bn-A01-p4087533	36	A01	3751354	TT	TT	CC	TT	CC	TT	TT	CC	CC	TT	CC	CC	CC	CC	CC	CC	TT	TT	TT	TT	CC	CC	CC	CC	TT	TT	TT	TT	TT	TT	TT	TT	TT	TT	TT	TT	TT	CC	CC	CC	CC	CC	CC	CC
1693	s_19193_1-p657373	Bn-scaff_19193_1-p657373	36	NA	NA	CC	CC	TC	CC	TC	CC	CC	TC	TC	CC	TC	TC	TC	TC	TC	TC	CC	CC	CC	CC	TC	TC	TC	TC	CC	CC	CC	CC	CC	CC	CC	CC	CC	CC	CC	CC	CC	TC	TC	TC	TC	TC	TC	TC
1694	s_19193_1-p567239	Bn-scaff_19193_1-p567239	single marker	A01	3894078	AA	AA	AG	AA	AG	AA	AA	AG	AG	AG	AG	AG	AG	AA	AG	AG	AA	AA	AA	AA	AG	AG	AG	AG	AA	AA	AA	AA	AA	AA	AA	AA	AA	AA	AA	AA	AA	AG	AG	AG	AG	AG	AG	AG
1695	A01-p26064479	Bn-A01-p26064479	37	A01	4075177	CC	CC	TT	CC	TT	CC	CC	TT	TT	TT	TT	TT	TT	CC	TT	TT	CC	CC	CC	CC	TT	TT	TT	TT	CC	CC	CC	CC	CC	CC	CC	CC	CC	CC	CC	CC	CC	TT	TT	TT	TT	TT	TT	TT
1696	A01-p4233306	Bn-A01-p4233306	37	A01	3911410	GG	GG	AA	GG	AA	GG	GG	AA	AA	AA	AA	AA	AA	GG	AA	AA	GG	GG	GG	GG	AA	AA	AA	AA	GG	GG	GG	GG	GG	GG	GG	GG	GG	GG	GG	GG	GG	AA	AA	AA	AA	AA	AA	AA
1697	A01-p4235273	Bn-A01-p4235273	37	A01	3914914	AA	AA	AG	AA	AG	AA	AA	AG	AG	AG	AG	AG	AG	AA	AG	AG	AA	AA	AA	AA	AG	AG	AG	AG	AA	AA	AA	AA	AA	AA	AA	AA	AA	AA	AA	AA	AA	AG	AG	AG	AG	AG	AG	AG
1698	A01-p4242269	Bn-A01-p4242269	37	A01	3921845	AA	AA	CC	AA	CC	AA	AA	CC	CC	CC	CC	CC	CC	AA	CC	CC	AA	AA	AA	AA	CC	CC	CC	CC	AA	AA	AA	AA	AA	AA	AA	AA	AA	AA	AA	AA	AA	CC	CC	CC	CC	CC	CC	CC
1699	A01-p4293878	Bn-A01-p4293878	37	A01	3966930	CC	CC	TT	CC	TT	CC	CC	TT	TT	TT	TT	TT	TT	CC	TT	TT	CC	CC	CC	CC	TT	TT	TT	TT	CC	CC	CC	CC	CC	CC	CC	CC	CC	CC	CC	CC	CC	TT	TT	TT	TT	TT	TT	TT
1700	A01-p4303527	Bn-A01-p4303527	37	A01	3984216	AA	AA	AC	AA	AC	AA	AA	AC	AC	AC	AC	AC	AC	AA	AC	AC	AA	AA	AA	AA	AC	AC	AC	AC	AA	AA	AA	AA	AA	AA	AA	AA	AA	AA	AA	AA	AA	AC	AC	AC	AC	AC	AC	AC
1701	A01-p4353657	Bn-A01-p4353657	37	A01	4039382	AA	AA	GG	AA	GG	AA	AA	GG	GG	GG	GG	GG	GG	AA	GG	GG	AA	AA	AA	AA	GG	GG	GG	GG	AA	AA	AA	AA	AA	AA	AA	AA	AA	AA	AA	AA	AA	GG	GG	GG	GG	GG	GG	GG
1702	A01-p4354753	Bn-A01-p4354753	37	A01	4040461	TT	TT	CC	TT	CC	TT	TT	CC	CC	CC	CC	CC	CC	TT	CC	CC	TT	TT	TT	TT	CC	CC	CC	CC	TT	TT	TT	TT	TT	TT	TT	TT	TT	TT	TT	TT	TT	CC	CC	CC	CC	CC	CC	CC
1703	A01-p4635210	Bn-A01-p4635210	37	A01	4254872	AA	AA	AG	AA	AG	AA	AA	AG	AG	AG	AG	AG	AG	AA	AG	AG	AA	AA	AA	AA	AG	AG	AG	AG	AA	AA	AA	AA	AA	AA	AA	AA	AA	AA	AA	AA	AA	AG	AG	AG	AG	AG	AG	AG
1704	A01-p4641747	Bn-A01-p4641747	37	A01	4261227	CC	CC	AA	CC	AA	CC	CC	AA	AA	AA	AA	AA	AA	CC	AA	AA	CC	CC	CC	CC	AA	AA	AA	AA	CC	CC	CC	CC	CC	CC	CC	CC	CC	CC	CC	CC	CC	AA	AA	AA	AA	AA	AA	AA
1705	A01-p4293847	Bn-A01-p4293847	37	NA	NA	GG	GG	GC	GG	GC	GG	GG	GC	GC	GC	GC	GC	GC	GG	GC	GC	GG	GG	GG	GG	GC	GC	GC	GC	GG	GG	GG	GG	GG	GG	GG	GG	GG	GG	GG	GG	GG	GC	GC	GC	GC	GC	GC	GC
1706	A01-p4499485	Bn-A01-p4499485	37	NA	NA	TT	TT	CC	TT	CC	TT	TT	CC	CC	CC	CC	CC	CC	TT	CC	CC	TT	TT	TT	TT	CC	CC	CC	CC	TT	TT	TT	TT	TT	TT	TT	TT	TT	TT	TT	TT	TT	CC	CC	CC	CC	CC	CC	CC
1707	A01-p4506540	Bn-A01-p4506540	37	NA	NA	GG	GG	AG	GG	AG	GG	GG	AG	AG	AG	AG	AG	AG	GG	AG	AG	GG	GG	GG	GG	AG	AG	AG	AG	GG	GG	GG	GG	GG	GG	GG	GG	GG	GG	GG	GG	GG	AG	AG	AG	AG	AG	AG	AG
1708	A01-p4549564	Bn-A01-p4549564	37	NA	NA	TT	TT	CC	TT	CC	TT	TT	CC	CC	CC	CC	CC	CC	TT	CC	CC	TT	TT	TT	TT	CC	CC	CC	CC	TT	TT	TT	TT	TT	TT	TT	TT	TT	TT	TT	TT	TT	CC	CC	CC	CC	CC	CC	CC
1709	A01-p4419443	Bn-A01-p4419443	38	A01	4049851	AA	AA	GG	AA	GG	AA	AA	GG	GG	GG	GG	GG	GG	AA	GG	GG	AA	AA	AA	AA	AG	GG	GG	GG	AA	AA	AA	AA	AA	AA	AA	AA	AA	AA	AA	AA	AA	GG	GG	GG	GG	GG	GG	GG
1710	A01-p4246586	Bn-A01-p4246586	38	NA	NA	TC	TC	CC	TC	CC	TC	TC	CC	CC	CC	CC	CC	CC	TC	CC	CC	TC	TC	TC	TC	CC	CC	CC	CC	TC	TC	TC	TC	TC	TC	TC	TC	TC	TC	TC	TC	TC	CC	CC	CC	CC	CC	CC	CC
1711	A01-p4659972	Bn-A01-p4659972	39	A01	4279895	CC	CC	TT	CC	TT	CC	CC	TT	TT	TT	TT	TT	TT	CC	TT	TT	CC	CC	CC	CC	TT	TT	TT	TT	CC	CC	CC	CC	CC	CC	CC	CC	CC	CC	CC	CC	TT	TT	TT	TT	TT	TT	--	TT
1712	s_17731_1-p385358	Bn-scaff_17731_1-p385358	39	C01	6589643	TT	TT	TC	TT	TC	TT	TT	TC	TC	TC	TC	TC	TC	TT	TC	TC	TT	TT	TT	TT	TC	TC	TC	TC	TT	TT	TT	TT	TT	TT	TT	TT	TT	TT	TT	TT	TC	TC	TC	TC	TC	TC	TC	TC
1713	s_17731_1-p159970	Bn-scaff_17731_1-p159970	single marker	NA	NA	TG	TG	TG	TG	TG	TG	TG	TG	GG	TG	TG	TG	TG	GG	TG	TG	TG	TG	TG	GG	TG	GG	GG	TG	TG	TG	GG	GG	GG	TG	TG	TG	GG	GG	GG	GG	GG	GG	TG	GG	GG	TG	TG	GG
1714	A01-p4820187	Bn-A01-p4820187	40	A01	4424338	TC	TC	CC	TC	CC	TC	TC	CC	CC	CC	CC	CC	CC	TC	CC	CC	TC	TC	TC	TC	CC	CC	CC	CC	--	TC	TC	TC	TC	TC	TC	TC	TC	TC	TC	TC	CC	CC	CC	CC	CC	CC	CC	CC
1715	A01-p4833020	Bn-A01-p4833020	40	A01	4435430	AA	AA	GG	AA	GG	AA	AA	GG	GG	GG	GG	GG	GG	AA	GG	GG	AA	AA	AA	AA	GG	GG	GG	GG	AA	AA	AA	AA	AA	AA	AA	AA	AA	AA	AA	AA	GG	GG	GG	GG	GG	GG	GG	GG
1716	A01-p4836338	Bn-A01-p4836338	40	NA	NA	GG	GG	TT	GG	TT	GG	GG	TT	TT	TT	TT	TT	TT	GG	TT	TT	GG	GG	GG	GG	TT	TT	TT	TT	GG	GG	GG	GG	GG	GG	GG	GG	GG	GG	GG	GG	TT	TT	TT	TT	TT	TT	TT	TT
1717	A01-p4840973	Bn-A01-p4840973	40	A01	4442905	AG	AG	AA	AG	AA	AG	AG	AA	AA	AA	AA	AA	AA	AG	AA	AA	AG	AG	AG	AG	AA	AA	AA	AA	AG	AG	AG	AG	AG	AG	AG	AG	AG	AG	AG	AG	AA	AA	AA	AA	AA	AA	AA	AA
1718	A01-p4908924	Bn-A01-p4908924	40	A01	4512346	CC	CC	AA	CC	AA	CC	CC	AA	AA	AA	AA	AA	AA	CC	AA	AA	CC	CC	CC	CC	AA	AA	AA	AA	CC	CC	CC	CC	CC	CC	CC	CC	CC	CC	CC	CC	AA	AA	AA	AA	AA	AA	AA	AA
1719	A01-p4909065	Bn-A01-p4909065	40	A01	4512488	TT	TT	CC	TT	CC	TT	TT	CC	CC	CC	CC	CC	CC	TT	CC	CC	TT	TT	TT	TT	CC	CC	CC	CC	TT	TT	TT	TT	TT	TT	TT	TT	TT	TT	TT	TT	CC	CC	CC	CC	CC	CC	CC	CC
1720	A01-p4832074	Bn-A01-p4832074	40	NA	NA	GG	GG	TT	GG	TT	GG	GG	TT	TT	TT	TT	TT	TT	GG	TT	TT	GG	GG	GG	GG	TT	TT	TT	TT	GG	GG	GG	GG	GG	GG	GG	GG	GG	GG	GG	GG	TT	TT	TT	TT	TT	TT	TT	TT
1721	s_17731_1-p155870	Bn-scaff_17731_1-p155870	40	NA	NA	AG	AG	AA	AG	AA	AG	AG	AA	AA	AA	AA	AA	AA	AG	AA	AA	AG	AG	AG	AG	AA	AA	AA	AA	AG	AG	AG	AG	AG	AG	AG	AG	AG	AG	AG	AG	AA	AA	AA	AA	AA	AA	AA	AA
1722	A01-p10249225	Bn-A01-p10249225	41	A01	8852209	CC	CC	CC	CC	CC	CC	CC	CC	CC	CC	CC	CC	CC	CC	CC	CC	CC	CC	--	CC	CC	CC	CC	CC	CC	CC	CC	CC	CC	CC	CC	CC	CC	CC	CC	CC	CC	CC	CC	CC	CC	CC	CC	CC
1723	A01-p4874972	Bn-A01-p4874972	41	A01	4474006	CC	CC	CC	CC	CC	CC	CC	CC	CC	CC	CC	CC	CC	CC	CC	CC	CC	CC	CC	CC	CC	CC	CC	CC	CC	CC	CC	CC	CC	CC	CC	CC	CC	CC	CC	CC	CC	CC	CC	CC	CC	CC	--	CC
1724	s_17036_1-p94786	Bn-scaff_17036_1-p94786	41	A01	18058343	GG	GG	GG	GG	GG	GG	GG	GG	GG	GG	GG	GG	GG	GG	GG	GG	GG	GG	--	GG	GG	GG	GG	GG	GG	GG	GG	GG	GG	GG	GG	GG	GG	GG	GG	GG	GG	GG	GG	GG	GG	GG	GG	GG
1725	s_15747_1-p775200	Bn-scaff_15747_1-p775200	41	A01	9420314	AA	AA	AA	AA	AA	AA	AA	AA	AA	AA	AA	AA	AA	AA	AA	AA	AA	AA	--	AA	AA	AA	AA	AA	AA	AA	AA	AA	AA	AA	AA	AA	AA	AA	AA	AA	AA	AA	AA	AA	AA	AA	AA	AA
1726	A01-p5269368	Bn-A01-p5269368	41	NA	NA	AA	AA	AA	AA	AA	AA	AA	AA	AA	AA	AA	AA	AA	AA	AA	AA	AA	AA	AA	AA	AA	AA	AA	AA	AA	AA	AA	AA	AA	AA	AA	AA	AA	AA	AA	AA	AA	AA	AA	AA	AA	AA	AA	AA
1727	A01-p4922557	Bn-A01-p4922557	single marker	A01	4517654	AA	AA	AA	AA	AA	AA	AA	AA	AA	AA	AA	AA	AA	AA	AA	AA	AA	AA	AA	AA	AA	AA	AA	AA	AA	AA	AA	AA	AA	AA	AA	AA	AA	AA	AA	AA	AA	AA	AA	AA	AA	AA	--	AA
1728	A01-p5070565	Bn-A01-p5070565	42	A01	4655886	AA	AA	GG	AA	GG	AA	AA	GG	GG	GG	GG	GG	GG	AA	GG	GG	AA	AA	AA	AA	GG	GG	GG	GG	AA	AA	AA	AA	AA	AA	AA	AA	AA	AA	AA	GG	GG	GG	GG	GG	GG	GG	GG	GG
1729	A01-p4925004	Bn-A01-p4925004	42	A01	4520169	TT	TT	TC	TT	TC	TT	TT	TC	TC	TC	TC	TC	TC	TT	TC	TC	TT	TT	TT	TT	TC	TC	TC	TC	TT	TT	TT	TT	TT	TT	TT	TT	TT	TT	TT	TC	TC	TC	TC	TC	TC	TC	TC	TC
1730	A01-p4947577	Bn-A01-p4947577	42	A01	4549208	CC	CC	AC	CC	AC	CC	CC	AC	AC	AC	AC	AC	AC	CC	AC	AC	CC	CC	CC	CC	AC	AC	AC	AC	CC	CC	CC	CC	CC	CC	CC	CC	CC	CC	CC	AC	AC	AC	AC	AC	AC	AC	AC	AC
1731	A01-p5017444	Bn-A01-p5017444	42	A01	4611495	GG	GG	AG	GG	AG	GG	GG	AG	AG	AG	AG	AG	AG	GG	AG	AG	GG	GG	GG	GG	AG	AG	AG	AG	GG	GG	GG	GG	GG	GG	GG	GG	GG	GG	GG	AG	AG	AG	AG	AG	AG	AG	AG	AG
1732	A01-p5069371	Bn-A01-p5069371	42	A01	4654643	TC	TC	CC	TC	CC	TC	TC	CC	CC	CC	CC	CC	CC	TC	CC	CC	TC	TC	TC	TC	CC	CC	CC	CC	TC	TC	TC	TC	TC	TC	TC	TC	TC	TC	TC	CC	CC	CC	CC	CC	CC	CC	CC	CC
1733	A01-p5070836	Bn-A01-p5070836	42	A01	4656156	GG	GG	AA	GG	AA	GG	GG	AA	AA	AA	AA	AA	AA	GG	AA	AA	GG	GG	GG	GG	AA	AA	AA	AA	GG	GG	GG	GG	GG	GG	GG	GG	GG	GG	GG	AA	AA	AA	AA	AA	AA	AA	AA	AA
1734	A01-p5071350	Bn-A01-p5071350	42	A01	4656670	TT	TT	GG	TT	GG	TT	TT	GG	GG	GG	GG	GG	GG	TT	GG	GG	TT	TT	TT	TT	GG	GG	GG	GG	TT	TT	TT	TT	TT	TT	TT	TT	TT	TT	TT	GG	GG	GG	GG	GG	GG	GG	GG	GG
1735	A01-p5071658	Bn-A01-p5071658	42	A01	4656928	TC	TC	CC	TC	CC	TC	TC	CC	CC	CC	CC	CC	CC	TC	CC	CC	TC	TC	TC	TC	CC	CC	CC	CC	TC	TC	TC	TC	TC	TC	TC	TC	TC	TC	TC	CC	CC	CC	CC	CC	CC	CC	CC	CC
1736	A01-p5101078	Bn-A01-p5101078	42	A01	4678835	GG	GG	AA	GG	AA	GG	GG	AA	AA	AA	AA	AA	AA	GG	AA	AA	GG	GG	GG	GG	AA	AA	AA	AA	GG	GG	GG	GG	GG	GG	GG	GG	GG	GG	GG	AA	AA	AA	AA	AA	AA	AA	AA	AA
1737	A01-p5193639	Bn-A01-p5193639	42	A01	4781715	TG	TG	TT	TG	TT	TG	TG	TT	TT	TT	TT	TT	TT	TG	TT	TT	TG	TG	TG	TG	TT	TT	TT	TT	TG	TG	TG	TG	TG	TG	TG	TG	TG	TG	TG	TT	TT	TT	TT	TT	TT	TT	TT	TT
1738	A01-p5075984	Bn-A01-p5075984	42	NA	NA	CC	CC	TT	CC	TT	CC	CC	TT	TT	TT	TT	TT	TT	CC	TT	TT	CC	CC	CC	CC	TT	TT	TT	TT	CC	CC	CC	CC	CC	CC	CC	CC	CC	CC	CC	TT	TT	TT	TT	TT	TT	TT	TT	TT
1739	A01-p5089377	Bn-A01-p5089377	42	NA	NA	AG	AG	AA	AG	AA	AG	AG	AA	AA	AA	AA	AA	AA	AG	AA	AA	AG	AG	AG	AG	AA	AA	AA	AA	AG	AG	AG	AG	AG	AG	AG	AG	AG	AG	AG	AA	AA	AA	AA	AA	AA	AA	AA	AA
1740	A01-p5017446	Bn-A01-p5017446	42	NA	NA	GG	GG	AG	GG	AG	GG	GG	AG	AG	AG	AG	AG	AG	GG	AG	AG	GG	GG	GG	GG	AG	AG	AG	AG	GG	GG	GG	GG	GG	GG	GG	GG	GG	GG	GG	AG	AG	AG	AG	AG	AG	AG	AG	AG
1741	A01-p5020890	Bn-A01-p5020890	42	NA	NA	CC	CC	TC	CC	TC	CC	CC	TC	TC	TC	TC	TC	TC	CC	TC	TC	CC	CC	CC	CC	TC	TC	TC	TC	CC	CC	CC	CC	CC	CC	CC	CC	CC	CC	CC	TC	TC	TC	TC	TC	TC	TC	TC	TC
1742	A01-p5480514	Bn-A01-p5480514	43	A01	5042556	AA	AA	GG	GG	GG	AA	AA	GG	GG	GG	GG	GG	GG	AA	GG	GG	AA	AA	AA	AA	GG	GG	GG	GG	AA	AA	AA	AA	AA	AA	AA	AA	AA	AA	AA	GG	GG	GG	GG	GG	GG	GG	GG	GG
1743	A01-p5480517	Bn-A01-p5480517	43	A01	5042610	AA	AA	GG	GG	GG	AA	AA	GG	GG	GG	GG	GG	GG	AA	GG	GG	AA	AA	AA	AA	GG	GG	GG	GG	AA	AA	AA	AA	AA	AA	AA	AA	AA	AA	AA	GG	GG	GG	GG	GG	GG	GG	GG	GG
1744	A01-p5481004	Bn-A01-p5481004	43	A01	5043096	GG	GG	TT	TT	TT	GG	GG	TT	TT	TT	TT	TT	TT	GG	TT	TT	GG	GG	GG	GG	TT	TT	TT	TT	GG	GG	GG	GG	GG	GG	GG	GG	GG	GG	GG	TT	TT	TT	TT	TT	TT	TT	TT	TT
1745	A01-p5485980	Bn-A01-p5485980	43	A01	5047341	CC	CC	TT	TT	TT	CC	CC	TT	TT	TT	TT	TT	TT	CC	TT	TT	CC	CC	CC	CC	TT	TT	TT	TT	CC	CC	CC	CC	CC	CC	CC	CC	CC	CC	CC	TT	TT	TT	TT	TT	TT	TT	TT	TT
1746	A01-p5486104	Bn-A01-p5486104	43	A01	5047516	AA	AA	GG	GG	GG	AA	AA	GG	GG	GG	GG	GG	GG	AA	GG	GG	AA	AA	AA	AA	GG	GG	GG	GG	AA	AA	AA	AA	AA	AA	AA	AA	AA	AA	AA	GG	GG	GG	GG	GG	GG	GG	GG	GG
1747	A01-p5508840	Bn-A01-p5508840	43	A01	5070952	TC	TC	TT	TT	TT	TC	TC	TT	TT	TT	TT	TT	TT	TC	TT	TT	TC	TC	TC	TC	TT	TT	TT	TT	TC	TC	TC	TC	TC	TC	TC	TC	TC	TC	TC	TT	TT	TT	TT	TT	TT	TT	TT	TT
1748	A01-p5621392	Bn-A01-p5621392	43	A01	5140925	GG	GG	AA	AA	AA	GG	GG	AA	AA	AA	AA	AA	AA	GG	AA	AA	GG	GG	GG	GG	AA	AA	AA	AA	GG	GG	GG	GG	GG	GG	GG	GG	GG	GG	GG	AA	AA	AA	AA	AA	AA	AA	AA	AA
1749	A01-p5660238	Bn-A01-p5660238	43	A01	5168068	TT	TT	TC	TC	TC	TT	TT	TC	TC	TC	TC	TC	TC	TT	TC	TC	TT	TT	TT	TT	TC	TC	TC	TC	TT	TT	TT	TT	TT	TT	TT	TT	TT	TT	TT	TC	TC	TC	TC	TC	TC	TC	TC	TC
1750	A01-p5661294	Bn-A01-p5661294	43	A01	5169123	GG	GG	TT	TT	TT	GG	GG	TT	TT	TT	TT	TT	TT	GG	TT	TT	GG	GG	GG	GG	TT	TT	TT	TT	GG	GG	GG	GG	GG	GG	GG	GG	GG	GG	GG	TT	TT	TT	TT	TT	TT	TT	TT	TT
1751	A01-p5663319	Bn-A01-p5663319	43	A01	5171148	GG	GG	AA	AA	AA	GG	GG	AA	AA	AA	AA	AA	AA	GG	AA	AA	GG	GG	GG	GG	AA	AA	AA	AA	GG	GG	GG	GG	GG	GG	GG	GG	GG	GG	GG	AA	AA	AA	AA	AA	AA	AA	AA	AA
1752	A01-p5665774	Bn-A01-p5665774	43	A01	5173651	AA	AA	GG	GG	GG	AA	AA	GG	GG	GG	GG	GG	GG	AA	GG	GG	AA	AA	AA	AA	GG	GG	GG	GG	AA	AA	AA	AA	AA	AA	AA	AA	AA	AA	AA	GG	GG	GG	GG	GG	GG	GG	GG	GG
1753	A01-p5508998	Bn-A01-p5508998	43	NA	NA	TG	TG	TT	TT	TT	TG	TG	TT	TT	TT	TT	TT	TT	TG	TT	TT	TG	TG	TG	TG	TT	TT	TT	TT	TG	TG	TG	TG	TG	TG	TG	TG	TG	TG	TG	TT	TT	TT	TT	TT	TT	TT	TT	TT
1754	A01-p5635471	Bn-A01-p5635471	43	NA	NA	GG	GG	TG	TG	TG	GG	GG	TG	TG	TG	TG	TG	TG	GG	TG	--	GG	GG	GG	GG	TG	TG	TG	TG	GG	GG	GG	GG	GG	GG	GG	GG	GG	GG	GG	TG	TG	TG	TG	TG	TG	TG	TG	TG
1755	A01-p5585071	Bn-A01-p5585071	43	A01_random	304637	TA	TA	AA	AA	AA	TA	TA	AA	AA	AA	AA	AA	AA	TA	AA	AA	TA	TA	TA	TA	AA	AA	AA	AA	TA	TA	TA	TA	TA	TA	TA	TA	TA	TA	TA	AA	AA	AA	AA	AA	AA	AA	AA	AA
1756	A01-p5678678	Bn-A01-p5678678	44	A01	5185884	TT	TT	GG	GG	GG	TT	TT	GG	GG	GG	GG	GG	GG	TT	GG	GG	TT	TT	TT	TT	GG	GG	GG	GG	TT	TT	TT	TT	TT	TT	TT	TT	TT	TT	TT	GG	GG	GG	GG	GG	GG	GG	GG	GG
1757	A01-p5679389	Bn-A01-p5679389	44	A01	5186595	GG	GG	AA	AA	AA	GG	GG	AA	AA	AA	AA	AA	AA	GG	AA	AA	GG	GG	GG	GG	AA	AA	AA	AA	GG	GG	GG	GG	GG	GG	GG	GG	GG	GG	GG	AA	AA	AA	AA	AA	AA	AA	AA	AA
1758	A01-p5680581	Bn-A01-p5680581	44	A01	5187695	AG	AG	GG	GG	GG	AG	AG	GG	GG	GG	GG	GG	GG	AG	GG	GG	AG	AG	AG	AG	--	GG	GG	GG	AG	AG	AG	AG	AG	AG	AG	AG	AG	AG	AG	GG	GG	GG	GG	GG	GG	GG	GG	GG
1759	A01-p5680730	Bn-A01-p5680730	44	A01	5187844	AC	AC	CC	CC	CC	AC	AC	CC	CC	CC	CC	CC	CC	AC	CC	CC	AC	AC	AC	AC	CC	CC	CC	CC	AC	AC	AC	AC	AC	AC	AC	AC	AC	AC	AC	CC	CC	CC	CC	CC	CC	CC	CC	CC
1760	A01-p5697706	Bn-A01-p5697706	44	A01	5201659	TC	TC	CC	CC	CC	TC	TC	CC	CC	CC	CC	CC	CC	TC	CC	CC	TC	TC	TC	TC	CC	CC	CC	CC	TC	TC	TC	TC	TC	TC	TC	TC	TC	TC	TC	CC	CC	CC	CC	CC	CC	CC	CC	CC
1761	A01-p5806635	Bn-A01-p5806635	44	A01	5285891	TC	TC	CC	CC	CC	TC	TC	CC	CC	CC	CC	CC	CC	TC	CC	CC	TC	TC	TC	TC	CC	CC	CC	CC	TC	TC	TC	TC	TC	TC	TC	TC	TC	TC	TC	CC	CC	CC	CC	CC	CC	CC	CC	CC
1762	A01-p5808036	Bn-A01-p5808036	44	A01	5287297	CC	CC	TT	TT	TT	CC	CC	TT	TT	TT	TT	TT	TT	CC	TT	TT	CC	CC	CC	CC	TT	TT	TT	TT	CC	CC	CC	CC	CC	CC	CC	CC	CC	CC	CC	TT	TT	TT	TT	TT	TT	TT	TT	TT
1763	A01-p5835558	Bn-A01-p5835558	44	A01	5321517	TT	TT	CC	CC	CC	TT	TT	CC	CC	CC	CC	CC	CC	TT	CC	CC	TT	TT	TT	TT	CC	CC	CC	CC	TT	TT	TT	TT	TT	TT	TT	TT	TT	TT	TT	CC	CC	CC	CC	CC	CC	CC	CC	CC
1764	A01-p5921497	Bn-A01-p5921497	44	A01	5409433	TT	TT	CC	CC	CC	TT	TT	CC	CC	CC	CC	CC	CC	TT	CC	CC	TT	TT	TT	TT	CC	CC	CC	CC	TT	TT	TT	TT	TT	TT	TT	TT	TT	TT	TT	CC	CC	CC	CC	CC	CC	CC	CC	CC
1765	A01-p5903527	Bn-A01-p5903527	44	NA	NA	AG	AG	AA	AA	AA	AG	AG	AA	AA	AA	AA	AA	AA	AG	AA	AA	AG	AG	AG	AG	AA	AA	AA	AA	AG	AG	AG	AG	AG	AG	AG	AG	AG	AG	AG	AA	AA	AA	AA	AA	AA	AA	AA	AA
1766	s_17827_1-p629351	Bn-scaff_17827_1-p629351	44	NA	NA	CG	CG	CC	CC	CC	CG	CG	CC	CC	CC	CC	CC	CC	CG	CC	CC	CG	CG	CG	CG	CC	CC	CC	CC	CG	CG	CG	CG	CG	CG	CG	CG	CG	CG	CG	CC	CC	CC	CC	CC	CC	CC	CC	CC
1767	A01-p6035491	Bn-A01-p6035491	45	A01	5519430	GG	GG	TT	TT	TT	GG	GG	TT	TT	TT	TT	TT	TT	GG	TT	TT	GG	GG	GG	GG	TT	TT	TT	TT	GG	GG	GG	GG	GG	GG	GG	GG	GG	GG	GG	TT	TT	TT	TT	TT	TT	TT	TT	TT
1768	A01-p5990203	Bn-A01-p5990203	45	A01	5473103	AG	AG	GG	GG	GG	AG	AG	GG	GG	GG	GG	GG	GG	AG	GG	GG	AG	AG	AG	AG	GG	GG	GG	GG	AG	AG	AG	AG	AG	AG	AG	AG	AG	AG	AG	GG	GG	GG	GG	GG	GG	GG	GG	GG
1769	A01-p6040667	Bn-A01-p6040667	45	A01	5524514	GG	GG	AA	AA	AA	GG	GG	AA	AA	AA	AA	AA	AA	GG	AA	AA	GG	GG	GG	GG	AA	AA	AA	AA	GG	GG	GG	GG	GG	GG	GG	GG	GG	GG	GG	AA	AA	AA	AA	AA	AA	AA	AA	AA
1770	A01-p6044475	Bn-A01-p6044475	45	A01	5528376	TT	TT	CC	CC	CC	TT	TT	CC	CC	CC	CC	CC	CC	TT	CC	CC	TT	TT	TT	TT	CC	CC	CC	CC	TT	TT	TT	TT	TT	TT	TT	TT	TT	TT	TT	CC	CC	CC	CC	CC	CC	CC	CC	CC
1771	A01-p6083015	Bn-A01-p6083015	45	A01	5561843	GG	GG	AG	AG	AG	GG	GG	AG	AG	AG	AG	AG	AG	GG	AG	AG	GG	GG	GG	GG	AG	AG	AG	AG	GG	GG	GG	GG	GG	GG	GG	GG	GG	GG	GG	AG	AG	AG	AG	AG	AG	AG	AG	AG
1772	A01-p6093123	Bn-A01-p6093123	45	A01	5574107	TT	TT	GG	GG	GG	TT	TT	GG	GG	GG	GG	GG	GG	TT	GG	GG	TT	TT	TT	TT	GG	GG	GG	GG	TT	TT	TT	TT	TT	TT	TT	TT	TT	TT	TT	GG	GG	GG	GG	GG	GG	GG	GG	GG
1773	A01-p6158889	Bn-A01-p6158889	45	A01	5644857	AA	AA	GG	GG	GG	AA	AA	GG	GG	GG	GG	GG	GG	AA	GG	GG	AA	AA	AA	AA	GG	GG	GG	GG	AA	AA	AA	AA	AA	AA	AA	AA	AA	AA	AA	GG	GG	GG	GG	GG	GG	GG	GG	GG
1774	A01-p6272642	Bn-A01-p6272642	46	A01	5741225	GG	GG	AA	AA	AA	GG	GG	AA	AA	AA	AA	AA	AA	GG	AA	AA	GG	GG	GG	GG	AA	AA	AA	AA	GG	GG	GG	GG	GG	GG	GG	GG	GG	GG	GG	AA	AA	AA	AA	AA	AA	AA	AA	AA
1775	A01-p6216424	Bn-A01-p6216424	46	A01	5698047	TG	TG	GG	GG	GG	TG	TG	GG	GG	GG	GG	GG	GG	TG	GG	GG	TG	TG	TG	TG	GG	GG	GG	GG	TG	TG	TG	TG	TG	TG	TG	TG	TG	TG	TG	GG	GG	GG	GG	GG	GG	GG	GG	GG
1776	A01-p6274135	Bn-A01-p6274135	46	A01	5742718	CC	CC	TT	TT	TT	CC	CC	TT	TT	TT	TT	TT	TT	CC	TT	TT	CC	CC	CC	CC	TT	TT	TT	TT	CC	CC	CC	CC	CC	CC	CC	CC	CC	CC	CC	TT	TT	TT	TT	TT	TT	TT	TT	TT
1777	A01-p6390236	Bn-A01-p6390236	46	A01	5851059	CC	CC	TC	TC	TC	CC	CC	TC	TC	TC	TC	TC	TC	CC	TC	TC	--	CC	CC	CC	TC	TC	TC	TC	CC	CC	CC	CC	CC	CC	CC	CC	CC	CC	CC	TC	TC	TC	TC	TC	TC	TC	TC	TC
1778	A01-p6439605	Bn-A01-p6439605	46	A01	5927736	AC	AC	AA	AA	AA	AC	AC	AA	AA	AA	AA	AA	AA	AC	AA	AA	AC	AC	AC	AC	AA	AA	AA	AA	AC	AC	AC	AC	AC	AC	AC	AC	AC	AC	AC	AA	AA	AA	AA	AA	AA	AA	AA	AA
1779	A01-p6478922	Bn-A01-p6478922	46	A01	5956220	AA	AA	AG	AG	AG	AA	AA	AG	AG	AG	AG	AG	AG	AA	AG	AG	AA	AA	AA	AA	AG	AG	AG	AG	AA	AA	AA	AA	AA	AA	AA	AA	AA	AA	AA	AG	AG	AG	AG	AG	AG	AG	AG	AG
1780	A01-p6479735	Bn-A01-p6479735	46	A01	5957033	TT	TT	GG	GG	GG	TT	TT	GG	GG	GG	GG	GG	GG	TT	GG	GG	TT	TT	TT	TT	GG	GG	GG	GG	TT	TT	TT	TT	TT	TT	TT	TT	TT	TT	TT	GG	GG	GG	GG	GG	GG	GG	GG	GG
1781	A01-p6482543	Bn-A01-p6482543	46	A01	5959062	TT	TT	GG	GG	GG	TT	TT	GG	GG	GG	GG	GG	GG	TT	GG	GG	TT	TT	TT	TT	GG	GG	GG	GG	TT	TT	TT	TT	TT	TT	TT	TT	TT	TT	TT	GG	GG	GG	GG	GG	GG	GG	GG	GG
1782	A01-p6487075	Bn-A01-p6487075	46	A01	5964156	AG	AG	GG	GG	GG	AG	AG	GG	GG	GG	GG	GG	GG	AG	GG	GG	AG	AG	--	AG	GG	GG	GG	GG	AG	AG	AG	AG	AG	AG	AG	AG	AG	AG	AG	GG	GG	GG	GG	GG	GG	GG	GG	GG
1783	A01-p6275784	Bn-A01-p6275784	46	NA	NA	TT	TT	CC	CC	CC	TT	TT	CC	CC	CC	CC	CC	CC	TT	CC	CC	TT	TT	TT	TT	CC	CC	CC	CC	TT	TT	TT	TT	TT	TT	TT	TT	TT	TT	TT	CC	CC	CC	CC	CC	CC	CC	CC	CC
1784	A01-p6333810	Bn-A01-p6333810	46	NA	NA	CC	CC	TT	TT	TT	CC	CC	TT	TT	TT	TT	TT	TT	CC	TT	TT	CC	CC	CC	CC	TT	TT	TT	TT	CC	CC	CC	CC	CC	CC	CC	CC	CC	CC	CC	TT	TT	TT	TT	TT	TT	TT	TT	TT
1785	A01-p6333910	Bn-A01-p6333910	46	NA	NA	CC	CC	TT	TT	TT	CC	CC	TT	TT	TT	TT	TT	TT	CC	TT	TT	CC	CC	CC	CC	TT	TT	TT	TT	CC	CC	CC	CC	CC	CC	CC	CC	CC	CC	CC	TT	TT	TT	TT	TT	TT	TT	TT	TT
1786	A01-p6349933	Bn-A01-p6349933	46	Cnn_random	61128697	AA	AA	GG	GG	GG	AA	AA	GG	GG	GG	GG	GG	GG	AA	GG	GG	AA	AA	AA	AA	GG	GG	GG	GG	AA	AA	AA	AA	AA	AA	AA	AA	AA	AA	AA	GG	GG	GG	GG	GG	GG	GG	GG	GG
1787	A01-p6558843	Bn-A01-p6558843	47	A01	6023145	TT	TT	TT	TT	TT	TT	TT	TT	TT	TT	TT	TT	TT	TT	TT	TT	TT	TT	TC	TT	TT	TT	TT	TT	TT	TT	TT	TT	TT	TT	TT	TT	TT	TT	TT	TT	TT	TT	TT	TT	TT	TT	TC	TT
1788	A01-p11137395	Bn-A01-p11137395	47	A01	9216716	AA	AA	AA	AA	AA	--	AA	AA	AA	AA	AA	AA	AA	AA	AA	--	AA	AA	AC	AA	AA	AA	AA	AA	AA	AA	AA	AA	AA	AA	AA	AA	AA	AA	AA	AA	AA	AA	AA	AA	AA	AA	AC	AA
1789	A01-p10640881	Bn-A01-p10640881	47	A01	9554128	AA	AA	AA	AA	AA	AA	AA	AA	AA	AA	AA	AA	AA	AA	AA	AA	AA	AA	--	AA	AA	AA	AA	AA	AA	AA	AA	AA	AA	AA	AA	AA	AA	AA	AA	AA	AA	AA	AA	AA	AA	AA	--	AA
1790	A01-p11091663	Bn-A01-p11091663	47	NA	NA	GG	GG	GG	GG	GG	GG	GG	GG	GG	GG	GG	GG	GG	GG	GG	GG	GG	GG	AG	GG	GG	GG	GG	GG	GG	GG	GG	GG	GG	GG	GG	GG	GG	GG	GG	GG	GG	GG	GG	GG	GG	GG	--	GG
1791	A01-p11120493	Bn-A01-p11120493	47	A01	9206572	AA	AA	AA	AA	AA	--	AA	AA	AA	AA	AA	AA	AA	AA	AA	--	AA	AA	AG	AA	AA	AA	AA	AA	AA	AA	AA	AA	AA	AA	AA	AA	AA	AA	AA	AA	AA	AA	AA	AA	AA	AA	AG	AA
1792	A01-p6643749	Bn-A01-p6643749	48	A01	6096243	CC	AA	AA	AA	AA	CC	CC	AA	AA	AA	AA	AA	AA	CC	AA	AA	CC	CC	CC	CC	AA	AA	AA	AA	CC	CC	CC	CC	AA	CC	CC	CC	CC	CC	CC	AA	AA	AA	AA	AA	AA	AA	AA	AA
1793	s_20638_1-p142399	Bn-scaff_20638_1-p142399	48	A01	6122819	GG	AG	AG	AG	AG	GG	GG	AG	AG	AG	AG	AG	AG	GG	AG	AG	GG	GG	GG	GG	AG	AG	AG	AG	GG	GG	GG	GG	AG	GG	GG	GG	GG	GG	GG	AG	AG	AG	AG	AG	AG	AG	AG	AG
1794	A01-p6687839	Bn-A01-p6687839	48	A01	6129364	TT	GG	GG	GG	GG	TT	TT	GG	GG	GG	GG	GG	GG	TT	GG	GG	TT	TT	TT	TT	GG	GG	GG	GG	TT	TT	TT	TT	GG	TT	TT	TT	TT	TT	TT	GG	GG	GG	GG	GG	GG	GG	GG	GG
1795	A01-p6699539	Bn-A01-p6699539	48	A01	6139812	CC	AC	AC	AC	AC	CC	CC	AC	AC	AC	AC	AC	AC	CC	AC	AC	CC	CC	CC	CC	AC	AC	AC	AC	CC	CC	CC	CC	AC	CC	CC	CC	CC	CC	CC	AC	AC	AC	AC	AC	AC	AC	--	AC
1796	A01-p6825673	Bn-A01-p6825673	48	A01	6237941	AA	GG	GG	GG	GG	AA	AA	GG	GG	GG	GG	GG	GG	AA	GG	GG	AA	AA	AA	AA	GG	GG	GG	GG	AA	AA	AA	AA	GG	AA	AA	AA	AA	AA	AA	GG	GG	GG	GG	GG	GG	GG	GG	GG
1797	A01-p6826327	Bn-A01-p6826327	48	A01	6238643	GG	AA	AA	AA	AA	GG	GG	AA	AA	AA	AA	AA	AA	GG	AA	AA	GG	GG	GG	GG	AA	AA	AA	AA	GG	GG	GG	GG	AA	GG	GG	GG	GG	GG	GG	AA	AA	AA	AA	AA	AA	AA	AA	AA
1798	A01-p6986405	Bn-A01-p6986405	48	A01	6406944	TC	TT	TT	TT	TT	TC	TC	TT	TT	TT	TT	TT	TT	TC	TT	TT	TC	TC	TC	TC	TT	TT	TT	TT	TC	TC	TC	TC	TT	TC	TC	TC	TC	TC	TC	TT	TT	TT	TT	TT	TT	TT	TT	TT
1799	A01-p7086543	Bn-A01-p7086543	48	A01	6487112	AA	CC	CC	CC	CC	AA	AA	CC	CC	CC	CC	CC	CC	AA	CC	CC	AA	AA	AA	AA	CC	CC	CC	CC	AA	AA	AA	AA	CC	AA	AA	AA	AA	AA	AA	CC	CC	CC	CC	CC	CC	CC	CC	CC
1800	A01-p7087000	Bn-A01-p7087000	48	A01	6487620	GG	AA	AA	AA	AA	GG	GG	AA	AA	AA	AA	AA	AA	GG	AA	AA	GG	GG	GG	GG	AA	AA	AA	AA	GG	GG	GG	GG	AA	GG	GG	GG	GG	GG	GG	AA	AA	AA	AA	AA	AA	AA	AA	AA
1801	A01-p7493373	Bn-A01-p7493373	48	A01	6849791	TG	TT	TT	TT	TT	TG	TG	TT	TT	TT	TT	TT	TT	TG	TT	TT	TG	TG	TG	TG	TT	TT	TT	TT	TG	TG	TG	TG	TT	TG	TG	TG	TG	TG	TG	TT	TT	TT	TT	TT	TT	TT	TT	TT
1802	A01-p7533971	Bn-A01-p7533971	48	A01	6884171	TT	TC	TC	TC	TC	TT	TT	TC	TC	TC	TC	TC	TC	TT	TC	TC	TT	TT	TT	TT	TC	TC	TC	TC	TT	TT	TT	TT	TC	TT	TT	TT	TT	TT	TT	TC	TC	TC	TC	TC	TC	TC	TC	TC
1803	A01-p7787153	Bn-A01-p7787153	48	A01	7048990	GG	AG	AG	AG	AG	GG	GG	AG	AG	AG	AG	AG	AG	GG	AG	AG	GG	GG	GG	GG	AG	AG	AG	AG	GG	GG	GG	GG	AG	GG	GG	GG	GG	GG	GG	AG	AG	AG	AG	AG	AG	AG	--	AG
1804	A01-p8043776	Bn-A01-p8043776	48	A01	7219614	AG	GG	GG	GG	GG	AG	AG	GG	GG	GG	GG	GG	GG	AG	GG	GG	AG	AG	--	AG	GG	GG	GG	GG	AG	AG	AG	AG	GG	AG	AG	AG	AG	AG	AG	GG	GG	GG	GG	GG	GG	GG	GG	GG
1805	A01-p8045760	Bn-A01-p8045760	48	A01	7221649	AA	CC	CC	CC	CC	AA	AA	CC	CC	CC	CC	CC	CC	AA	CC	CC	AA	AA	AA	AA	CC	CC	CC	CC	AA	AA	AA	AA	CC	AA	AA	AA	AA	AA	AA	CC	CC	CC	CC	CC	CC	CC	CC	CC
1806	A01-p8046142	Bn-A01-p8046142	48	A01	7221980	TT	CC	CC	CC	CC	TT	TT	CC	CC	CC	CC	CC	CC	TT	CC	CC	TT	TT	TT	TT	CC	CC	CC	CC	TT	TT	TT	TT	CC	TT	TT	TT	TT	TT	TT	CC	CC	CC	CC	CC	CC	CC	CC	CC
1807	A01-p6679394	Bn-A01-p6679394	48	NA	NA	CC	TT	TT	TT	TT	CC	CC	TT	TT	TT	TT	TT	TT	CC	TT	TT	CC	CC	CC	CC	TT	TT	TT	TT	CC	CC	CC	CC	TT	CC	CC	CC	CC	CC	CC	TT	TT	TT	TT	TT	TT	TT	TT	TT
1808	A01-p7825044	Bn-A01-p7825044	48	A01_random	418896	CC	AA	AA	AA	AA	CC	CC	AA	AA	AA	AA	AA	AA	CC	AA	AA	CC	CC	CC	CC	AA	AA	AA	AA	CC	CC	CC	CC	AA	CC	CC	CC	CC	CC	CC	AA	AA	AA	AA	AA	AA	AA	AA	AA
1809	A01-p7827260	Bn-A01-p7827260	48	A01_random	421147	AA	AG	AG	AG	AG	AA	AA	AG	AG	AG	AG	AG	AG	AA	AG	AG	AA	AA	AA	AA	AG	AG	AG	AG	AA	AA	AA	AA	AG	AA	AA	AA	AA	AA	AA	AG	AG	AG	AG	AG	AG	AG	AG	AG
1810	A01-p7831289	Bn-A01-p7831289	48	A01_random	425303	TT	TC	TC	TC	TC	TT	TT	TC	TC	TC	TC	TC	TC	TT	TC	TC	TT	TT	TT	TT	TC	TC	TC	TC	TT	TT	TT	TT	TC	TT	TT	TT	TT	TT	TT	TC	TC	TC	TC	TC	TC	TC	TC	TC
1811	s_16323_1-p171333	Bn-scaff_16323_1-p171333	48	NA	NA	CC	TT	TT	TT	TT	CC	CC	TT	TT	TT	TT	TT	TT	CC	TT	--	CC	CC	CC	CC	TT	TT	TT	TT	CC	CC	CC	CC	TT	CC	CC	CC	CC	CC	CC	TT	TT	TT	TT	TT	TT	TT	--	TT
1812	s_17369_1-p1151937	Bn-scaff_17369_1-p1151937	48	NA	NA	TT	TC	TC	TC	TC	TT	TT	TC	TC	TC	TC	TC	TC	TT	TC	TC	TT	TT	TT	TT	TC	TC	TC	TC	TT	TT	TT	TT	TC	TT	TT	TT	TT	TT	TT	TC	TC	TC	TC	TC	TC	TC	TC	TC
1813	s_17369_1-p1152675	Bn-scaff_17369_1-p1152675	48	NA	NA	TT	TC	TC	TC	TC	TT	TT	TC	TC	TC	TC	TC	TC	TT	TC	TC	TT	TT	TT	TT	TC	TC	TC	TC	TT	TT	TT	TT	TC	TT	TT	TT	TT	TT	TT	TC	TC	TC	TC	TC	TC	TC	TC	TC
1814	A01-p7121832	Bn-A01-p7121832	48	NA	NA	AG	GG	GG	GG	GG	AG	AG	GG	GG	GG	GG	GG	GG	AG	GG	GG	AG	AG	AG	AG	GG	GG	GG	GG	AG	AG	AG	AG	GG	AG	AG	AG	AG	AG	AG	GG	GG	GG	GG	GG	GG	GG	GG	GG
1815	A01-p7834871	Bn-A01-p7834871	48	NA	NA	AT	AA	AA	AA	AA	AT	AT	AA	AA	AA	AA	AA	AA	AT	AA	AA	AT	AT	AT	AT	AA	AA	AA	AA	AT	AT	AT	AT	AA	AT	AT	AT	AT	AT	AT	AA	AA	AA	AA	AA	AA	AA	AA	AA
1816	s_20675_1-p94966	Bn-scaff_20675_1-p94966	48	NA	NA	TA	TT	TT	TT	TT	TA	TA	TT	TT	TT	TT	TT	TT	TA	TT	TT	TA	TA	TA	TA	TT	TT	TT	TT	TA	TA	TA	TA	TT	TA	TA	TA	TA	TA	TA	TT	TT	TT	TT	TT	TT	TT	TT	TT
1817	s_20675_1-p149133	Bn-scaff_20675_1-p149133	49	NA	NA	CC	CC	CC	CC	CC	CC	CC	TT	TT	CC	CC	CC	CC	TT	CC	CC	CC	CC	CC	TT	CC	TT	TT	CC	TT	CC	TT	TT	TT	CC	CC	CC	TT	TT	TT	TT	CC	TT	CC	TT	TT	CC	CC	TT
1818	s_20675_1-p159903	Bn-scaff_20675_1-p159903	49	A01	6294552	TA	TA	TA	TA	TA	TA	TA	TT	TT	TA	TA	TA	TA	TT	TA	TA	TA	TA	TA	TT	TA	TT	TT	TA	TT	TA	TT	TT	TT	TA	TA	TA	TT	TT	TT	TT	TA	TT	TA	TT	TT	TA	TA	TT
1819	s_20675_1-p153666	Bn-scaff_20675_1-p153666	49	C01	9606536	TT	TT	TT	TT	TT	TT	TT	TC	TC	TT	TT	TT	TT	TC	TT	TT	TT	TT	TT	TC	TT	TC	TC	TT	TC	TT	TC	TC	TC	TT	TT	TT	TC	TC	TC	TC	TT	TC	TT	TC	TC	TT	TT	TC
1820	s_20675_1-p95063	Bn-scaff_20675_1-p95063	49	C01	9664917	CC	CC	CC	CC	CC	CC	CC	AA	AA	CC	CC	CC	CC	AA	CC	CC	CC	CC	CC	AA	CC	AA	AA	CC	AA	CC	AA	AA	AA	CC	CC	CC	AA	AA	AA	AA	CC	AA	CC	AA	AA	CC	CC	AA
1821	s_20675_1-p155460	Bn-scaff_20675_1-p155460	49	NA	NA	CC	CC	CC	CC	CC	CC	CC	AA	AA	CC	CC	CC	CC	AA	CC	CC	CC	CC	CC	AA	CC	AA	AA	CC	AA	CC	AA	AA	AA	CC	CC	CC	AA	AA	AA	AA	CC	AA	CC	AA	AA	CC	CC	AA
1822	s_20675_1-p156163	Bn-scaff_20675_1-p156163	49	NA	NA	AG	AG	AG	AG	AG	AG	AG	AA	AA	AG	AG	AG	AG	AA	AG	AG	AG	AG	--	AA	AG	AA	AA	AG	AA	AG	AA	AA	AA	AG	AG	AG	AA	AA	AA	AA	AG	AA	AG	AA	AA	AG	AG	AA
1823	s_20675_1-p94476	Bn-scaff_20675_1-p94476	49	NA	NA	TT	TT	TT	TT	TT	TT	TT	TC	TC	TT	TT	TT	TT	TC	TT	TT	TT	TT	TT	TC	TT	TC	TC	TT	TC	TT	TC	TC	TC	TT	TT	TT	TC	TC	TC	TC	TT	TC	TT	TC	TC	TT	TT	TC
1824	A01-p8058255	Bn-A01-p8058255	50	A01	7238500	AA	GG	GG	GG	GG	AA	AA	GG	GG	GG	GG	GG	GG	AA	GG	GG	AA	AA	AA	AA	GG	GG	GG	GG	AA	AA	AA	AA	GG	AA	AA	AA	AA	AA	AA	GG	GG	GG	GG	GG	GG	GG	GG	GG
1825	A01-p8058475	Bn-A01-p8058475	50	A01	7238668	TT	CC	CC	CC	CC	TT	TT	CC	CC	CC	CC	CC	CC	TT	CC	CC	TT	TT	TT	TT	CC	CC	CC	CC	TT	TT	TT	TT	CC	TT	TT	TT	TT	TT	TT	CC	CC	CC	CC	CC	CC	CC	CC	CC
1826	A01-p8063652	Bn-A01-p8063652	50	A01	7242788	CC	TT	TT	TT	TT	CC	CC	TT	TT	TT	TT	TT	TT	CC	TT	TT	CC	CC	CC	CC	TT	TT	TT	TT	CC	CC	CC	CC	TT	CC	CC	CC	CC	CC	CC	TT	TT	TT	TT	TT	TT	TT	TT	TT
1827	s_17369_1-p841344	Bn-scaff_17369_1-p841344	50	A01	7245993	AG	AA	AA	AA	AA	AG	AG	AA	AA	AA	AA	AA	AA	AG	AA	AA	AG	AG	AG	AG	AA	AA	AA	AA	AG	AG	AG	AG	AA	AG	AG	AG	AG	AG	AG	AA	AA	AA	AA	AA	AA	AA	AA	AA
1828	s_17369_1-p851091	Bn-scaff_17369_1-p851091	50	C01	11480606	TT	TG	TG	TG	TG	TT	TT	TG	TG	TG	TG	TG	TG	TT	TG	TG	TT	TT	TT	TT	TG	TG	TG	TG	TT	TT	TT	TT	TG	TT	TT	TT	TT	TT	TT	TG	TG	TG	TG	TG	TG	TG	TG	TG
1829	s_17369_1-p841371	Bn-scaff_17369_1-p841371	50	C01	11541978	CG	CC	CC	CC	CC	CG	CG	CC	CC	CC	CC	CC	CC	CG	CC	CC	CG	CG	CG	CG	CC	CC	CC	CC	CG	CG	CG	CG	CC	CG	CG	CG	CG	CG	CG	CC	CC	CC	CC	CC	CC	CC	CC	CC
1830	s_17369_1-p837839	Bn-scaff_17369_1-p837839	50	C01	11543438	TC	CC	CC	CC	CC	TC	TC	CC	CC	CC	CC	CC	CC	TC	CC	CC	TC	TC	TC	TC	CC	CC	CC	CC	TC	TC	TC	TC	CC	TC	TC	TC	TC	TC	TC	CC	CC	CC	CC	CC	CC	CC	CC	CC
1831	s_17369_1-p794147	Bn-scaff_17369_1-p794147	50	C01	11577657	CC	AC	AC	AC	AC	CC	CC	AC	AC	AC	AC	AC	AC	CC	AC	AC	CC	CC	CC	CC	AC	AC	AC	AC	CC	CC	CC	CC	AC	CC	CC	CC	CC	CC	CC	AC	AC	AC	AC	AC	AC	AC	--	AC
1832	A01-p8108178	Bn-A01-p8108178	50	NA	NA	AA	CC	CC	CC	CC	AA	AA	CC	CC	CC	CC	CC	CC	AA	CC	CC	AA	AA	AA	AA	CC	CC	CC	CC	AA	AA	AA	AA	CC	AA	AA	AA	AA	AA	AA	CC	CC	CC	CC	CC	CC	CC	CC	CC
1833	A01-p9499100	Bn-A01-p9499100	51	A01	8132237	TT	TC	TC	TC	TT	TT	TT	TC	TC	TC	TC	TC	TC	TT	TC	TC	TT	TT	TT	TT	TC	TC	TC	TC	TT	TT	TT	TT	TC	TT	TT	TT	TT	TT	TT	TC	TC	TC	TC	TC	TC	TC	TC	TC
1834	A01-p9551341	Bn-A01-p9551341	51	A01	8186297	TT	CC	CC	CC	TT	TT	TT	CC	CC	CC	CC	CC	CC	TT	CC	CC	TT	TT	TT	TT	CC	CC	CC	CC	TT	TT	TT	TT	CC	TT	TT	TT	TT	TT	TT	CC	CC	CC	CC	CC	CC	CC	CC	CC
1835	A01-p9565360	Bn-A01-p9565360	51	A01	8189149	AA	GG	GG	GG	AA	AA	AA	GG	GG	GG	GG	GG	GG	AA	GG	GG	AA	AA	AA	AA	GG	GG	GG	GG	AA	AA	AA	AA	GG	AA	AA	AA	AA	AA	AA	GG	GG	GG	GG	GG	GG	GG	GG	GG
1836	A01-p9565804	Bn-A01-p9565804	51	A01	8189593	GG	TG	TG	TG	GG	GG	GG	TG	TG	TG	TG	TG	TG	GG	TG	TG	GG	GG	GG	GG	TG	TG	TG	TG	GG	GG	GG	GG	TG	GG	GG	GG	GG	GG	GG	TG	TG	TG	TG	TG	TG	TG	TG	TG
1837	A01-p9568888	Bn-A01-p9568888	51	A01	8192626	CC	AA	AA	AA	CC	CC	CC	AA	AA	AA	AA	AA	AA	CC	AA	AA	CC	CC	CC	CC	AA	AA	AA	AA	CC	CC	CC	CC	AA	CC	CC	CC	CC	CC	CC	AA	AA	AA	AA	AA	AA	AA	AA	AA
1838	A10-p17302908	Bn-A10-p17302908	52	A10	17107407	AA	CC	CC	AA	CC	CC	AA	CC	AA	AA	AA	AA	CC	CC	AA	CC	CC	CC	CC	AA	CC	AA	AA	AA	CC	AA	AA	AA	AA	CC	CC	CC	AA	AA	CC	AA	AA	AA	CC	CC	CC	CC	AA	AA
1839	s_19614_1-p300765	Bn-scaff_19614_1-p300765	52	NA	NA	AA	AG	AG	AA	AG	AG	AA	AG	AA	AA	AA	AA	AG	AG	AA	AG	AG	AG	AG	AA	AG	AA	AA	AA	AG	AA	AA	AA	AA	AG	AG	AG	AA	AA	AG	AA	AA	AA	AG	AG	AG	AG	AA	AA
1840	A10-p17327421	Bn-A10-p17327421	52	A10	17142758	TG	TT	--	TG	TT	TT	TG	TT	TG	TG	TG	TG	TT	TT	TG	TT	TT	TT	TT	TG	TT	TG	TG	TG	TT	TG	TG	TG	TG	TT	TT	TT	TG	TG	TT	TG	TG	TG	TT	TT	TT	TT	TG	TG
1841	A10-p17367157	Bn-A10-p17367157	52	A10	17166052	AG	GG	GG	AG	GG	GG	AG	GG	AG	AG	AG	AG	GG	GG	AG	GG	GG	GG	GG	AG	GG	AG	AG	AG	GG	AG	AG	AG	AG	GG	GG	GG	AG	AG	GG	AG	AG	AG	GG	GG	GG	GG	AG	AG
1842	A01-p9810552	Bn-A01-p9810552	single marker	A01	8432723	AG	AA	AA	AA	AG	AG	AG	AA	AA	AA	AA	AA	AA	AG	AA	AA	AG	AG	AG	AG	AA	AA	AA	AA	AG	AG	AG	AG	AA	AG	AG	AG	AG	AG	AG	AA	AA	AA	AA	AA	AA	AA	AA	AA
1843	A01-p9863114	Bn-A01-p9863114	53	A01	8488575	CC	AC	AC	AC	CC	CC	CC	AC	AC	AC	AC	AC	AC	CC	AC	AC	CC	CC	CC	CC	AC	AC	AC	AC	CC	CC	CC	CC	AC	CC	CC	CC	CC	CC	CC	AC	AC	AC	AC	AC	AC	AC	AC	AC
1844	A01-p9866468	Bn-A01-p9866468	53	A01	8491929	GG	AA	AA	AA	GG	GG	GG	AA	AA	AA	AA	AA	AA	GG	AA	AA	GG	GG	GG	GG	AA	AA	AA	AA	GG	GG	GG	GG	AA	GG	GG	GG	GG	GG	GG	AA	AA	AA	AA	AA	AA	AA	AA	AA
1845	A01-p10406165	Bn-A01-p10406165	54	NA	NA	TA	TT	TT	TT	TA	TA	TA	TT	TT	TT	TT	TT	TT	TA	TT	TT	TA	TA	TA	TA	TT	TT	TT	TT	TA	TA	TA	TA	TT	TA	TA	TA	TA	TA	TA	TT	TT	TT	TT	TT	TT	TT	TT	TT
1846	A01-p10105499	Bn-A01-p10105499	54	A01	8689461	TC	CC	CC	CC	TC	TC	TC	CC	CC	CC	CC	CC	CC	TC	CC	CC	TC	TC	--	TC	CC	CC	CC	CC	TC	TC	TC	TC	CC	TC	TC	TC	TC	TC	TC	CC	CC	CC	CC	CC	CC	CC	CC	CC
1847	A01-p10354645	Bn-A01-p10354645	54	Ann_random	26778284	TC	CC	CC	CC	TC	TC	TC	CC	CC	CC	CC	CC	CC	TC	CC	CC	TC	TC	--	TC	CC	CC	CC	CC	TC	TC	TC	TC	CC	TC	TC	TC	TC	TC	TC	CC	CC	CC	CC	CC	CC	CC	CC	CC
1848	A01-p10392909	Bn-A01-p10392909	54	NA	NA	AG	AA	AA	AA	AG	AG	AG	AA	AA	AA	AA	AA	AA	AG	AA	AA	AG	AG	AG	AG	AA	AA	AA	AA	--	AG	AG	AG	AA	AG	AG	AG	AG	AG	AG	AA	AA	AA	AA	AA	AA	AA	AA	AA
1849	A01-p10398937	Bn-A01-p10398937	54	NA	NA	AA	GG	GG	GG	AA	AA	AA	GG	GG	GG	GG	GG	GG	AA	GG	GG	AA	AA	AA	AA	GG	GG	GG	GG	AA	AA	AA	AA	GG	AA	AA	AA	AA	AA	AA	GG	GG	GG	GG	GG	GG	GG	GG	GG
1850	A01-p10399077	Bn-A01-p10399077	54	Ann_random	16583112	TC	CC	CC	CC	TC	TC	TC	CC	CC	CC	CC	CC	CC	TC	CC	CC	TC	TC	TC	TC	CC	CC	CC	CC	TC	TC	TC	TC	CC	TC	TC	TC	TC	TC	TC	CC	CC	CC	CC	CC	CC	CC	CC	CC
1851	s_15747_1-p462246	Bn-scaff_15747_1-p462246	54	NA	NA	TC	CC	CC	CC	TC	TC	TC	CC	CC	CC	CC	CC	CC	TC	CC	CC	TC	TC	--	TC	CC	CC	CC	CC	TC	TC	TC	TC	CC	TC	TC	TC	TC	TC	TC	CC	CC	CC	CC	CC	CC	CC	CC	CC
1852	A01-p10257919	Bn-A01-p10257919	single marker	A01	8861358	AA	AA	AA	AA	AA	AA	AA	AA	AA	AA	AA	AA	AA	AA	AA	AA	AA	AA	--	AA	AA	AA	AA	AA	AA	AA	AA	AA	AA	AA	AA	AA	AA	AA	AA	AA	AA	AA	AA	AA	AA	AA	--	AA
1853	A01-p10000230	Bn-A01-p10000230	55	Ann_random	12899334	GG	TG	TG	TG	GG	GG	GG	TG	TG	TG	TG	TG	TG	GG	TG	TG	GG	GG	GG	GG	TG	TG	TG	TG	GG	GG	GG	GG	TG	GG	GG	GG	GG	GG	GG	TG	TG	TG	TG	TG	TG	TG	TG	TG
1854	A01-p10278752	Bn-A01-p10278752	55	A01	8903984	GG	AG	AG	AG	GG	GG	GG	AG	AG	AG	AG	AG	AG	GG	AG	AG	GG	GG	GG	GG	AG	AG	AG	AG	GG	GG	GG	GG	AG	GG	GG	GG	GG	GG	GG	AG	AG	AG	AG	AG	AG	AG	AG	AG
1855	A01-p10285074	Bn-A01-p10285074	55	A01	8910720	GG	AA	AA	AA	GG	GG	GG	AA	AA	AA	AA	AA	AA	GG	AA	AA	GG	GG	GG	GG	AA	AA	AA	AA	GG	GG	GG	GG	AA	GG	GG	GG	GG	GG	GG	AA	AA	AA	AA	AA	AA	AA	AA	AA
1856	A01-p10299187	Bn-A01-p10299187	55	A01	8930684	AA	GG	GG	GG	AA	AA	AA	GG	GG	GG	GG	GG	GG	AA	GG	GG	AA	AA	AA	AA	GG	GG	GG	GG	AA	AA	AA	AA	GG	AA	AA	AA	AA	AA	AA	GG	GG	GG	GG	GG	GG	GG	GG	GG
1857	A01-p10268662	Bn-A01-p10268662	55	C01	14512665	AA	AG	AG	AG	AA	AA	AA	AG	AG	AG	AG	AG	AG	AA	AG	AG	AA	AA	AA	AA	AG	AG	AG	AG	AA	AA	AA	AA	AG	AA	AA	AA	AA	AA	AA	AG	AG	AG	AG	AG	AG	AG	AG	AG
1858	sold001557-p226	Bn-Scaffold001557-p226	55	NA	NA	AA	AG	AG	AG	AA	AA	AA	AG	AG	AG	AG	AG	AG	AA	AG	AG	AA	AA	AA	AA	AG	AG	AG	AG	AA	AA	AA	AA	AG	AA	AA	AA	AA	AA	AA	AG	AG	AG	AG	AG	AG	AG	AG	AG
1859	A01-p10343401	Bn-A01-p10343401	55	C09	43428089	TT	GG	GG	GG	TT	TT	TT	GG	GG	GG	GG	GG	GG	TT	GG	GG	TT	TT	TT	TT	GG	GG	GG	GG	TT	TT	TT	TT	GG	TT	TT	TT	TT	TT	TT	GG	GG	GG	GG	GG	GG	GG	GG	GG
1860	A01-p10344498	Bn-A01-p10344498	55	C09	43429186	CC	TT	TT	TT	CC	CC	CC	TT	TT	TT	TT	TT	TT	CC	TT	TT	CC	CC	CC	CC	TT	TT	TT	TT	CC	CC	CC	CC	TT	CC	CC	CC	CC	CC	CC	TT	TT	TT	TT	TT	TT	TT	TT	TT
1861	A01-p10346546	Bn-A01-p10346546	55	C09	43431236	GG	AG	AG	AG	GG	GG	GG	AG	AG	AG	AG	AG	AG	GG	AG	AG	GG	GG	GG	GG	AG	AG	AG	AG	GG	GG	GG	GG	AG	GG	GG	GG	GG	GG	GG	AG	AG	AG	AG	AG	AG	AG	AG	AG
1862	A01-p10013185	Bn-A01-p10013185	55	NA	NA	CC	TC	TC	TC	CC	CC	CC	TC	TC	TC	TC	TC	TC	CC	TC	TC	CC	CC	CC	CC	TC	TC	TC	TC	CC	CC	CC	CC	TC	CC	CC	CC	CC	CC	CC	TC	TC	TC	TC	TC	TC	TC	TC	TC
1863	A01-p10069493	Bn-A01-p10069493	55	NA	NA	AA	GG	GG	GG	AA	AA	AA	GG	GG	GG	GG	GG	GG	AA	GG	GG	AA	AA	AA	AA	--	GG	GG	GG	AA	AA	AA	AA	GG	AA	AA	AA	AA	AA	AA	GG	GG	GG	GG	GG	GG	GG	GG	GG
1864	A01-p9996240	Bn-A01-p9996240	55	Ann_random	12884510	AA	GG	GG	GG	AA	AA	AA	GG	GG	GG	GG	GG	GG	AA	GG	GG	AA	AA	AA	AA	GG	GG	GG	GG	AA	AA	AA	AA	GG	AA	AA	AA	AA	AA	AA	GG	GG	GG	GG	GG	GG	GG	GG	GG
1865	A01-p9996458	Bn-A01-p9996458	55	Ann_random	12884677	CC	TT	TT	TT	CC	CC	CC	TT	TT	TT	TT	TT	TT	CC	TT	TT	CC	CC	CC	CC	TT	TT	TT	TT	CC	CC	CC	CC	TT	CC	CC	CC	CC	CC	CC	TT	TT	TT	TT	TT	TT	TT	TT	TT
1866	A01-p9999485	Bn-A01-p9999485	55	Ann_random	12898585	TT	TC	TC	TC	TT	TT	TT	TC	TC	TC	TC	TC	TC	TT	TC	TC	TT	TT	TT	TT	TC	TC	TC	TC	TT	TT	TT	TT	TC	TT	TT	TT	TT	TT	TT	TC	TC	TC	TC	TC	TC	TC	TC	TC
1867	A01-p10889788	Bn-A01-p10889788	single marker	A01	8978768	AG	AA	AA	AA	AG	AG	AG	AA	AA	AA	AA	AA	AA	AG	AA	AA	AG	AG	AG	AG	AA	AA	AA	AA	AG	AG	AG	AG	AA	AG	AG	AG	AG	AG	AG	AA	AA	AA	AA	AA	AA	AA	AA	AA
1868	A01-p11108443	Bn-A01-p11108443	56	A01	9200854	CC	CC	CC	CC	CC	AC	CC	AC	AC	CC	CC	CC	CC	CC	CC	CC	CC	CC	CC	AC	CC	AC	AC	CC	AC	CC	AC	AC	CC	AC	AC	CC	AC	AC	AC	AC	CC	AC	AC	CC	AC	CC	CC	AC
1869	A01-p11142752	Bn-A01-p11142752	56	A01	9218481	GG	GG	GG	GG	GG	AG	GG	AG	AG	GG	GG	GG	GG	GG	GG	GG	GG	GG	GG	AG	GG	AG	AG	GG	AG	GG	AG	AG	GG	AG	AG	GG	AG	AG	AG	AG	GG	AG	AG	GG	AG	GG	GG	AG
1870	A01-p11249993	Bn-A01-p11249993	56	A01	9312528	TC	TC	TC	TC	TC	CC	TC	CC	CC	TC	TC	TC	TC	TC	TC	TC	TC	TC	TC	CC	TC	CC	CC	TC	CC	TC	CC	CC	TC	CC	CC	TC	CC	CC	CC	CC	TC	CC	CC	TC	CC	TC	TC	CC
1871	A01-p11469992	Bn-A01-p11469992	56	A01	9817819	GG	GG	GG	GG	GG	AG	GG	AG	AG	GG	GG	GG	GG	GG	GG	GG	GG	GG	GG	AG	GG	AG	AG	GG	AG	GG	AG	AG	GG	AG	AG	GG	AG	AG	AG	AG	GG	AG	AG	GG	AG	GG	GG	AG
1872	A01-p11479565	Bn-A01-p11479565	56	A01	9826950	AG	AG	AG	AG	AG	AA	AG	AA	AA	AG	AG	AG	AG	AG	AG	AG	AG	AG	--	AA	AG	AA	AA	AG	AA	AG	AA	AA	AG	AA	AA	AG	AA	AA	AA	AA	AG	AA	AA	AG	AA	AG	AG	AA
1873	s_17203_1-p315290	Bn-scaff_17203_1-p315290	56	C01	15519299	GC	GC	GC	GC	GC	GG	GC	GG	GG	GC	GC	GC	GC	GC	GC	GC	GC	GC	--	GG	GC	GG	GG	GC	GG	GC	GG	GG	GC	GG	GG	GC	GG	GG	GG	GG	GC	GG	GG	GC	GG	GC	GC	GG
1874	s_22790_1-p182208	Bn-scaff_22790_1-p182208	56	C01	15857378	AC	AC	AC	AC	AC	CC	AC	CC	CC	AC	AC	AC	AC	AC	AC	AC	AC	AC	AC	CC	AC	CC	CC	AC	CC	AC	CC	CC	AC	CC	CC	AC	CC	CC	CC	CC	AC	CC	CC	AC	CC	AC	AC	CC
1875	s_22790_1-p186936	Bn-scaff_22790_1-p186936	56	NA	NA	TT	TT	TT	TT	TT	GG	TT	GG	GG	TT	TT	TT	TT	TT	TT	TT	TT	TT	TT	GG	TT	GG	GG	TT	GG	TT	GG	GG	TT	GG	GG	TT	GG	GG	GG	GG	TT	GG	GG	TT	GG	TT	TT	GG
1876	s_22790_1-p187096	Bn-scaff_22790_1-p187096	56	C01	15867719	CC	CC	CC	CC	CC	AA	CC	AA	AA	CC	CC	CC	CC	CC	CC	CC	CC	CC	CC	AA	CC	AA	AA	CC	AA	CC	AA	AA	CC	AA	AA	CC	AA	AA	AA	AA	CC	AA	AA	CC	AA	CC	CC	AA
1877	s_22790_1-p187414	Bn-scaff_22790_1-p187414	56	C01	15868088	TT	TT	TT	TT	TT	CC	TT	CC	CC	TT	TT	TT	TT	TT	TT	TT	TT	TT	TT	CC	--	CC	CC	TT	CC	TT	CC	CC	TT	CC	CC	TT	CC	CC	CC	CC	TT	CC	CC	TT	CC	TT	TT	CC
1878	s_22790_1-p250265	Bn-scaff_22790_1-p250265	56	C01	15953916	CC	CC	CC	CC	CC	AA	CC	AA	AA	CC	CC	CC	CC	CC	CC	CC	CC	CC	CC	AA	CC	AA	AA	CC	AA	CC	AA	AA	CC	AA	AA	CC	AA	AA	AA	AA	CC	AA	AA	CC	AA	CC	CC	AA
1879	s_22790_1-p752821	Bn-scaff_22790_1-p752821	56	C01	16156184	TT	TT	--	TT	TT	CC	TT	CC	CC	TT	TT	TT	TT	TT	TT	TT	TT	TT	TT	CC	TT	CC	CC	TT	CC	TT	CC	CC	TT	CC	CC	TT	CC	CC	CC	CC	TT	CC	CC	TT	CC	TT	TT	CC
1880	s_22790_1-p771040	Bn-scaff_22790_1-p771040	56	C01	16173474	TT	TT	TT	TT	TT	CC	TT	CC	CC	TT	TT	TT	TT	TT	TT	TT	TT	TT	TT	CC	TT	CC	CC	TT	CC	TT	CC	CC	TT	CC	CC	TT	CC	CC	CC	CC	TT	CC	CC	TT	CC	TT	TT	CC
1881	s_22790_1-p777045	Bn-scaff_22790_1-p777045	56	C01	16178123	AA	AA	AA	AA	AA	GG	AA	GG	GG	AA	AA	AA	AA	AA	AA	AA	AA	AA	AA	GG	AA	GG	GG	AA	GG	AA	GG	GG	AA	GG	GG	AA	GG	GG	GG	GG	AA	GG	GG	AA	GG	AA	AA	GG
1882	s_22790_1-p793565	Bn-scaff_22790_1-p793565	56	C01	16201186	AA	AA	--	AA	AA	GG	AA	GG	GG	AA	AA	AA	AA	AA	AA	AA	AA	AA	AA	GG	AA	GG	GG	AA	GG	AA	GG	GG	AA	GG	GG	AA	GG	GG	GG	GG	AA	GG	GG	AA	GG	AA	AA	GG
1883	s_22790_1-p793789	Bn-scaff_22790_1-p793789	56	C01	16201410	GG	GG	--	GG	GG	TT	GG	TT	TT	GG	GG	GG	GG	GG	GG	GG	GG	GG	GG	TT	GG	TT	TT	GG	TT	GG	TT	TT	GG	TT	TT	GG	TT	TT	TT	TT	GG	TT	TT	GG	TT	GG	GG	TT
1884	s_22790_1-p811029	Bn-scaff_22790_1-p811029	56	C01	16219488	CC	CC	CC	CC	CC	AA	CC	AA	AA	CC	CC	CC	CC	CC	CC	CC	CC	CC	CC	AA	CC	AA	AA	CC	AA	CC	AA	AA	CC	AA	AA	CC	AA	AA	AA	AA	CC	AA	AA	CC	AA	CC	CC	AA
1885	s_22790_1-p820765	Bn-scaff_22790_1-p820765	56	C01	16230769	GG	GG	GG	GG	GG	AA	GG	AA	AA	GG	GG	GG	GG	GG	GG	GG	GG	GG	GG	AA	GG	AA	AA	GG	AA	GG	AA	AA	GG	AA	AA	GG	AA	AA	AA	AA	GG	AA	AA	GG	AA	GG	GG	AA
1886	s_22790_1-p821140	Bn-scaff_22790_1-p821140	56	NA	NA	CC	CC	--	CC	CC	TT	CC	TT	TT	CC	CC	CC	CC	CC	CC	CC	CC	CC	CC	TT	CC	TT	TT	CC	TT	CC	TT	TT	CC	TT	TT	CC	TT	TT	TT	TT	CC	TT	TT	CC	TT	CC	CC	TT
1887	s_22790_1-p821192	Bn-scaff_22790_1-p821192	56	C01	16247067	TT	TT	--	TT	TT	CC	TT	CC	CC	TT	TT	TT	TT	TT	TT	TT	TT	TT	TT	CC	TT	CC	CC	TT	CC	TT	CC	CC	TT	CC	CC	TT	CC	CC	CC	CC	TT	CC	CC	TT	CC	TT	TT	CC
1888	s_22790_1-p821327	Bn-scaff_22790_1-p821327	56	C01	16247202	GG	GG	--	GG	GG	AA	GG	AA	AA	GG	GG	GG	GG	GG	GG	GG	GG	GG	GG	AA	GG	AA	AA	GG	AA	GG	AA	AA	GG	AA	AA	GG	AA	AA	AA	AA	GG	AA	AA	GG	AA	GG	GG	AA
1889	s_22790_1-p829614	Bn-scaff_22790_1-p829614	56	C01	16263295	GG	GG	GG	GG	GG	AA	GG	AA	AA	GG	GG	GG	GG	GG	GG	GG	GG	GG	GG	AA	GG	AA	AA	GG	AA	GG	AA	AA	GG	AA	AA	GG	AA	AA	AA	AA	GG	AA	AA	GG	AA	GG	GG	AA
1890	s_22790_1-p920075	Bn-scaff_22790_1-p920075	56	C01	16345572	GG	GG	GG	GG	GG	AA	GG	AA	AA	GG	GG	GG	GG	GG	GG	GG	GG	GG	GG	AA	GG	AA	AA	GG	AA	GG	AA	AA	GG	AA	AA	GG	AA	AA	AA	AA	GG	AA	AA	GG	AA	GG	GG	AA
1891	s_19526_1-p67	Bn-scaff_19526_1-p67	56	C01	16351151	AG	AG	AG	AG	AG	GG	AG	GG	GG	AG	AG	AG	AG	AG	AG	AG	AG	AG	AG	GG	AG	GG	GG	AG	GG	AG	GG	GG	AG	GG	GG	AG	GG	GG	GG	GG	AG	GG	GG	AG	GG	AG	AG	GG
1892	s_22790_1-p1010980	Bn-scaff_22790_1-p1010980	56	C01	16400762	TT	TT	TT	TT	TT	GG	TT	GG	GG	TT	TT	TT	TT	TT	TT	TT	TT	TT	TT	GG	TT	GG	GG	TT	GG	TT	GG	GG	TT	GG	GG	TT	GG	GG	GG	GG	TT	GG	GG	TT	GG	TT	TT	GG
1893	s_22790_1-p1013071	Bn-scaff_22790_1-p1013071	56	C01	16402801	GG	GG	GG	GG	GG	AA	GG	AA	AA	GG	GG	GG	GG	GG	GG	GG	GG	GG	GG	AA	GG	AA	AA	GG	AA	GG	AA	AA	GG	AA	AA	GG	AA	AA	AA	AA	GG	AA	AA	GG	AA	GG	GG	AA
1894	s_22790_1-p1021508	Bn-scaff_22790_1-p1021508	56	C01	16411288	TT	TT	--	TT	TT	CC	TT	CC	CC	TT	TT	TT	TT	TT	TT	TT	TT	TT	TT	CC	TT	CC	CC	TT	CC	TT	CC	CC	TT	CC	CC	TT	CC	CC	CC	CC	TT	CC	CC	TT	CC	TT	TT	CC
1895	s_22790_1-p1024821	Bn-scaff_22790_1-p1024821	56	C01	16414550	GG	GG	GG	GG	GG	AA	GG	AA	AA	GG	GG	GG	GG	GG	GG	GG	GG	GG	GG	AA	GG	AA	AA	GG	AA	GG	AA	AA	GG	AA	AA	GG	AA	AA	AA	AA	GG	AA	AA	GG	AA	GG	GG	AA
1896	s_22790_1-p1026422	Bn-scaff_22790_1-p1026422	56	C01	16416151	GG	GG	GG	GG	GG	AA	GG	AA	AA	GG	GG	GG	GG	GG	GG	GG	GG	GG	GG	AA	GG	AA	AA	GG	AA	GG	AA	AA	GG	AA	AA	GG	AA	AA	AA	AA	GG	AA	AA	GG	AA	GG	GG	AA
1897	s_22790_1-p1071351	Bn-scaff_22790_1-p1071351	56	C01	16459544	CC	CC	CC	CC	CC	TT	CC	TT	TT	CC	CC	CC	CC	CC	CC	CC	CC	CC	CC	TT	CC	TT	TT	CC	TT	CC	TT	TT	CC	TT	TT	CC	TT	TT	TT	TT	CC	TT	TT	CC	TT	CC	CC	TT
1898	s_22790_1-p1124990	Bn-scaff_22790_1-p1124990	56	C01	16478153	TT	TT	TT	TT	TT	CC	TT	CC	CC	TT	TT	TT	TT	TT	TT	TT	TT	TT	TT	CC	TT	CC	CC	TT	CC	TT	CC	CC	TT	CC	CC	TT	CC	CC	CC	CC	TT	CC	CC	TT	CC	TT	TT	CC
1899	s_22790_1-p1129685	Bn-scaff_22790_1-p1129685	56	C01	16482848	AA	AA	AA	AA	AA	GG	AA	GG	GG	AA	AA	AA	AA	AA	AA	AA	AA	AA	AA	GG	AA	GG	GG	AA	GG	AA	GG	GG	AA	GG	GG	AA	GG	GG	GG	GG	AA	GG	GG	AA	GG	AA	AA	GG
1900	s_22790_1-p1142064	Bn-scaff_22790_1-p1142064	56	C01	16490592	GG	GG	GG	GG	GG	AA	GG	AA	AA	GG	GG	GG	GG	GG	GG	GG	GG	GG	GG	AA	GG	AA	AA	GG	AA	GG	AA	AA	GG	AA	AA	GG	AA	AA	AA	AA	GG	AA	AA	GG	AA	GG	GG	AA
1901	s_22790_1-p1155333	Bn-scaff_22790_1-p1155333	56	C01	16503990	AA	AA	AA	AA	AA	GG	AA	GG	GG	AA	AA	AA	AA	AA	AA	AA	AA	AA	AA	GG	AA	GG	GG	AA	GG	AA	GG	GG	AA	GG	GG	AA	GG	GG	GG	GG	AA	GG	GG	AA	GG	AA	AA	GG
1902	s_22790_1-p1169538	Bn-scaff_22790_1-p1169538	56	C01	16519453	CC	CC	CC	CC	CC	TT	CC	TT	TT	CC	CC	CC	CC	CC	CC	CC	CC	CC	CC	TT	CC	TT	TT	CC	TT	CC	TT	TT	CC	TT	TT	CC	TT	TT	TT	TT	CC	TT	TT	CC	TT	CC	CC	TT
1903	s_22790_1-p1171677	Bn-scaff_22790_1-p1171677	56	C01	16522870	GG	GG	GG	GG	GG	AA	GG	AA	AA	GG	GG	GG	GG	GG	GG	GG	GG	GG	GG	AA	GG	AA	AA	GG	AA	GG	AA	AA	GG	AA	AA	GG	AA	AA	AA	AA	GG	AA	AA	GG	AA	GG	GG	AA
1904	s_22790_1-p1233793	Bn-scaff_22790_1-p1233793	56	C01	16590660	GG	GG	GG	GG	GG	AA	GG	AA	AA	GG	GG	GG	GG	GG	GG	GG	GG	GG	GG	AA	GG	AA	AA	GG	AA	GG	AA	AA	GG	AA	AA	GG	AA	AA	AA	AA	GG	AA	AA	GG	AA	GG	GG	AA
1905	s_22790_1-p1264986	Bn-scaff_22790_1-p1264986	56	C01	16610818	TT	TT	TT	TT	TT	CC	TT	CC	CC	TT	TT	TT	TT	TT	TT	TT	TT	TT	TT	CC	TT	CC	CC	TT	CC	TT	CC	CC	TT	CC	CC	TT	CC	CC	CC	CC	TT	CC	CC	TT	CC	TT	TT	CC
1906	s_22790_1-p1268367	Bn-scaff_22790_1-p1268367	56	C01	16614199	GG	GG	GG	GG	GG	AA	GG	AA	AA	GG	GG	GG	GG	GG	GG	GG	GG	GG	GG	AA	GG	AA	AA	GG	AA	GG	AA	AA	GG	AA	AA	GG	AA	AA	AA	AA	GG	AA	AA	GG	AA	GG	GG	AA
1907	s_22790_1-p1273360	Bn-scaff_22790_1-p1273360	56	C01	16619243	TG	TG	TG	TG	TG	TT	TG	TT	TT	TG	TG	TG	TG	TG	TG	TG	TG	TG	TG	TT	TG	TT	TT	TG	TT	TG	TT	TT	TG	TT	TT	TG	TT	TT	TT	TT	TG	TT	TT	TG	TT	TG	TG	TT
1908	s_22790_1-p1274026	Bn-scaff_22790_1-p1274026	56	C01	16619858	GG	GG	--	GG	GG	AA	GG	AA	AA	GG	GG	GG	GG	GG	GG	GG	GG	GG	GG	AA	GG	AA	AA	GG	AA	GG	AA	AA	GG	AA	AA	GG	AA	AA	AA	AA	GG	AA	AA	GG	AA	GG	GG	AA
1909	s_22790_1-p1335111	Bn-scaff_22790_1-p1335111	56	C01	16682627	CC	CC	CC	CC	CC	TT	CC	TT	TT	CC	CC	CC	CC	CC	CC	CC	CC	CC	CC	TT	CC	TT	TT	CC	TT	CC	TT	TT	CC	TT	TT	CC	TT	TT	TT	TT	CC	TT	TT	CC	TT	CC	CC	TT
1910	s_22790_1-p323805	Bn-scaff_22790_1-p323805	56	C01	30252373	AA	AA	AA	AA	AA	CC	AA	CC	CC	AA	AA	AA	AA	AA	AA	AA	AA	AA	AA	CC	AA	CC	CC	AA	CC	AA	CC	CC	AA	CC	CC	AA	CC	CC	CC	CC	AA	CC	CC	AA	CC	AA	AA	CC
1911	s_22790_1-p332765	Bn-scaff_22790_1-p332765	56	C01	30261827	GG	GG	GG	GG	GG	AA	GG	AA	AA	GG	GG	GG	GG	GG	GG	GG	GG	GG	GG	AA	GG	AA	AA	GG	AA	GG	AA	AA	GG	AA	AA	GG	AA	AA	AA	AA	GG	AA	AA	GG	AA	GG	GG	AA
1912	s_22790_1-p370880	Bn-scaff_22790_1-p370880	56	C01	30305790	AG	AG	AG	AG	AG	GG	AG	GG	GG	AG	AG	AG	AG	AG	AG	AG	AG	AG	AG	GG	AG	GG	GG	AG	GG	AG	GG	GG	AG	GG	GG	AG	GG	GG	GG	GG	AG	GG	GG	AG	GG	AG	AG	GG
1913	s_22790_1-p404707	Bn-scaff_22790_1-p404707	56	C01	30352521	CC	CC	CC	CC	CC	AA	CC	AA	AA	CC	CC	CC	CC	CC	CC	CC	CC	CC	CC	AA	CC	AA	AA	CC	AA	CC	AA	AA	CC	AA	AA	CC	AA	AA	AA	AA	CC	AA	AA	CC	AA	CC	CC	AA
1914	A01-p11355643	Bn-A01-p11355643	56	NA	NA	GG	GG	GG	GG	GG	TG	GG	TG	TG	GG	GG	GG	GG	GG	GG	GG	GG	GG	GG	TG	GG	TG	TG	GG	TG	GG	TG	TG	GG	TG	TG	GG	TG	TG	TG	TG	GG	TG	TG	GG	TG	GG	GG	TG
1915	A01-p11459295	Bn-A01-p11459295	56	NA	NA	TT	TT	--	TT	TT	TG	TT	TG	TG	TT	TT	TT	TT	TT	TT	TT	TT	TT	TT	TG	TT	TG	TG	TT	TG	TT	TG	TG	TT	TG	TG	TT	TG	TG	TG	TG	TT	TG	TG	TT	TG	TT	TT	TG
1916	Bn-C13712799-p107	Bn-C13712799-p107	56	C01_random	970386	CC	CC	--	CC	CC	TT	CC	TT	TT	CC	CC	CC	CC	CC	CC	CC	CC	CC	CC	TT	CC	TT	TT	CC	TT	CC	TT	TT	CC	TT	TT	CC	TT	TT	TT	TT	CC	TT	TT	CC	TT	CC	CC	TT
1917	s_15803_1-p452288	Bn-scaff_15803_1-p452288	56	NA	NA	AA	AA	AA	AA	AA	CC	AA	CC	CC	AA	AA	AA	AA	AA	AA	AA	AA	AA	AA	CC	AA	CC	CC	AA	CC	AA	CC	CC	AA	CC	CC	AA	CC	CC	CC	CC	AA	CC	CC	AA	CC	AA	AA	CC
1918	s_15803_1-p452639	Bn-scaff_15803_1-p452639	56	C01_random	956050	GG	GG	GG	GG	GG	AA	GG	AA	AA	GG	GG	GG	GG	GG	GG	GG	GG	GG	GG	AA	GG	AA	AA	GG	AA	GG	AA	AA	GG	AA	AA	GG	AA	AA	AA	AA	GG	AA	AA	GG	AA	GG	GG	AA
1919	s_15803_1-p454341	Bn-scaff_15803_1-p454341	56	NA	NA	GG	GG	GG	GG	GG	AA	GG	AA	AA	GG	GG	GG	GG	GG	GG	GG	GG	GG	GG	AA	GG	AA	AA	GG	AA	GG	AA	AA	GG	AA	AA	GG	AA	AA	AA	AA	GG	AA	AA	GG	AA	GG	GG	AA
1920	s_15803_1-p454348	Bn-scaff_15803_1-p454348	56	NA	NA	GG	GG	GG	GG	GG	AA	GG	AA	AA	GG	GG	GG	GG	GG	GG	GG	GG	GG	GG	AA	GG	AA	AA	GG	AA	GG	AA	AA	GG	AA	AA	GG	AA	AA	AA	AA	GG	AA	AA	GG	AA	GG	GG	AA
1921	s_15803_1-p456059	Bn-scaff_15803_1-p456059	56	C01_random	952019	TT	TT	TT	TT	TT	GG	TT	GG	GG	TT	TT	TT	TT	TT	TT	TT	TT	TT	TT	GG	TT	GG	GG	TT	GG	TT	GG	GG	TT	GG	GG	TT	GG	GG	GG	GG	TT	GG	GG	TT	GG	TT	TT	GG
1922	s_15803_1-p466279	Bn-scaff_15803_1-p466279	56	NA	NA	AC	AC	AC	AC	AC	AA	AC	AA	AA	AC	AC	AC	AC	AC	AC	AC	AC	AC	CC	AA	AC	AA	AA	AC	AA	AC	AA	AA	AC	AA	AA	AC	AA	AA	AA	AA	AC	AA	AA	AC	AA	AC	--	AA
1923	s_15803_1-p474562	Bn-scaff_15803_1-p474562	56	NA	NA	AA	AA	AA	AA	AA	CC	AA	CC	CC	AA	AA	AA	AA	AA	AA	AA	AA	AA	AA	CC	AA	CC	CC	AA	CC	AA	CC	CC	AA	CC	CC	AA	CC	CC	CC	CC	AA	CC	CC	AA	CC	AA	AA	CC
1924	s_15803_1-p482959	Bn-scaff_15803_1-p482959	56	C01_random	922405	TT	TT	TT	TT	TT	GG	TT	GG	GG	TT	TT	TT	TT	TT	TT	TT	TT	TT	TT	GG	TT	GG	GG	TT	GG	TT	GG	GG	TT	GG	GG	TT	GG	GG	GG	GG	TT	GG	GG	TT	GG	TT	TT	GG
1925	s_15803_1-p483270	Bn-scaff_15803_1-p483270	56	C01_random	922145	TT	TT	TT	TT	TT	CC	TT	CC	CC	TT	TT	TT	TT	TT	TT	TT	TT	TT	TT	CC	TT	CC	CC	TT	CC	TT	CC	CC	TT	CC	CC	TT	CC	CC	CC	CC	TT	CC	CC	TT	CC	TT	TT	CC
1926	s_15803_1-p490378	Bn-scaff_15803_1-p490378	56	Cnn_random	72246385	AA	AA	AA	AA	AA	GG	AA	GG	GG	AA	AA	AA	AA	AA	AA	AA	AA	AA	AA	GG	AA	GG	GG	AA	GG	AA	GG	GG	AA	GG	GG	AA	GG	GG	GG	GG	AA	GG	GG	AA	GG	AA	AA	GG
1927	s_15803_1-p535291	Bn-scaff_15803_1-p535291	56	Cnn_random	33161092	AA	AA	AA	AA	AA	GG	AA	GG	GG	AA	AA	AA	AA	AA	AA	AA	AA	AA	AA	GG	AA	GG	GG	AA	GG	AA	GG	GG	AA	GG	GG	AA	GG	GG	GG	GG	AA	GG	GG	AA	GG	AA	AA	GG
1928	s_20126_1-p457	Bn-scaff_20126_1-p457	56	NA	NA	TC	TC	TC	TC	TC	TT	TC	TT	TT	TC	TC	TC	TC	TC	TC	TC	TC	TC	TC	TT	TC	TT	TT	TC	TT	TC	TT	TT	TC	TT	TT	TC	TT	TT	TT	TT	TC	TT	TT	TC	TT	TC	TC	TT
1929	s_22790_1-p1012274	Bn-scaff_22790_1-p1012274	56	NA	NA	AA	AA	AA	AA	AA	GG	AA	GG	GG	AA	AA	AA	AA	AA	AA	AA	AA	AA	AA	GG	AA	GG	GG	AA	GG	AA	GG	GG	AA	GG	GG	AA	GG	GG	GG	GG	AA	GG	GG	AA	GG	AA	AA	GG
1930	s_22790_1-p1012275	Bn-scaff_22790_1-p1012275	56	NA	NA	AA	AA	AA	AA	AA	GG	AA	GG	GG	AA	AA	AA	AA	AA	AA	AA	AA	AA	AA	GG	AA	GG	GG	AA	GG	AA	GG	GG	AA	GG	GG	AA	GG	GG	GG	GG	AA	GG	GG	AA	GG	AA	AA	GG
1931	s_22790_1-p1043780	Bn-scaff_22790_1-p1043780	56	C01_random	1317851	GG	GG	GG	GG	GG	TT	GG	TT	TT	GG	GG	GG	GG	GG	GG	GG	GG	GG	GG	TT	GG	TT	TT	GG	TT	GG	TT	TT	GG	TT	TT	GG	TT	TT	TT	TT	GG	TT	TT	GG	TT	GG	GG	TT
1932	s_22790_1-p1232817	Bn-scaff_22790_1-p1232817	56	NA	NA	GG	GG	GG	GG	GG	AA	GG	AA	AA	GG	GG	GG	GG	GG	GG	GG	GG	GG	GG	AA	GG	AA	AA	GG	AA	GG	AA	AA	GG	AA	AA	GG	AA	AA	AA	AA	GG	AA	AA	GG	AA	GG	GG	AA
1933	s_22790_1-p1271170	Bn-scaff_22790_1-p1271170	56	NA	NA	AC	AC	AC	AC	AC	CC	AC	CC	CC	AC	AC	AC	AC	AC	AC	AC	AC	AC	AC	CC	AC	CC	CC	AC	CC	AC	CC	CC	AC	CC	CC	AC	CC	CC	CC	CC	AC	CC	CC	AC	CC	AC	AC	CC
1934	s_22790_1-p139306	Bn-scaff_22790_1-p139306	56	Cnn_random	26383887	AA	AA	AA	AA	AA	GG	AA	GG	GG	AA	AA	AA	AA	AA	AA	AA	AA	AA	AA	GG	AA	GG	GG	AA	GG	AA	GG	GG	AA	GG	GG	AA	GG	GG	GG	GG	AA	GG	GG	AA	GG	AA	AA	GG
1935	s_22790_1-p152546	Bn-scaff_22790_1-p152546	56	Cnn_random	26396451	AA	AA	AA	AA	AA	GG	AA	GG	GG	AA	AA	AA	AA	AA	AA	AA	AA	AA	AA	GG	AA	GG	GG	AA	GG	AA	GG	GG	AA	GG	GG	AA	GG	GG	GG	GG	AA	GG	GG	AA	GG	AA	AA	GG
1936	s_22790_1-p152675	Bn-scaff_22790_1-p152675	56	Cnn_random	26396529	AA	AA	--	AA	AA	GG	AA	GG	GG	AA	AA	AA	AA	AA	AA	AA	AA	AA	AA	GG	AA	GG	GG	AA	GG	AA	GG	GG	AA	GG	GG	AA	GG	GG	GG	GG	AA	GG	GG	AA	GG	AA	AA	GG
1937	s_22790_1-p152869	Bn-scaff_22790_1-p152869	56	Cnn_random	26396724	TT	TT	TT	TT	TT	GG	TT	GG	GG	TT	TT	TT	TT	TT	TT	TT	TT	TT	TT	GG	TT	GG	GG	TT	GG	TT	GG	GG	TT	GG	GG	TT	GG	GG	GG	GG	TT	GG	GG	TT	GG	TT	TT	GG
1938	s_22790_1-p153112	Bn-scaff_22790_1-p153112	56	NA	NA	GG	GG	GG	GG	GG	AA	GG	AA	AA	GG	GG	GG	GG	GG	GG	GG	GG	GG	GG	AA	GG	AA	AA	GG	AA	GG	AA	AA	GG	AA	AA	GG	AA	AA	AA	AA	GG	AA	AA	GG	AA	GG	GG	AA
1939	s_22790_1-p80828	Bn-scaff_22790_1-p80828	56	C01_random	982873	GG	GG	GG	GG	GG	AA	GG	AA	AA	GG	GG	GG	GG	GG	GG	GG	GG	GG	GG	AA	GG	AA	AA	GG	AA	GG	AA	AA	GG	AA	AA	GG	AA	AA	AA	AA	GG	AA	AA	GG	AA	GG	GG	AA
1940	s_22790_1-p83398	Bn-scaff_22790_1-p83398	56	C01_random	985391	CC	CC	CC	CC	CC	TT	CC	TT	TT	CC	CC	CC	CC	CC	CC	CC	CC	CC	CC	TT	CC	TT	TT	CC	TT	CC	TT	TT	CC	TT	TT	CC	TT	TT	TT	TT	CC	TT	TT	CC	TT	CC	CC	TT
1941	s_22790_1-p84023	Bn-scaff_22790_1-p84023	56	C01_random	986016	AA	AA	--	AA	AA	GG	AA	GG	GG	AA	AA	AA	AA	AA	AA	AA	AA	AA	AA	GG	AA	GG	GG	AA	GG	AA	GG	GG	AA	GG	GG	AA	GG	GG	GG	GG	AA	GG	GG	AA	GG	AA	AA	GG
1942	s_22790_1-p87404	Bn-scaff_22790_1-p87404	56	C01_random	989447	TT	TT	--	TT	TT	GG	TT	GG	GG	TT	TT	TT	TT	TT	TT	TT	TT	TT	TT	GG	TT	GG	GG	TT	GG	TT	GG	GG	TT	GG	GG	TT	GG	GG	GG	GG	TT	GG	GG	TT	GG	TT	TT	GG
1943	s_22790_1-p87490	Bn-scaff_22790_1-p87490	56	C01_random	989533	TT	TT	TT	TT	TT	CC	TT	CC	CC	TT	TT	TT	TT	TT	TT	TT	TT	TT	TT	CC	TT	CC	CC	TT	CC	TT	CC	CC	TT	CC	CC	TT	CC	CC	CC	CC	TT	CC	CC	TT	CC	TT	TT	CC
1944	s_22790_1-p87655	Bn-scaff_22790_1-p87655	56	C01_random	989698	AA	AA	AA	AA	AA	CC	AA	CC	CC	AA	AA	AA	AA	AA	AA	AA	AA	AA	AA	CC	AA	CC	CC	AA	CC	AA	CC	CC	AA	CC	CC	AA	CC	CC	CC	CC	AA	CC	CC	AA	CC	AA	AA	CC
1945	s_22790_1-p88573	Bn-scaff_22790_1-p88573	56	C01_random	990616	CC	CC	CC	CC	CC	TT	CC	TT	TT	CC	CC	CC	CC	CC	CC	CC	CC	CC	CC	TT	CC	TT	TT	CC	TT	CC	TT	TT	CC	TT	TT	CC	TT	TT	TT	TT	CC	TT	TT	CC	TT	CC	CC	TT
1946	s_22790_1-p88633	Bn-scaff_22790_1-p88633	56	C01_random	990625	GG	GG	GG	GG	GG	TT	GG	TT	TT	GG	GG	GG	GG	GG	GG	GG	GG	GG	GG	TT	GG	TT	TT	GG	TT	GG	TT	TT	GG	TT	TT	GG	TT	TT	TT	TT	GG	TT	TT	GG	TT	GG	GG	TT
1947	s_22790_1-p88729	Bn-scaff_22790_1-p88729	56	C01_random	990772	AA	AA	AA	AA	AA	CC	AA	CC	CC	AA	AA	AA	AA	AA	AA	AA	AA	AA	AA	CC	AA	CC	CC	AA	CC	AA	CC	CC	AA	CC	CC	AA	CC	CC	CC	CC	AA	CC	CC	AA	CC	AA	AA	CC
1948	s_22790_1-p90271	Bn-scaff_22790_1-p90271	56	C01_random	992263	TT	TT	TT	TT	TT	CC	TT	CC	CC	TT	TT	TT	TT	TT	TT	TT	TT	TT	TT	CC	TT	CC	CC	TT	CC	TT	CC	CC	TT	CC	CC	TT	CC	CC	CC	CC	TT	CC	CC	TT	CC	TT	TT	CC
1949	s_22790_1-p90887	Bn-scaff_22790_1-p90887	56	C01_random	992930	GG	GG	GG	GG	GG	TT	GG	TT	TT	GG	GG	GG	GG	GG	GG	GG	GG	GG	GG	TT	GG	TT	TT	GG	TT	GG	TT	TT	GG	TT	TT	GG	TT	TT	TT	TT	GG	TT	TT	GG	TT	GG	GG	TT
1950	s_22790_1-p91144	Bn-scaff_22790_1-p91144	56	C01_random	993187	AA	AA	--	AA	AA	GG	AA	GG	GG	AA	AA	AA	AA	AA	AA	AA	AA	AA	AA	GG	AA	GG	GG	AA	GG	AA	GG	GG	AA	GG	GG	AA	GG	GG	GG	GG	AA	GG	GG	AA	GG	AA	AA	GG
1951	s_22790_1-p91211	Bn-scaff_22790_1-p91211	56	C01_random	993203	GG	GG	--	GG	GG	AA	GG	AA	AA	GG	GG	GG	GG	GG	GG	GG	GG	GG	GG	AA	GG	AA	AA	GG	AA	GG	AA	AA	GG	AA	AA	GG	AA	AA	AA	AA	GG	AA	AA	GG	AA	GG	GG	AA
1952	s_22790_1-p91288	Bn-scaff_22790_1-p91288	56	C01_random	993331	GG	GG	--	GG	GG	AA	GG	AA	AA	GG	GG	GG	GG	GG	GG	GG	GG	GG	GG	AA	GG	AA	AA	GG	AA	GG	AA	AA	GG	AA	AA	GG	AA	AA	AA	AA	GG	AA	AA	GG	AA	GG	GG	AA
1953	s_22790_1-p94635	Bn-scaff_22790_1-p94635	56	C01_random	996460	TT	TT	TT	TT	TT	CC	TT	CC	CC	TT	TT	TT	TT	TT	TT	TT	TT	TT	TT	CC	TT	CC	CC	TT	CC	TT	CC	CC	TT	CC	CC	TT	CC	CC	CC	CC	TT	CC	CC	TT	CC	TT	TT	CC
1954	s_22790_1-p952392	Bn-scaff_22790_1-p952392	56	C01_random	1271058	GG	GG	GG	GG	GG	AA	GG	AA	AA	GG	GG	GG	GG	GG	GG	GG	GG	GG	GG	AA	GG	AA	AA	GG	AA	GG	AA	AA	GG	AA	AA	GG	AA	AA	AA	AA	GG	AA	AA	GG	AA	GG	GG	AA
1955	s_22790_1-p95455	Bn-scaff_22790_1-p95455	56	C01_random	997280	AA	AA	AA	AA	AA	CC	AA	CC	CC	AA	AA	AA	AA	AA	AA	AA	AA	AA	AA	CC	--	CC	CC	AA	CC	AA	CC	CC	AA	CC	CC	AA	CC	CC	CC	CC	AA	CC	CC	AA	CC	AA	AA	CC
1956	s_22790_1-p98222	Bn-scaff_22790_1-p98222	56	C01_random	999995	TT	TT	TT	TT	TT	CC	TT	CC	CC	TT	TT	TT	TT	TT	TT	TT	TT	TT	TT	CC	TT	CC	CC	TT	CC	TT	CC	CC	TT	CC	CC	TT	CC	CC	CC	CC	TT	CC	CC	TT	CC	TT	TT	CC
1957	A01-p11330661	Bn-A01-p11330661	56	NA	NA	AA	AA	AA	AA	AA	AC	AA	AC	AC	AA	AA	AA	AA	AA	AA	AA	AA	AA	AA	AC	AA	AC	AC	AA	AC	AA	AC	AC	AA	AC	AC	AA	AC	AC	AC	AC	AA	AC	AC	AA	AC	AA	AA	AC
1958	A01-p11471489	Bn-A01-p11471489	56	NA	NA	TT	TT	--	TT	TT	TG	TT	TG	TG	TT	TT	TT	TT	TT	TT	TT	TT	TT	TT	TG	TT	TG	TG	TT	TG	TT	TG	TG	TT	TG	TG	TT	TG	TG	TG	TG	TT	TG	TG	TT	TG	TT	TT	TG
1959	s_15803_1-p434661	Bn-scaff_15803_1-p434661	56	C01_random	970259	GG	GG	GG	GG	GG	AG	GG	AG	AG	GG	GG	GG	GG	GG	GG	GG	GG	GG	GG	AG	GG	AG	AG	GG	AG	GG	AG	AG	GG	AG	AG	GG	AG	AG	AG	AG	GG	AG	AG	GG	AG	GG	GG	AG
1960	s_22790_1-p219701	Bn-scaff_22790_1-p219701	56	Cnn_random	74949936	TT	TT	--	TT	TT	GG	TT	GG	GG	TT	TT	TT	TT	TT	TT	TT	TT	TT	TT	GG	TT	GG	GG	TT	GG	TT	GG	GG	TT	GG	GG	TT	GG	GG	GG	GG	TT	GG	GG	TT	GG	TT	TT	GG
1961	s_22790_1-p220019	Bn-scaff_22790_1-p220019	56	Cnn_random	74950204	CC	CC	CC	CC	CC	AA	CC	AA	AA	CC	CC	CC	CC	CC	CC	CC	CC	CC	CC	AA	CC	AA	AA	CC	AA	CC	AA	AA	CC	AA	AA	CC	AA	AA	AA	AA	CC	AA	AA	CC	AA	CC	CC	AA
1962	s_22790_1-p263811	Bn-scaff_22790_1-p263811	56	C01_random	1115694	TC	TC	TC	TC	TC	TT	TC	TT	TT	TC	TC	TC	TC	TC	TC	TC	TC	TC	TC	TT	TC	TT	TT	TC	TT	TC	TT	TT	TC	TT	TT	TC	TT	TT	TT	TT	TC	TT	TT	TC	TT	TC	TC	TT
1963	s_22790_1-p373418	Bn-scaff_22790_1-p373418	56	NA	NA	AG	AG	AG	AG	AG	GG	AG	GG	GG	AG	AG	AG	AG	AG	AG	AG	AG	AG	AG	GG	AG	GG	GG	AG	GG	AG	GG	GG	AG	GG	GG	AG	GG	GG	GG	GG	AG	GG	GG	AG	GG	AG	AG	GG
1964	s_22790_1-p378060	Bn-scaff_22790_1-p378060	56	NA	NA	GG	GG	GG	GG	GG	AA	GG	AA	AA	GG	GG	GG	GG	GG	GG	GG	GG	GG	GG	AA	GG	AA	AA	GG	AA	GG	AA	AA	GG	AA	AA	GG	AA	AA	AA	AA	GG	AA	AA	GG	AA	GG	GG	AA
1965	s_22790_1-p430347	Bn-scaff_22790_1-p430347	56	C01_random	1113154	GG	GG	GG	GG	GG	AA	GG	AA	AA	GG	GG	GG	GG	GG	GG	GG	GG	GG	GG	AA	GG	AA	AA	GG	AA	GG	AA	AA	GG	AA	AA	GG	AA	AA	AA	AA	GG	AA	AA	GG	AA	GG	GG	AA
1966	s_22790_1-p454001	Bn-scaff_22790_1-p454001	56	C01_random	1124346	TT	TT	--	TT	TT	CC	TT	CC	CC	TT	TT	TT	TT	TT	TT	TT	TT	TT	TT	CC	TT	CC	CC	TT	CC	TT	CC	CC	TT	CC	CC	TT	CC	CC	CC	CC	TT	CC	CC	TT	CC	TT	TT	CC
1967	s_22790_1-p457131	Bn-scaff_22790_1-p457131	56	C01_random	1127614	CC	CC	CC	CC	CC	TT	CC	TT	TT	CC	CC	CC	CC	CC	CC	CC	CC	CC	CC	TT	CC	TT	TT	CC	TT	CC	TT	TT	CC	TT	TT	CC	TT	TT	TT	TT	CC	TT	TT	CC	TT	CC	CC	TT
1968	s_22790_1-p457517	Bn-scaff_22790_1-p457517	56	C01_random	1128000	GG	GG	GG	GG	GG	AA	GG	AA	AA	GG	GG	GG	GG	GG	GG	GG	GG	GG	GG	AA	GG	AA	AA	GG	AA	GG	AA	AA	GG	AA	AA	GG	AA	AA	AA	AA	GG	AA	AA	GG	AA	GG	GG	AA
1969	s_22790_1-p458564	Bn-scaff_22790_1-p458564	56	C01_random	1129048	AA	AA	AA	AA	AA	GG	AA	GG	GG	AA	AA	AA	AA	AA	AA	AA	AA	AA	AA	GG	AA	GG	GG	AA	GG	AA	GG	GG	AA	GG	GG	AA	GG	GG	GG	GG	AA	GG	GG	AA	GG	AA	AA	GG
1970	s_22790_1-p475719	Bn-scaff_22790_1-p475719	56	C01_random	1148668	GG	GG	GG	GG	GG	AA	GG	AA	AA	GG	GG	GG	GG	GG	GG	GG	GG	GG	GG	AA	GG	AA	AA	GG	AA	GG	AA	AA	GG	AA	AA	GG	AA	AA	AA	AA	GG	AA	AA	GG	AA	GG	GG	AA
1971	s_22790_1-p729130	Bn-scaff_22790_1-p729130	56	Cnn_random	73083483	AA	AA	AA	AA	AA	GG	AA	GG	GG	AA	AA	AA	AA	AA	AA	AA	AA	AA	AA	GG	--	GG	GG	AA	GG	AA	GG	GG	AA	GG	GG	AA	GG	GG	GG	GG	AA	GG	GG	AA	GG	AA	AA	GG
1972	A01-p12098080	Bn-A01-p12098080	57	Ann_random	11259090	CC	TC	TC	TC	CC	CC	CC	TC	TC	TC	TC	TC	TC	CC	TC	TC	CC	CC	CC	CC	TC	TC	TC	TC	CC	CC	CC	CC	TC	CC	CC	CC	CC	CC	CC	TC	TC	TC	TC	TC	TC	TC	TC	TC
1973	A01-p11306490	Bn-A01-p11306490	57	A01	9392876	CC	AC	AC	AC	CC	CC	CC	AC	AC	AC	AC	AC	AC	CC	AC	AC	CC	CC	CC	CC	AC	AC	AC	AC	CC	CC	CC	CC	AC	CC	CC	CC	CC	CC	CC	AC	AC	AC	AC	AC	AC	AC	AC	AC
1974	sold000444-p5763	Bn-Scaffold000444-p5763	57	A01	10254917	GG	AA	AA	AA	GG	GG	GG	AA	AA	AA	AA	AA	AA	GG	AA	AA	GG	GG	GG	GG	AA	AA	AA	AA	GG	GG	GG	GG	AA	GG	GG	GG	GG	GG	GG	AA	AA	AA	AA	AA	AA	AA	AA	AA
1975	A01-p11938379	Bn-A01-p11938379	57	A01	10271081	CC	TT	TT	TT	CC	CC	CC	TT	TT	TT	TT	TT	TT	CC	TT	TT	CC	CC	CC	CC	TT	TT	TT	TT	CC	CC	CC	CC	TT	CC	CC	CC	CC	CC	CC	TT	TT	TT	TT	TT	TT	TT	TT	TT
1976	A01-p11947255	Bn-A01-p11947255	57	A01	10281088	TT	CC	CC	CC	TT	TT	TT	CC	CC	CC	CC	CC	CC	TT	CC	CC	TT	TT	TT	TT	CC	CC	CC	CC	TT	TT	TT	TT	CC	TT	TT	TT	TT	TT	TT	CC	CC	CC	CC	CC	CC	CC	CC	CC
1977	A01-p11951605	Bn-A01-p11951605	57	A01	10290287	TT	GG	GG	GG	TT	TT	TT	GG	GG	GG	GG	GG	GG	TT	GG	GG	TT	TT	TT	TT	GG	GG	GG	GG	TT	TT	TT	TT	GG	TT	TT	TT	TT	TT	TT	GG	GG	GG	GG	GG	GG	GG	GG	GG
1978	A01-p11955645	Bn-A01-p11955645	57	A01	10294326	AA	GG	GG	GG	AA	AA	AA	GG	GG	GG	GG	GG	GG	AA	GG	GG	AA	AA	AA	AA	GG	GG	GG	GG	AA	AA	AA	AA	GG	AA	AA	AA	AA	AA	AA	GG	GG	GG	GG	GG	GG	GG	GG	GG
1979	A01-p12179784	Bn-A01-p12179784	57	A01	10389714	GG	AA	AA	AA	GG	GG	GG	AA	AA	AA	AA	AA	AA	GG	AA	AA	GG	GG	GG	GG	AA	AA	AA	AA	GG	GG	GG	GG	AA	GG	GG	GG	GG	GG	GG	AA	AA	AA	AA	AA	AA	AA	AA	AA
1980	A01-p12192020	Bn-A01-p12192020	57	A01	10399258	GG	AA	AA	AA	GG	GG	GG	AA	AA	AA	AA	AA	AA	GG	AA	AA	GG	GG	GG	GG	AA	AA	AA	AA	GG	GG	GG	GG	AA	GG	GG	GG	GG	GG	GG	AA	AA	AA	AA	AA	AA	AA	AA	AA
1981	A01-p12206449	Bn-A01-p12206449	57	A01	10404353	TT	CC	CC	CC	TT	TT	TT	CC	CC	CC	CC	CC	CC	TT	CC	CC	TT	TT	TT	TT	CC	CC	CC	CC	TT	TT	TT	TT	CC	TT	TT	TT	TT	TT	TT	CC	CC	CC	CC	CC	CC	CC	CC	CC
1982	A01-p12221698	Bn-A01-p12221698	57	A01	10406795	CC	TT	TT	TT	CC	CC	CC	TT	TT	TT	TT	TT	TT	CC	TT	TT	CC	CC	CC	CC	--	TT	TT	TT	CC	CC	CC	CC	TT	CC	CC	CC	CC	CC	CC	TT	TT	TT	TT	TT	TT	TT	TT	TT
1983	A01-p12222100	Bn-A01-p12222100	57	NA	NA	TT	CC	CC	CC	TT	TT	TT	CC	CC	CC	CC	CC	CC	TT	CC	CC	TT	TT	TT	TT	CC	CC	CC	CC	TT	TT	TT	TT	CC	TT	TT	TT	TT	TT	TT	CC	CC	CC	CC	CC	CC	CC	CC	CC
1984	A01-p12222728	Bn-A01-p12222728	57	NA	NA	GG	AA	AA	AA	GG	GG	GG	AA	AA	AA	AA	AA	AA	GG	AA	AA	GG	GG	GG	GG	AA	AA	AA	AA	GG	GG	GG	GG	AA	GG	GG	GG	GG	GG	GG	AA	AA	AA	AA	AA	AA	AA	AA	AA
1985	A01-p12222806	Bn-A01-p12222806	57	A01	10407939	AA	GG	GG	GG	AA	AA	AA	GG	GG	GG	GG	GG	GG	AA	GG	GG	AA	AA	AA	AA	GG	GG	GG	GG	AA	AA	AA	AA	GG	AA	AA	AA	AA	AA	AA	GG	GG	GG	GG	GG	GG	GG	GG	GG
1986	A01-p12224872	Bn-A01-p12224872	57	A01	10409951	CC	AA	AA	AA	CC	CC	CC	AA	AA	AA	AA	AA	AA	CC	AA	AA	CC	CC	CC	CC	AA	AA	AA	AA	CC	CC	CC	CC	AA	CC	CC	CC	CC	CC	CC	AA	AA	AA	AA	AA	AA	AA	AA	AA
1987	A01-p12257699	Bn-A01-p12257699	57	A01	10446562	GG	TG	TG	TG	GG	GG	GG	TG	TG	TG	TG	TG	TG	GG	TG	TG	GG	GG	GG	GG	TG	TG	TG	TG	GG	GG	GG	GG	TG	GG	GG	GG	GG	GG	GG	TG	TG	TG	TG	TG	TG	TG	TG	TG
1988	A01-p12302708	Bn-A01-p12302708	57	A01	10487948	CC	TT	TT	TT	CC	CC	CC	TT	TT	TT	TT	TT	TT	CC	TT	TT	CC	CC	CC	CC	TT	TT	TT	TT	CC	CC	CC	CC	TT	CC	CC	CC	CC	CC	CC	TT	TT	TT	TT	TT	TT	TT	TT	TT
1989	A01-p12305025	Bn-A01-p12305025	57	A01	10489607	CC	TT	TT	TT	CC	CC	CC	TT	TT	TT	TT	TT	TT	CC	TT	TT	CC	CC	CC	CC	TT	TT	TT	TT	CC	CC	CC	CC	TT	CC	CC	CC	CC	CC	CC	TT	TT	TT	TT	TT	TT	TT	TT	TT
1990	A01-p12306195	Bn-A01-p12306195	57	NA	NA	GG	AA	AA	AA	GG	GG	GG	AA	AA	AA	AA	AA	AA	GG	AA	AA	GG	GG	GG	GG	AA	AA	AA	AA	GG	GG	GG	GG	AA	GG	GG	GG	GG	GG	GG	AA	AA	AA	AA	AA	AA	AA	AA	AA
1991	A01-p12308897	Bn-A01-p12308897	57	A01	10492442	AA	GG	GG	GG	AA	AA	AA	GG	GG	GG	GG	GG	GG	AA	GG	GG	AA	AA	AA	AA	GG	GG	GG	GG	AA	AA	AA	AA	GG	AA	AA	AA	AA	AA	AA	GG	GG	GG	GG	GG	GG	GG	GG	GG
1992	A01-p12309767	Bn-A01-p12309767	57	A01	10493352	TT	CC	CC	CC	TT	TT	TT	CC	CC	CC	CC	CC	CC	TT	CC	CC	TT	TT	TT	TT	CC	CC	CC	CC	TT	TT	TT	TT	CC	TT	TT	TT	TT	TT	TT	CC	CC	CC	CC	CC	CC	CC	CC	CC
1993	A01-p12314813	Bn-A01-p12314813	57	A01	10498975	AA	GG	GG	GG	AA	AA	AA	GG	GG	GG	GG	GG	GG	AA	GG	GG	AA	AA	AA	AA	--	GG	GG	GG	AA	AA	AA	AA	GG	AA	AA	AA	AA	AA	AA	GG	GG	GG	GG	GG	GG	GG	GG	GG
1994	A01-p12350104	Bn-A01-p12350104	57	NA	NA	GG	AA	AA	AA	GG	GG	GG	AA	AA	AA	AA	AA	AA	GG	AA	AA	GG	GG	GG	GG	AA	AA	AA	AA	GG	GG	GG	GG	AA	GG	GG	GG	GG	GG	GG	AA	AA	AA	AA	AA	AA	AA	AA	AA
1995	A01-p12352518	Bn-A01-p12352518	57	NA	NA	GG	AA	AA	AA	GG	GG	GG	AA	AA	AA	AA	AA	AA	GG	AA	AA	GG	GG	GG	GG	AA	AA	AA	AA	GG	GG	GG	GG	AA	GG	GG	GG	GG	GG	GG	AA	AA	AA	AA	AA	AA	AA	AA	AA
1996	A01-p12380936	Bn-A01-p12380936	57	A01	10569855	GG	AA	AA	AA	GG	GG	GG	AA	AA	AA	AA	AA	AA	GG	AA	AA	GG	GG	GG	GG	AA	AA	AA	AA	GG	GG	GG	GG	AA	GG	GG	GG	GG	GG	GG	AA	AA	AA	AA	AA	AA	AA	AA	AA
1997	A01-p12391243	Bn-A01-p12391243	57	A01	10587335	AA	GG	GG	GG	AA	AA	AA	GG	GG	GG	GG	GG	GG	AA	GG	GG	AA	AA	AA	AA	GG	GG	GG	GG	AA	AA	AA	AA	GG	AA	AA	AA	AA	AA	AA	GG	GG	GG	GG	GG	GG	GG	GG	GG
1998	A01-p12399796	Bn-A01-p12399796	57	A01	10605559	CC	TT	TT	TT	CC	CC	CC	TT	TT	TT	TT	TT	TT	CC	TT	TT	CC	CC	CC	CC	TT	TT	TT	TT	CC	CC	CC	CC	TT	CC	CC	CC	CC	CC	CC	TT	TT	TT	TT	TT	TT	TT	TT	TT
[truncated: 11,755 more rows]
[truncated: 138 more columns]
