# Supplementary material for: Seed Quality Traits Can Be Predicted with High Accuracy in Brassica napus Using Genomic Data
Source: PLoS One. 2016 Nov 23;11(11):e0166624. doi: 10.1371/journal.pone.0166624 (PMC5120799; doi:10.1371/journal.pone.0166624)
Supplement: S3 Table — (XLSX) [file pone.0166624.s005.xlsx]

## Sheet: Phenotypes
S3 Table Summary of the phenotypic data of six quality traits assessed in the TN DH population across environments
Line	Oil content	Protein content	Erucic acid	Linolenic acid	Stearic acid	Glucosinolates
TN001	40.0498	23.8141	2.29775	9.29137	1.23864	58.062
TN002	42.4142	21.8092	39.9736	8.9695	0.727374	76.7439
TN004	43.3858	22.695	38.2739	8.88158	0.758657	77.6123
TN005	41.5467	21.2688	31.9812	8.70472	0.724457	79.2747
TN008	43.7725	22.7533	28.8989	8.9089	0.610191	47.738
TN009	43.4879	20.3807	31.803	8.65553	0.698224	72.6072
TN010	39.7653	22.2711	28.8753	9.00765	0.981107	85.2945
TN011	43.1779	21.1161	25.9143	8.65362	0.758274	72.3802
TN012	44.9798	21.7388	30.8955	8.74847	0.505491	70.5381
TN014	43.4482	23.0295	28.7291	9.22435	0.835257	47.5185
TN015	43.4644	22.0886	26.7652	8.72918	0.688307	82.137
TN016	41.9418	20.9206	3.33986	8.72052	1.26242	73.6481
TN017	41.1405	22.6673	4.73633	9.10422	1.04487	65.263
TN018	41.6109	22.867	28.1149	9.04035	0.664395	71.6826
TN019	41.3526	21.3648	3.87073	8.87432	1.21757	69.125
TN020	44.4054	22.1166	42.4	8.68255	0.331374	63.5382
TN021	40.6592	21.7058	6.77236	8.77495	1.41106	72.4158
TN022	43.812	20.9844	40.0566	8.68405	0.483757	84.8946
TN023	44.1905	21.2234	42.2255	8.77672	0.460224	79.1373
TN024	41.7614	21.617	26.3781	8.92064	0.716454	78.9186
TN025	47.1725	20.5784	30.9408	8.31337	0.736891	69.9599
TN026	43.4638	21.7102	30.3715	8.55043	0.597341	89.4854
TN027	43.4395	21.8547	29.1796	8.60743	0.608591	99.2539
TN028	42.0575	21.4395	33.3945	8.72882	0.655541	69.9308
TN029	43.8395	21.4763	42.8704	8.62127	0.290941	84.7829
TN030	43.8164	21.3071	30.6826	8.63798	0.650741	66.277
TN031	44.3034	19.6959	44.2449	8.20395	0.506574	90.1405
TN032	41.9191	21.5166	31.9426	8.69337	0.742157	83.8429
TN033	46.2064	21.1412	25.9838	8.71044	0.662788	57.3439
TN034	40.3414	22.099	32.351	9.32012	0.873891	84.5121
TN035	44.8014	20.7465	28.0389	8.66513	0.739424	68.9899
TN036	42.63	21.8902	4.47374	9.03889	1.15814	48.8322
TN037	41.775	19.7682	0.821342	8.7257	0.886996	44.8695
TN038	41.0411	20.1016	2.98882	8.76013	0.860057	49.0635
TN039	43.0232	19.96	4.6344	8.88447	0.883014	30.3051
TN040	42.6597	22.7791	26.992	8.71857	0.723906	91.774
TN041	42.901	21.077	44.6833	8.43018	0.668591	91.6504
TN042	43.2996	22.0922	46.7648	8.63882	0.488257	91.8863
TN043	45.5607	20.9392	38.6444	8.60927	0.800507	86.5607
TN044	43.7099	23.2778	28.5146	8.71528	0.430957	86.8129
TN045	41.4934	21.9869	7.72813	8.73083	0.994357	67.304
TN046	44.3027	21.9251	45.4907	8.6418	0.453024	84.5053
TN047	44.5937	21.3291	45.4002	8.66163	0.458307	72.2277
TN048	44.3249	21.9812	29.2026	8.79702	0.694841	79.9907
TN049	43.803	21.9338	30.6414	8.88025	0.675174	84.5567
TN050	43.0759	21.1669	2.55521	8.60835	1.09781	62.2448
TN051	43.5302	22.0256	30.1542	8.54075	0.641307	95.2869
TN052	41.1403	22.5474	29.2776	9.09928	0.713167	67.0411
TN053	43.9433	21.6099	31.4436	9.00067	0.554141	48.9552
TN054	40.3832	22.9541	3.52052	9.54505	1.36519	31.2766
TN055	40.497	21.6076	32.0988	8.928	0.898157	87.3269
TN056	40.0621	22.7813	44.0294	9.01462	0.631641	85.0466
TN057	42.6053	21.0536	40.5128	8.98488	0.684074	84.299
TN058	39.2249	22.8049	9.30307	9.36747	1.03313	66.4965
TN059	44.0263	21.6389	27.2695	8.60971	0.730119	68.4238
TN060	41.9465	22.375	31.452	8.89295	0.599324	59.847
TN061	40.2163	23.7524	31.6245	8.92892	0.688107	100.552
TN062	43.3263	22.7098	30.0264	8.62173	0.611874	88.4093
TN063	39.2672	22.0761	5.98582	9.23466	1.38945	54.8594
TN064	43.48	22.3052	29.958	8.72602	0.627824	74.3942
TN065	41.898	22.616	38.4291	8.80893	0.511574	84.1669
TN066	40.1936	21.8415	8.10983	9.00501	1.12503	70.3723
TN067	41.7715	22.1301	28.9062	9.16022	0.724021	70.6034
TN069	43.8337	22.0291	31.1741	8.95888	0.742374	88.8987
TN070	43.8447	22.1009	43.7241	8.66682	0.479491	97.1683
TN071	43.5967	22.1441	43.2484	8.6498	0.501541	93.7582
TN072	46.0578	21.447	40.4431	8.65542	0.586307	83.8556
TN073	43.4728	22.1654	44.4559	8.59461	0.367526	94.3142
TN074	44.7756	19.1303	41.9474	8.44782	0.590691	93.2878
TN075	41.6579	21.8595	6.67527	8.80864	1.13821	69.2235
TN076	39.7431	21.7097	5.59256	9.05757	1.39132	66.91
TN077	44.2088	21.4181	29.4827	8.7272	0.725291	60.6101
TN078	44.4774	21.4103	29.8998	8.8938	0.692891	68.4324
TN079	42.0395	20.7899	28.8542	8.83428	0.945507	87.6985
TN080	43.7843	21.5932	30.3179	8.50442	0.576224	91.2403
TN081	43.1088	21.1884	31.4883	8.70218	0.907057	77.1544
TN082	43.4417	21.9845	32.492	8.57427	0.658424	97.1601
TN083	43.4587	22.2474	30.5431	8.58027	0.603247	93.8875
TN084	44.1936	20.9837	43.7092	8.76983	0.320591	74.3651
TN085	41.682	22.5336	15.6117	8.72143	0.919907	69.7062
TN086	43.8222	20.6743	2.55202	8.49027	1.18429	62.7756
TN087	44.7556	20.6924	34.8236	8.4409	0.729024	85.4827
TN088	45.1078	21.954	29.4089	8.55995	0.597357	85.3163
TN089	41.7372	21.4561	7.67234	8.7698	1.21071	61.3526
TN090	43.8632	20.6773	42.9022	8.48363	0.267541	95.0693
TN093	41.4458	20.6007	4.2473	8.63228	1.27551	54.2848
TN094	44.7676	21.1163	42.1263	8.7713	0.310507	71.0143
TN097	44.1902	20.9788	30.6512	8.83943	0.647857	68.8456
TN098	38.8719	24.0155	6.5879	9.32293	1.31291	69.2379
TN099	42.6668	22.1678	2.75145	8.97813	1.20682	62.7016
TN100	46.1516	21.5825	25.8893	8.70126	0.900413	76.1778
TN101	42.1542	21.2548	29.6095	8.76108	0.732441	91.0634
TN102	41.7408	21.3862	20.6531	8.5843	0.738457	85.4397
TN103	42.2428	21.8758	2.67115	8.51897	0.985957	70.2793
TN104	44.7038	22.106	41.1367	8.62824	0.518959	100.39
TN107	41.313	22.4432	4.54923	8.88348	1.34914	63.0559
TN108	42.5922	21.3395	9.3408	8.70355	1.19791	62.3562
TN109	44.3284	19.4033	40.819	8.62765	0.680074	92.7369
TN110	43.8564	20.0183	45.0121	8.45979	0.501162	77.5771
TN111	43.9071	22.5183	31.5163	8.95757	0.418191	66.5112
TN114	42.0557	21.8235	27.4596	9.14053	0.844124	50.1813
TN115	42.4839	21.2354	26.7844	8.58657	0.717957	83.4298
TN116	40.8276	21.2572	8.21085	8.80298	1.18136	58.5122
TN117	44.8217	21.7306	28.1248	8.47287	0.553007	83.8979
TN118	41.8106	21.0454	44.0237	8.68412	0.500091	98.1098
TN119	39.6254	22.0008	29.1262	9.03632	1.00917	86.6258
TN120	43.7461	22.5473	29.1635	8.58685	0.489891	99.1656
TN121	42.9082	20.6869	43.6356	8.78475	0.684841	98.4871
TN122	43.3705	21.5101	28.6462	8.72985	0.775124	76.9727
TN123	39.9119	20.6971	3.86103	9.1593	1.47326	57.6287
TN124	42.6174	22.1849	28.5417	8.74725	0.656207	65.7546
TN126	42.8826	22.4225	29.1432	8.63868	0.760824	92.4036
TN127	40.4747	22.1577	3.97341	8.94733	1.17438	72.8544
TN128	44.3002	21.9478	39.0539	8.87918	0.675424	70.9099
TN129	42.4223	21.6174	31.9936	9.00931	0.857609	69.4856
TN130	43.1188	20.9543	29.0132	8.639	0.874541	60.0822
TN131	41.4185	21.928	33.7918	8.94573	0.854574	76.0837
TN132	43.0881	21.1798	3.93052	8.85222	1.08864	63.3778
TN133	42.6527	21.4383	34.0125	NA	NA	86.6222
TN135	41.3509	23.1332	2.08615	9.0888	0.992557	42.9436
TN136	41.0165	20.0802	6.17625	8.61018	1.03037	79.8548
TN137	43.1336	22.2308	30.3409	8.81495	0.828424	92.0747
TN138	41.231	22.5107	3.79725	9.13739	1.04852	68.8495
TN139	42.2772	21.274	33.5606	9.20618	0.762148	67.4234
TN140	41.4408	21.9754	5.78745	9.14617	0.995824	68.8004
TN141	40.7298	22.4233	3.37828	8.94662	1.28517	52.6685
TN142	40.614	21.3448	4.02399	9.03107	1.50054	49.6352
TN143	40.8468	22.9504	3.45333	8.99228	1.14074	68.1391
TN144	44.0619	21.5466	28.1669	8.49852	0.621486	65.3263
TN145	41.8115	21.4107	31.8776	8.67555	0.590974	96.1992
TN146	43.2607	20.6791	29.7226	8.93024	0.895167	52.3989
TN147	42.0798	22.7134	8.61004	8.52351	0.834348	64.2099
TN148	43.1342	21.6181	29.2613	8.67754	1.13915	98.8224
TN150	44.7689	21.2004	2.7702	8.62552	1.29189	62.5157
TN151	44.0014	21.156	3.15504	8.71298	1.17334	53.3497
TN152	42.992	21.9805	45.1401	8.81697	0.447257	74.4706
TN153	43.376	21.1865	28.4492	8.8119	0.845091	84.1952
TN154	43.2867	21.9719	27.9445	8.91507	0.767107	67.4144
TN155	42.124	21.7936	3.3389	8.72865	1.40766	62.2274
TN156	43.6681	20.426	26.9142	8.71875	0.704957	71.8115
TN157	43.8372	21.4106	28.651	8.72435	0.967357	90.551
TN158	44.3345	22.7739	29.2964	8.54323	0.320574	85.1703
TN159	40.6507	22.254	3.77389	9.08145	1.30417	48.2913
TN160	41.4218	23.1775	31.3356	8.92865	0.499874	94.1637
TN161	43.6316	21.1651	32.2196	8.83328	0.695957	47.438
TN163	41.457	22.0584	36.3775	8.81345	0.880741	100.39
TN164	42.2357	21.6173	29.932	8.8006	0.772908	84.0748
TN166	43.7201	20.9169	31.4369	8.5154	0.780924	78.9157
TN167	42.3992	21.9165	0.768076	8.5919	1.15316	63.6012
TN168	41.9891	21.214	30.0394	9.02795	1.03967	69.0658
TN169	43.6673	22.8868	28.2362	8.69992	0.522324	89.2461
TN170	41.5097	21.3435	3.03774	8.64318	1.19994	66.9341
TN171	42.9643	22.5451	34.9741	8.6332	0.463874	96.7468
TN172	42.1388	22.7928	5.47949	8.89638	0.743891	49.6882
TN173	40.4213	21.6108	3.82577	9.10331	1.33205	58.9877
TN175	42.319	23.3381	5.05865	9.01452	0.745157	43.3997
TN176	44.2946	21.4924	44.0866	8.98772	0.818141	92.0334
TN177	41.0688	22.0822	6.9313	9.01632	1.28201	50.2562
TN178	41.8927	20.3638	1.92411	8.75215	1.27806	50.5181
TN179	45.3061	21.5697	38.868	8.60022	0.652474	87.2353
TN180	42.0763	21.0534	32.4075	8.90005	0.992357	83.229
TN181	40.2552	23.2169	3.61529	9.25512	1.25984	62.2623
TN182	42.2371	20.8676	43.4618	8.56356	0.537914	101.174
TN183	40.1047	24.3009	32.5004	NA	NA	93.4891
TN184	44.4513	21.0394	42.4408	8.57332	0.561874	89.9738
TN185	44.4413	21.6138	29.1984	8.60668	0.774557	85.2261
TN186	41.737	21.3634	3.20931	8.88177	1.03952	34.8044
TN187	41.6629	21.8988	2.03122	8.81708	1.08162	58.8783
TN188	42.1389	20.9713	32.347	8.71552	0.613432	78.5216
TN189	44.7687	21.8305	42.84	8.741	0.655231	71.0266
TN190	43.3426	22.0996	29.7597	8.56621	0.616147	92.1625
TN192	43.4613	21.773	29.7644	8.78737	0.698141	74.2203
TN194	47.3479	20.3383	31.3307	8.34118	0.629607	73.5162
TN195	44.5434	20.8169	42.5456	8.83135	0.482391	59.4381
TN197	46.1276	21.2557	42.6326	8.12805	0.291991	100.882
TN198	42.1987	21.4762	30.2772	8.84812	0.686957	77.8472
TN199	43.3337	22.5962	31.3457	8.65047	0.571124	81.391
TN200	45.0068	21.6551	22.1326	8.59922	0.686574	74.1728
TN201	39.9082	21.0463	2.46939	9.01073	1.25364	64.2685
TN202	41.9095	21.3438	2.19055	8.89208	1.00093	39.7251
Min	38.8719	19.1303	0.768076	8.12805	0.267541	30.3051
Max	47.3479	24.3009	46.7648	9.54505	1.50054	101.174
Average	42.7616	21.6949	24.9095	8.78733	0.810437	74.162
